# Supplementary material for: Can We Ever Develop an Ideal RNA Force Field? Lessons Learned from Simulations of the UUCG RNA Tetraloop and Other Systems
Source: J Chem Theory Comput. 2025 Jan 15;21(8):4183–202. doi: 10.1021/acs.jctc.4c01357 (PMC12020377; doi:10.1021/acs.jctc.4c01357)
Supplement: Supplementary file 2 — ct4c01357_si_002.zip [file ct4c01357_si_002.zip]

Archive with 29 entries (27 files):
- pdbs-UUCG/
- pdbs-UUCG/both_sugar-base_N7-O6_lost.pdb
- pdbs-UUCG/G9-back-in-pocket_anti_high-anti.pdb
- pdbs-UUCG/stem_loop_disrupted.pdb
- pdbs-UUCG/U6-U7-C8-bulge.pdb
- pdbs-UUCG/native-like_amoeba.pdb
- pdbs-UUCG/C8-bulge_one_sugar-base_lost.pdb
- pdbs-UUCG/G9-bulge_syn.pdb
- pdbs-UUCG/native.pdb
- pdbs-UUCG/sugar-base_N7_lost.pdb
- pdbs-UUCG/G9-bulge_anti_high-anti.pdb
- pdbs-UUCG/7BPh_lost.pdb
- pdbs-UUCG/loop_disrupted.pdb
- pdbs-GQs/
- __MACOSX/._pdbs-GQs
- pdbs-GQs/figureS25.pdb
- __MACOSX/pdbs-GQs/._figureS25.pdb
- pdbs-GQs/figureS27.pdb
- __MACOSX/pdbs-GQs/._figureS27.pdb
- pdbs-GQs/figureS29.pdb
- __MACOSX/pdbs-GQs/._figureS29.pdb
- pdbs-GQs/figureS28top.pdb
- __MACOSX/pdbs-GQs/._figureS28top.pdb
- pdbs-GQs/figureS24bottom.pdb
- __MACOSX/pdbs-GQs/._figureS24bottom.pdb
- pdbs-GQs/figureS24top.pdb
- __MACOSX/pdbs-GQs/._figureS24top.pdb
- pdbs-GQs/figureS28bottom.pdb
- __MACOSX/pdbs-GQs/._figureS28bottom.pdb
