# Supplementary material for: Can We Ever Develop an Ideal RNA Force Field? Lessons Learned from Simulations of the UUCG RNA Tetraloop and Other Systems
Source: J Chem Theory Comput. 2025 Jan 15;21(8):4183–202. doi: 10.1021/acs.jctc.4c01357 (PMC12020377; doi:10.1021/acs.jctc.4c01357)
Supplement: Supplementary file 2 — ct4c01357_si_002.zip [file ct4c01357_si_002.zip › pdbs-UUCG/both_sugar-base_N7-O6_lost.pdb]

ATOM      1  H5T RG5     1      -3.320 -10.367   7.295  1.00  0.00           H  
ATOM      2  O5' RG5     1      -2.983 -10.775   6.494  1.00  0.00           O  
ATOM      3  C5' RG5     1      -3.359 -12.181   6.454  1.00  0.00           C  
ATOM      4 H5'1 RG5     1      -3.576 -12.484   7.479  1.00  0.00           H  
ATOM      5 H5'2 RG5     1      -2.525 -12.688   5.969  1.00  0.00           H  
ATOM      6  C4' RG5     1      -4.678 -12.262   5.765  1.00  0.00           C  
ATOM      7  H4' RG5     1      -5.022 -13.287   5.907  1.00  0.00           H  
ATOM      8  O4' RG5     1      -5.645 -11.381   6.267  1.00  0.00           O  
ATOM      9  C1' RG5     1      -6.535 -11.033   5.237  1.00  0.00           C  
ATOM     10  H1' RG5     1      -7.503 -11.503   5.413  1.00  0.00           H  
ATOM     11  N9  RG5     1      -6.598  -9.559   5.126  1.00  0.00           N  
ATOM     12  C8  RG5     1      -5.922  -8.738   6.002  1.00  0.00           C  
ATOM     13  H8  RG5     1      -5.332  -9.125   6.820  1.00  0.00           H  
ATOM     14  N7  RG5     1      -5.911  -7.453   5.714  1.00  0.00           N  
ATOM     15  C5  RG5     1      -6.687  -7.478   4.552  1.00  0.00           C  
ATOM     16  C6  RG5     1      -7.198  -6.420   3.771  1.00  0.00           C  
ATOM     17  O6  RG5     1      -6.945  -5.172   3.876  1.00  0.00           O  
ATOM     18  N1  RG5     1      -7.894  -6.834   2.615  1.00  0.00           N  
ATOM     19  H1  RG5     1      -8.270  -6.117   2.010  1.00  0.00           H  
ATOM     20  C2  RG5     1      -8.328  -8.113   2.408  1.00  0.00           C  
ATOM     21  N2  RG5     1      -8.941  -8.312   1.305  1.00  0.00           N  
ATOM     22  H21 RG5     1      -9.372  -9.222   1.220  1.00  0.00           H  
ATOM     23  H22 RG5     1      -9.100  -7.511   0.711  1.00  0.00           H  
ATOM     24  N3  RG5     1      -7.994  -9.052   3.224  1.00  0.00           N  
ATOM     25  C4  RG5     1      -7.179  -8.692   4.265  1.00  0.00           C  
ATOM     26  C3' RG5     1      -4.513 -11.985   4.262  1.00  0.00           C  
ATOM     27  H3' RG5     1      -4.028 -11.010   4.207  1.00  0.00           H  
ATOM     28  C2' RG5     1      -5.979 -11.712   3.953  1.00  0.00           C  
ATOM     29 H2'1 RG5     1      -6.014 -10.966   3.159  1.00  0.00           H  
ATOM     30  O2' RG5     1      -6.676 -12.871   3.681  1.00  0.00           O  
ATOM     31 HO'2 RG5     1      -6.067 -13.613   3.658  1.00  0.00           H  
ATOM     32  O3' RG5     1      -4.005 -13.098   3.590  1.00  0.00           O  
ATOM     33  P    RG     2      -2.999 -12.910   2.388  1.00  0.00           P  
ATOM     34  O1P  RG     2      -2.520 -14.236   1.932  1.00  0.00           O  
ATOM     35  O2P  RG     2      -1.976 -11.853   2.652  1.00  0.00           O  
ATOM     36  O5'  RG     2      -3.820 -12.346   1.209  1.00  0.00           O  
ATOM     37  C5'  RG     2      -4.797 -12.988   0.409  1.00  0.00           C  
ATOM     38 H5'1  RG     2      -5.486 -13.421   1.135  1.00  0.00           H  
ATOM     39 H5'2  RG     2      -4.287 -13.698  -0.243  1.00  0.00           H  
ATOM     40  C4'  RG     2      -5.610 -12.052  -0.468  1.00  0.00           C  
ATOM     41  H4'  RG     2      -6.347 -12.709  -0.930  1.00  0.00           H  
ATOM     42  O4'  RG     2      -6.291 -11.116   0.299  1.00  0.00           O  
ATOM     43  C1'  RG     2      -6.314  -9.924  -0.464  1.00  0.00           C  
ATOM     44  H1'  RG     2      -7.326  -9.575  -0.670  1.00  0.00           H  
ATOM     45  N9   RG     2      -5.570  -8.903   0.241  1.00  0.00           N  
ATOM     46  C8   RG     2      -4.767  -9.018   1.300  1.00  0.00           C  
ATOM     47  H8   RG     2      -4.566 -10.017   1.659  1.00  0.00           H  
ATOM     48  N7   RG     2      -4.484  -7.986   1.971  1.00  0.00           N  
ATOM     49  C5   RG     2      -5.069  -6.982   1.141  1.00  0.00           C  
ATOM     50  C6   RG     2      -5.123  -5.585   1.228  1.00  0.00           C  
ATOM     51  O6   RG     2      -4.535  -4.879   2.110  1.00  0.00           O  
ATOM     52  N1   RG     2      -5.856  -4.953   0.262  1.00  0.00           N  
ATOM     53  H1   RG     2      -5.845  -3.944   0.307  1.00  0.00           H  
ATOM     54  C2   RG     2      -6.393  -5.568  -0.783  1.00  0.00           C  
ATOM     55  N2   RG     2      -6.973  -4.839  -1.684  1.00  0.00           N  
ATOM     56  H21  RG     2      -7.202  -5.279  -2.564  1.00  0.00           H  
ATOM     57  H22  RG     2      -6.970  -3.834  -1.585  1.00  0.00           H  
ATOM     58  N3   RG     2      -6.276  -6.876  -0.983  1.00  0.00           N  
ATOM     59  C4   RG     2      -5.690  -7.523   0.046  1.00  0.00           C  
ATOM     60  C3'  RG     2      -4.730 -11.288  -1.468  1.00  0.00           C  
ATOM     61  H3'  RG     2      -3.913 -10.945  -0.833  1.00  0.00           H  
ATOM     62  C2'  RG     2      -5.597 -10.118  -1.816  1.00  0.00           C  
ATOM     63 H2'1  RG     2      -4.945  -9.291  -2.096  1.00  0.00           H  
ATOM     64  O2'  RG     2      -6.536 -10.464  -2.867  1.00  0.00           O  
ATOM     65 HO'2  RG     2      -6.944  -9.610  -3.024  1.00  0.00           H  
ATOM     66  O3'  RG     2      -4.276 -12.116  -2.535  1.00  0.00           O  
ATOM     67  P    RC     3      -2.893 -11.745  -3.211  1.00  0.00           P  
ATOM     68  O1P  RC     3      -2.871 -12.636  -4.406  1.00  0.00           O  
ATOM     69  O2P  RC     3      -1.835 -11.693  -2.216  1.00  0.00           O  
ATOM     70  O5'  RC     3      -3.005 -10.234  -3.803  1.00  0.00           O  
ATOM     71  C5'  RC     3      -3.826  -9.988  -4.933  1.00  0.00           C  
ATOM     72 H5'1  RC     3      -4.703 -10.632  -4.987  1.00  0.00           H  
ATOM     73 H5'2  RC     3      -3.202 -10.226  -5.794  1.00  0.00           H  
ATOM     74  C4'  RC     3      -4.206  -8.473  -5.170  1.00  0.00           C  
ATOM     75  H4'  RC     3      -5.022  -8.542  -5.889  1.00  0.00           H  
ATOM     76  O4'  RC     3      -4.571  -7.894  -3.864  1.00  0.00           O  
ATOM     77  C1'  RC     3      -4.141  -6.563  -3.857  1.00  0.00           C  
ATOM     78  H1'  RC     3      -5.065  -5.983  -3.851  1.00  0.00           H  
ATOM     79  N1   RC     3      -3.317  -6.129  -2.647  1.00  0.00           N  
ATOM     80  C6   RC     3      -2.831  -7.151  -1.831  1.00  0.00           C  
ATOM     81  H6   RC     3      -2.819  -8.202  -2.079  1.00  0.00           H  
ATOM     82  C5   RC     3      -2.366  -6.897  -0.620  1.00  0.00           C  
ATOM     83  H5   RC     3      -2.004  -7.729  -0.034  1.00  0.00           H  
ATOM     84  C4   RC     3      -2.362  -5.523  -0.204  1.00  0.00           C  
ATOM     85  N4   RC     3      -1.800  -5.195   0.940  1.00  0.00           N  
ATOM     86  H41  RC     3      -2.040  -4.257   1.227  1.00  0.00           H  
ATOM     87  H42  RC     3      -1.427  -5.919   1.537  1.00  0.00           H  
ATOM     88  N3   RC     3      -2.878  -4.577  -0.941  1.00  0.00           N  
ATOM     89  C2   RC     3      -3.394  -4.855  -2.160  1.00  0.00           C  
ATOM     90  O2   RC     3      -3.876  -3.951  -2.831  1.00  0.00           O  
ATOM     91  C3'  RC     3      -3.063  -7.657  -5.738  1.00  0.00           C  
ATOM     92  H3'  RC     3      -2.094  -8.050  -5.429  1.00  0.00           H  
ATOM     93  C2'  RC     3      -3.466  -6.277  -5.194  1.00  0.00           C  
ATOM     94 H2'1  RC     3      -2.593  -5.631  -5.096  1.00  0.00           H  
ATOM     95  O2'  RC     3      -4.477  -5.703  -6.027  1.00  0.00           O  
ATOM     96 HO'2  RC     3      -4.660  -4.819  -5.702  1.00  0.00           H  
ATOM     97  O3'  RC     3      -2.982  -7.553  -7.194  1.00  0.00           O  
ATOM     98  P    RA     4      -1.572  -7.180  -8.025  1.00  0.00           P  
ATOM     99  O1P  RA     4      -1.894  -7.212  -9.448  1.00  0.00           O  
ATOM    100  O2P  RA     4      -0.457  -7.916  -7.531  1.00  0.00           O  
ATOM    101  O5'  RA     4      -1.271  -5.702  -7.541  1.00  0.00           O  
ATOM    102  C5'  RA     4      -1.971  -4.615  -8.192  1.00  0.00           C  
ATOM    103 H5'1  RA     4      -3.043  -4.767  -8.068  1.00  0.00           H  
ATOM    104 H5'2  RA     4      -1.723  -4.660  -9.253  1.00  0.00           H  
ATOM    105  C4'  RA     4      -1.607  -3.323  -7.563  1.00  0.00           C  
ATOM    106  H4'  RA     4      -2.026  -2.527  -8.179  1.00  0.00           H  
ATOM    107  O4'  RA     4      -2.153  -3.160  -6.293  1.00  0.00           O  
ATOM    108  C1'  RA     4      -1.286  -2.301  -5.587  1.00  0.00           C  
ATOM    109  H1'  RA     4      -1.854  -1.426  -5.269  1.00  0.00           H  
ATOM    110  N9   RA     4      -0.735  -2.964  -4.404  1.00  0.00           N  
ATOM    111  C8   RA     4      -0.316  -4.277  -4.234  1.00  0.00           C  
ATOM    112  H8   RA     4      -0.221  -4.867  -5.134  1.00  0.00           H  
ATOM    113  N7   RA     4       0.136  -4.474  -3.009  1.00  0.00           N  
ATOM    114  C5   RA     4      -0.131  -3.288  -2.316  1.00  0.00           C  
ATOM    115  C6   RA     4       0.053  -2.862  -1.003  1.00  0.00           C  
ATOM    116  N6   RA     4       0.422  -3.502   0.073  1.00  0.00           N  
ATOM    117  H61  RA     4       0.418  -3.021   0.961  1.00  0.00           H  
ATOM    118  H62  RA     4       0.590  -4.497   0.038  1.00  0.00           H  
ATOM    119  N1   RA     4      -0.081  -1.606  -0.660  1.00  0.00           N  
ATOM    120  C2   RA     4      -0.365  -0.693  -1.557  1.00  0.00           C  
ATOM    121  H2   RA     4      -0.293   0.342  -1.256  1.00  0.00           H  
ATOM    122  N3   RA     4      -0.662  -0.980  -2.847  1.00  0.00           N  
ATOM    123  C4   RA     4      -0.587  -2.308  -3.147  1.00  0.00           C  
ATOM    124  C3'  RA     4      -0.061  -3.003  -7.473  1.00  0.00           C  
ATOM    125  H3'  RA     4       0.492  -3.824  -7.017  1.00  0.00           H  
ATOM    126  C2'  RA     4      -0.169  -1.877  -6.527  1.00  0.00           C  
ATOM    127 H2'1  RA     4       0.817  -1.775  -6.074  1.00  0.00           H  
ATOM    128  O2'  RA     4      -0.583  -0.738  -7.186  1.00  0.00           O  
ATOM    129 HO'2  RA     4      -0.619   0.005  -6.579  1.00  0.00           H  
ATOM    130  O3'  RA     4       0.506  -2.699  -8.740  1.00  0.00           O  
ATOM    131  P    RC     5       2.035  -2.631  -8.977  1.00  0.00           P  
ATOM    132  O1P  RC     5       2.102  -2.410 -10.400  1.00  0.00           O  
ATOM    133  O2P  RC     5       2.666  -3.823  -8.451  1.00  0.00           O  
ATOM    134  O5'  RC     5       2.804  -1.344  -8.415  1.00  0.00           O  
ATOM    135  C5'  RC     5       2.512   0.050  -8.777  1.00  0.00           C  
ATOM    136 H5'1  RC     5       1.446   0.148  -8.982  1.00  0.00           H  
ATOM    137 H5'2  RC     5       3.096   0.190  -9.686  1.00  0.00           H  
ATOM    138  C4'  RC     5       3.033   1.102  -7.682  1.00  0.00           C  
ATOM    139  H4'  RC     5       2.851   2.100  -8.080  1.00  0.00           H  
ATOM    140  O4'  RC     5       2.220   1.004  -6.430  1.00  0.00           O  
ATOM    141  C1'  RC     5       3.092   1.280  -5.289  1.00  0.00           C  
ATOM    142  H1'  RC     5       2.741   2.162  -4.754  1.00  0.00           H  
ATOM    143  N1   RC     5       3.210   0.107  -4.338  1.00  0.00           N  
ATOM    144  C6   RC     5       3.013  -1.179  -4.795  1.00  0.00           C  
ATOM    145  H6   RC     5       2.997  -1.333  -5.864  1.00  0.00           H  
ATOM    146  C5   RC     5       2.861  -2.217  -3.934  1.00  0.00           C  
ATOM    147  H5   RC     5       2.709  -3.212  -4.325  1.00  0.00           H  
ATOM    148  C4   RC     5       3.060  -1.904  -2.564  1.00  0.00           C  
ATOM    149  N4   RC     5       3.114  -2.866  -1.676  1.00  0.00           N  
ATOM    150  H41  RC     5       3.411  -2.584  -0.753  1.00  0.00           H  
ATOM    151  H42  RC     5       2.744  -3.774  -1.920  1.00  0.00           H  
ATOM    152  N3   RC     5       3.416  -0.704  -2.120  1.00  0.00           N  
ATOM    153  C2   RC     5       3.476   0.356  -2.985  1.00  0.00           C  
ATOM    154  O2   RC     5       3.870   1.429  -2.487  1.00  0.00           O  
ATOM    155  C3'  RC     5       4.448   0.890  -7.146  1.00  0.00           C  
ATOM    156  H3'  RC     5       4.576  -0.124  -6.766  1.00  0.00           H  
ATOM    157  C2'  RC     5       4.407   1.715  -5.847  1.00  0.00           C  
ATOM    158 H2'1  RC     5       5.193   1.357  -5.181  1.00  0.00           H  
ATOM    159  O2'  RC     5       4.548   3.121  -6.028  1.00  0.00           O  
ATOM    160 HO'2  RC     5       4.527   3.487  -5.141  1.00  0.00           H  
ATOM    161  O3'  RC     5       5.426   1.189  -8.127  1.00  0.00           O  
ATOM    162  P    RU     6       6.841   0.465  -8.167  1.00  0.00           P  
ATOM    163  O1P  RU     6       7.746   1.321  -8.960  1.00  0.00           O  
ATOM    164  O2P  RU     6       6.665  -0.978  -8.632  1.00  0.00           O  
ATOM    165  O5'  RU     6       7.370   0.447  -6.621  1.00  0.00           O  
ATOM    166  C5'  RU     6       8.001   1.593  -6.067  1.00  0.00           C  
ATOM    167 H5'1  RU     6       7.366   2.453  -6.275  1.00  0.00           H  
ATOM    168 H5'2  RU     6       8.959   1.656  -6.585  1.00  0.00           H  
ATOM    169  C4'  RU     6       8.194   1.307  -4.578  1.00  0.00           C  
ATOM    170  H4'  RU     6       8.550   2.193  -4.054  1.00  0.00           H  
ATOM    171  O4'  RU     6       7.051   0.670  -3.927  1.00  0.00           O  
ATOM    172  C1'  RU     6       7.657  -0.033  -2.853  1.00  0.00           C  
ATOM    173  H1'  RU     6       7.506   0.447  -1.886  1.00  0.00           H  
ATOM    174  N1   RU     6       6.980  -1.345  -2.571  1.00  0.00           N  
ATOM    175  C6   RU     6       6.513  -2.151  -3.633  1.00  0.00           C  
ATOM    176  H6   RU     6       6.543  -1.873  -4.676  1.00  0.00           H  
ATOM    177  C5   RU     6       6.110  -3.408  -3.414  1.00  0.00           C  
ATOM    178  H5   RU     6       5.906  -4.063  -4.247  1.00  0.00           H  
ATOM    179  C4   RU     6       5.989  -4.007  -2.108  1.00  0.00           C  
ATOM    180  O4   RU     6       5.626  -5.136  -1.796  1.00  0.00           O  
ATOM    181  N3   RU     6       6.296  -3.120  -1.111  1.00  0.00           N  
ATOM    182  H3   RU     6       6.256  -3.368  -0.133  1.00  0.00           H  
ATOM    183  C2   RU     6       6.939  -1.897  -1.299  1.00  0.00           C  
ATOM    184  O2   RU     6       7.356  -1.316  -0.317  1.00  0.00           O  
ATOM    185  C3'  RU     6       9.376   0.366  -4.435  1.00  0.00           C  
ATOM    186  H3'  RU     6       9.316  -0.411  -5.197  1.00  0.00           H  
ATOM    187  C2'  RU     6       9.176  -0.164  -2.971  1.00  0.00           C  
ATOM    188 H2'1  RU     6       9.532  -1.192  -2.906  1.00  0.00           H  
ATOM    189  O2'  RU     6       9.945   0.737  -2.081  1.00  0.00           O  
ATOM    190 HO'2  RU     6      10.796   0.637  -2.513  1.00  0.00           H  
ATOM    191  O3'  RU     6      10.638   0.992  -4.676  1.00  0.00           O  
ATOM    192  P    RU     7      11.927   0.137  -4.686  1.00  0.00           P  
ATOM    193  O1P  RU     7      12.894   1.027  -5.364  1.00  0.00           O  
ATOM    194  O2P  RU     7      11.691  -1.224  -5.196  1.00  0.00           O  
ATOM    195  O5'  RU     7      12.406   0.091  -3.144  1.00  0.00           O  
ATOM    196  C5'  RU     7      13.732  -0.417  -2.862  1.00  0.00           C  
ATOM    197 H5'1  RU     7      14.445  -0.237  -3.667  1.00  0.00           H  
ATOM    198 H5'2  RU     7      13.702  -1.473  -2.596  1.00  0.00           H  
ATOM    199  C4'  RU     7      14.241   0.265  -1.551  1.00  0.00           C  
ATOM    200  H4'  RU     7      15.158  -0.260  -1.286  1.00  0.00           H  
ATOM    201  O4'  RU     7      14.344   1.695  -1.760  1.00  0.00           O  
ATOM    202  C1'  RU     7      13.743   2.332  -0.720  1.00  0.00           C  
ATOM    203  H1'  RU     7      14.515   2.616  -0.005  1.00  0.00           H  
ATOM    204  N1   RU     7      13.124   3.568  -1.235  1.00  0.00           N  
ATOM    205  C6   RU     7      12.254   3.483  -2.274  1.00  0.00           C  
ATOM    206  H6   RU     7      12.149   2.520  -2.750  1.00  0.00           H  
ATOM    207  C5   RU     7      11.456   4.552  -2.630  1.00  0.00           C  
ATOM    208  H5   RU     7      10.842   4.386  -3.503  1.00  0.00           H  
ATOM    209  C4   RU     7      11.575   5.877  -2.033  1.00  0.00           C  
ATOM    210  O4   RU     7      11.008   6.881  -2.358  1.00  0.00           O  
ATOM    211  N3   RU     7      12.554   5.932  -1.108  1.00  0.00           N  
ATOM    212  H3   RU     7      12.602   6.791  -0.579  1.00  0.00           H  
ATOM    213  C2   RU     7      13.323   4.842  -0.678  1.00  0.00           C  
ATOM    214  O2   RU     7      13.986   4.979   0.379  1.00  0.00           O  
ATOM    215  C3'  RU     7      13.419  -0.029  -0.273  1.00  0.00           C  
ATOM    216  H3'  RU     7      12.562  -0.670  -0.479  1.00  0.00           H  
ATOM    217  C2'  RU     7      12.769   1.345  -0.079  1.00  0.00           C  
ATOM    218 H2'1  RU     7      11.806   1.375  -0.589  1.00  0.00           H  
ATOM    219  O2'  RU     7      12.449   1.705   1.268  1.00  0.00           O  
ATOM    220 HO'2  RU     7      13.182   1.333   1.764  1.00  0.00           H  
ATOM    221  O3'  RU     7      14.103  -0.396   0.877  1.00  0.00           O  
ATOM    222  P    RC     8      14.587  -1.907   1.040  1.00  0.00           P  
ATOM    223  O1P  RC     8      15.374  -1.911   2.278  1.00  0.00           O  
ATOM    224  O2P  RC     8      15.195  -2.316  -0.247  1.00  0.00           O  
ATOM    225  O5'  RC     8      13.199  -2.725   1.319  1.00  0.00           O  
ATOM    226  C5'  RC     8      12.428  -2.575   2.513  1.00  0.00           C  
ATOM    227 H5'1  RC     8      12.079  -1.543   2.488  1.00  0.00           H  
ATOM    228 H5'2  RC     8      13.097  -2.650   3.371  1.00  0.00           H  
ATOM    229  C4'  RC     8      11.261  -3.621   2.660  1.00  0.00           C  
ATOM    230  H4'  RC     8      10.669  -3.349   3.534  1.00  0.00           H  
ATOM    231  O4'  RC     8      10.442  -3.555   1.484  1.00  0.00           O  
ATOM    232  C1'  RC     8      10.516  -4.764   0.824  1.00  0.00           C  
ATOM    233  H1'  RC     8       9.673  -5.364   1.166  1.00  0.00           H  
ATOM    234  N1   RC     8      10.507  -4.603  -0.708  1.00  0.00           N  
ATOM    235  C6   RC     8      11.428  -3.812  -1.353  1.00  0.00           C  
ATOM    236  H6   RC     8      12.318  -3.474  -0.842  1.00  0.00           H  
ATOM    237  C5   RC     8      11.084  -3.313  -2.552  1.00  0.00           C  
ATOM    238  H5   RC     8      11.690  -2.578  -3.060  1.00  0.00           H  
ATOM    239  C4   RC     8       9.983  -3.856  -3.225  1.00  0.00           C  
ATOM    240  N4   RC     8       9.732  -3.441  -4.459  1.00  0.00           N  
ATOM    241  H41  RC     8       8.954  -3.876  -4.934  1.00  0.00           H  
ATOM    242  H42  RC     8      10.303  -2.737  -4.905  1.00  0.00           H  
ATOM    243  N3   RC     8       9.051  -4.482  -2.597  1.00  0.00           N  
ATOM    244  C2   RC     8       9.273  -4.892  -1.354  1.00  0.00           C  
ATOM    245  O2   RC     8       8.360  -5.529  -0.772  1.00  0.00           O  
ATOM    246  C3'  RC     8      11.850  -5.042   2.639  1.00  0.00           C  
ATOM    247  H3'  RC     8      12.870  -5.038   3.023  1.00  0.00           H  
ATOM    248  C2'  RC     8      11.727  -5.524   1.218  1.00  0.00           C  
ATOM    249 H2'1  RC     8      12.544  -5.156   0.599  1.00  0.00           H  
ATOM    250  O2'  RC     8      11.730  -6.899   1.111  1.00  0.00           O  
ATOM    251 HO'2  RC     8      10.952  -7.217   1.574  1.00  0.00           H  
ATOM    252  O3'  RC     8      11.094  -5.893   3.528  1.00  0.00           O  
ATOM    253  P    RG     9      11.541  -6.036   5.046  1.00  0.00           P  
ATOM    254  O1P  RG     9      13.020  -6.296   5.086  1.00  0.00           O  
ATOM    255  O2P  RG     9      10.656  -7.080   5.683  1.00  0.00           O  
ATOM    256  O5'  RG     9      11.304  -4.718   5.772  1.00  0.00           O  
ATOM    257  C5'  RG     9      10.044  -4.133   6.013  1.00  0.00           C  
ATOM    258 H5'1  RG     9       9.369  -4.772   6.582  1.00  0.00           H  
ATOM    259 H5'2  RG     9       9.509  -4.015   5.070  1.00  0.00           H  
ATOM    260  C4'  RG     9      10.288  -2.787   6.705  1.00  0.00           C  
ATOM    261  H4'  RG     9      10.810  -3.025   7.631  1.00  0.00           H  
ATOM    262  O4'  RG     9      11.240  -2.001   6.021  1.00  0.00           O  
ATOM    263  C1'  RG     9      10.975  -0.711   6.388  1.00  0.00           C  
ATOM    264  H1'  RG     9      11.916  -0.328   6.782  1.00  0.00           H  
ATOM    265  N9   RG     9      10.671   0.302   5.338  1.00  0.00           N  
ATOM    266  C8   RG     9      11.094   1.594   5.273  1.00  0.00           C  
ATOM    267  H8   RG     9      11.634   2.107   6.055  1.00  0.00           H  
ATOM    268  N7   RG     9      10.626   2.301   4.259  1.00  0.00           N  
ATOM    269  C5   RG     9       9.874   1.357   3.538  1.00  0.00           C  
ATOM    270  C6   RG     9       9.145   1.430   2.310  1.00  0.00           C  
ATOM    271  O6   RG     9       8.972   2.396   1.542  1.00  0.00           O  
ATOM    272  N1   RG     9       8.403   0.252   2.033  1.00  0.00           N  
ATOM    273  H1   RG     9       7.986   0.152   1.119  1.00  0.00           H  
ATOM    274  C2   RG     9       8.483  -0.866   2.801  1.00  0.00           C  
ATOM    275  N2   RG     9       8.011  -2.029   2.405  1.00  0.00           N  
ATOM    276  H21  RG     9       8.199  -2.859   2.948  1.00  0.00           H  
ATOM    277  H22  RG     9       7.527  -2.167   1.529  1.00  0.00           H  
ATOM    278  N3   RG     9       9.229  -0.971   3.884  1.00  0.00           N  
ATOM    279  C4   RG     9       9.900   0.146   4.210  1.00  0.00           C  
ATOM    280  C3'  RG     9       9.009  -2.049   7.044  1.00  0.00           C  
ATOM    281  H3'  RG     9       8.405  -1.928   6.144  1.00  0.00           H  
ATOM    282  C2'  RG     9       9.797  -0.760   7.361  1.00  0.00           C  
ATOM    283 H2'1  RG     9       9.233   0.165   7.244  1.00  0.00           H  
ATOM    284  O2'  RG     9      10.336  -0.669   8.685  1.00  0.00           O  
ATOM    285 HO'2  RG     9      10.130   0.222   8.976  1.00  0.00           H  
ATOM    286  O3'  RG     9       8.286  -2.561   8.095  1.00  0.00           O  
ATOM    287  P    RG    10       6.762  -2.499   8.210  1.00  0.00           P  
ATOM    288  O1P  RG    10       6.452  -2.564   9.661  1.00  0.00           O  
ATOM    289  O2P  RG    10       6.193  -3.509   7.311  1.00  0.00           O  
ATOM    290  O5'  RG    10       6.234  -1.103   7.676  1.00  0.00           O  
ATOM    291  C5'  RG    10       6.569   0.160   8.243  1.00  0.00           C  
ATOM    292 H5'1  RG    10       7.466   0.110   8.859  1.00  0.00           H  
ATOM    293 H5'2  RG    10       5.861   0.453   9.018  1.00  0.00           H  
ATOM    294  C4'  RG    10       6.644   1.308   7.226  1.00  0.00           C  
ATOM    295  H4'  RG    10       7.204   2.094   7.733  1.00  0.00           H  
ATOM    296  O4'  RG    10       7.218   0.836   6.017  1.00  0.00           O  
ATOM    297  C1'  RG    10       6.491   1.298   4.934  1.00  0.00           C  
ATOM    298  H1'  RG    10       7.155   1.894   4.307  1.00  0.00           H  
ATOM    299  N9   RG    10       5.888   0.197   4.146  1.00  0.00           N  
ATOM    300  C8   RG    10       5.810  -1.178   4.442  1.00  0.00           C  
ATOM    301  H8   RG    10       6.423  -1.697   5.164  1.00  0.00           H  
ATOM    302  N7   RG    10       5.108  -1.869   3.676  1.00  0.00           N  
ATOM    303  C5   RG    10       4.807  -0.901   2.673  1.00  0.00           C  
ATOM    304  C6   RG    10       4.182  -1.045   1.343  1.00  0.00           C  
ATOM    305  O6   RG    10       3.657  -2.055   0.875  1.00  0.00           O  
ATOM    306  N1   RG    10       4.166   0.084   0.567  1.00  0.00           N  
ATOM    307  H1   RG    10       3.740   0.015  -0.346  1.00  0.00           H  
ATOM    308  C2   RG    10       4.730   1.259   0.989  1.00  0.00           C  
ATOM    309  N2   RG    10       4.665   2.304   0.195  1.00  0.00           N  
ATOM    310  H21  RG    10       5.345   3.045   0.286  1.00  0.00           H  
ATOM    311  H22  RG    10       4.104   2.176  -0.636  1.00  0.00           H  
ATOM    312  N3   RG    10       5.299   1.452   2.162  1.00  0.00           N  
ATOM    313  C4   RG    10       5.252   0.349   2.967  1.00  0.00           C  
ATOM    314  C3'  RG    10       5.212   1.719   6.838  1.00  0.00           C  
ATOM    315  H3'  RG    10       4.533   0.866   6.829  1.00  0.00           H  
ATOM    316  C2'  RG    10       5.371   2.140   5.424  1.00  0.00           C  
ATOM    317 H2'1  RG    10       4.416   1.886   4.964  1.00  0.00           H  
ATOM    318  O2'  RG    10       5.644   3.555   5.355  1.00  0.00           O  
ATOM    319 HO'2  RG    10       5.345   3.953   6.176  1.00  0.00           H  
ATOM    320  O3'  RG    10       4.796   2.656   7.799  1.00  0.00           O  
ATOM    321  P    RU    11       3.294   2.725   8.327  1.00  0.00           P  
ATOM    322  O1P  RU    11       3.187   3.807   9.301  1.00  0.00           O  
ATOM    323  O2P  RU    11       2.821   1.352   8.686  1.00  0.00           O  
ATOM    324  O5'  RU    11       2.455   3.182   7.024  1.00  0.00           O  
ATOM    325  C5'  RU    11       2.555   4.435   6.415  1.00  0.00           C  
ATOM    326 H5'1  RU    11       3.601   4.718   6.532  1.00  0.00           H  
ATOM    327 H5'2  RU    11       2.009   5.148   7.034  1.00  0.00           H  
ATOM    328  C4'  RU    11       2.227   4.507   4.909  1.00  0.00           C  
ATOM    329  H4'  RU    11       2.517   5.488   4.534  1.00  0.00           H  
ATOM    330  O4'  RU    11       2.928   3.622   4.094  1.00  0.00           O  
ATOM    331  C1'  RU    11       2.241   3.225   2.951  1.00  0.00           C  
ATOM    332  H1'  RU    11       2.858   3.490   2.093  1.00  0.00           H  
ATOM    333  N1   RU    11       1.908   1.781   2.890  1.00  0.00           N  
ATOM    334  C6   RU    11       1.921   1.017   4.023  1.00  0.00           C  
ATOM    335  H6   RU    11       2.150   1.446   4.987  1.00  0.00           H  
ATOM    336  C5   RU    11       1.436  -0.219   4.026  1.00  0.00           C  
ATOM    337  H5   RU    11       1.547  -0.843   4.900  1.00  0.00           H  
ATOM    338  C4   RU    11       1.097  -0.866   2.732  1.00  0.00           C  
ATOM    339  O4   RU    11       0.834  -2.083   2.626  1.00  0.00           O  
ATOM    340  N3   RU    11       1.073  -0.047   1.646  1.00  0.00           N  
ATOM    341  H3   RU    11       0.668  -0.363   0.776  1.00  0.00           H  
ATOM    342  C2   RU    11       1.339   1.304   1.736  1.00  0.00           C  
ATOM    343  O2   RU    11       1.100   2.022   0.750  1.00  0.00           O  
ATOM    344  C3'  RU    11       0.763   4.232   4.501  1.00  0.00           C  
ATOM    345  H3'  RU    11       0.459   3.332   5.036  1.00  0.00           H  
ATOM    346  C2'  RU    11       0.891   3.985   2.986  1.00  0.00           C  
ATOM    347 H2'1  RU    11       0.107   3.366   2.551  1.00  0.00           H  
ATOM    348  O2'  RU    11       1.024   5.198   2.263  1.00  0.00           O  
ATOM    349 HO'2  RU    11       0.603   5.920   2.736  1.00  0.00           H  
ATOM    350  O3'  RU    11      -0.179   5.268   4.913  1.00  0.00           O  
ATOM    351  P    RG    12      -1.659   4.962   5.374  1.00  0.00           P  
ATOM    352  O1P  RG    12      -2.341   6.193   5.892  1.00  0.00           O  
ATOM    353  O2P  RG    12      -1.889   3.708   6.124  1.00  0.00           O  
ATOM    354  O5'  RG    12      -2.285   4.651   3.936  1.00  0.00           O  
ATOM    355  C5'  RG    12      -2.474   5.742   2.956  1.00  0.00           C  
ATOM    356 H5'1  RG    12      -1.474   6.135   2.774  1.00  0.00           H  
ATOM    357 H5'2  RG    12      -3.118   6.515   3.375  1.00  0.00           H  
ATOM    358  C4'  RG    12      -2.999   5.197   1.659  1.00  0.00           C  
ATOM    359  H4'  RG    12      -3.158   6.056   1.007  1.00  0.00           H  
ATOM    360  O4'  RG    12      -2.057   4.292   1.071  1.00  0.00           O  
ATOM    361  C1'  RG    12      -2.703   3.223   0.389  1.00  0.00           C  
ATOM    362  H1'  RG    12      -2.224   3.010  -0.567  1.00  0.00           H  
ATOM    363  N9   RG    12      -2.503   1.962   1.205  1.00  0.00           N  
ATOM    364  C8   RG    12      -2.008   1.853   2.505  1.00  0.00           C  
ATOM    365  H8   RG    12      -1.677   2.670   3.129  1.00  0.00           H  
ATOM    366  N7   RG    12      -1.861   0.614   2.870  1.00  0.00           N  
ATOM    367  C5   RG    12      -2.354  -0.128   1.756  1.00  0.00           C  
ATOM    368  C6   RG    12      -2.560  -1.526   1.591  1.00  0.00           C  
ATOM    369  O6   RG    12      -2.330  -2.470   2.425  1.00  0.00           O  
ATOM    370  N1   RG    12      -3.149  -1.879   0.378  1.00  0.00           N  
ATOM    371  H1   RG    12      -3.030  -2.843   0.102  1.00  0.00           H  
ATOM    372  C2   RG    12      -3.330  -0.937  -0.628  1.00  0.00           C  
ATOM    373  N2   RG    12      -3.585  -1.446  -1.815  1.00  0.00           N  
ATOM    374  H21  RG    12      -3.492  -0.749  -2.539  1.00  0.00           H  
ATOM    375  H22  RG    12      -3.637  -2.446  -1.943  1.00  0.00           H  
ATOM    376  N3   RG    12      -3.086   0.338  -0.479  1.00  0.00           N  
ATOM    377  C4   RG    12      -2.673   0.714   0.686  1.00  0.00           C  
ATOM    378  C3'  RG    12      -4.342   4.476   1.580  1.00  0.00           C  
ATOM    379  H3'  RG    12      -4.358   3.606   2.237  1.00  0.00           H  
ATOM    380  C2'  RG    12      -4.140   3.721   0.265  1.00  0.00           C  
ATOM    381 H2'1  RG    12      -4.825   2.873   0.285  1.00  0.00           H  
ATOM    382  O2'  RG    12      -4.018   4.422  -0.998  1.00  0.00           O  
ATOM    383 HO'2  RG    12      -4.805   4.966  -1.081  1.00  0.00           H  
ATOM    384  O3'  RG    12      -5.464   5.331   1.750  1.00  0.00           O  
ATOM    385  P    RC    13      -6.942   4.819   1.923  1.00  0.00           P  
ATOM    386  O1P  RC    13      -7.913   5.923   1.706  1.00  0.00           O  
ATOM    387  O2P  RC    13      -6.876   4.204   3.284  1.00  0.00           O  
ATOM    388  O5'  RC    13      -7.176   3.707   0.839  1.00  0.00           O  
ATOM    389  C5'  RC    13      -7.638   4.020  -0.473  1.00  0.00           C  
ATOM    390 H5'1  RC    13      -6.825   4.521  -1.000  1.00  0.00           H  
ATOM    391 H5'2  RC    13      -8.572   4.581  -0.495  1.00  0.00           H  
ATOM    392  C4'  RC    13      -7.777   2.816  -1.356  1.00  0.00           C  
ATOM    393  H4'  RC    13      -7.847   3.103  -2.405  1.00  0.00           H  
ATOM    394  O4'  RC    13      -6.541   2.076  -1.297  1.00  0.00           O  
ATOM    395  C1'  RC    13      -6.765   0.652  -1.319  1.00  0.00           C  
ATOM    396  H1'  RC    13      -6.143   0.252  -2.119  1.00  0.00           H  
ATOM    397  N1   RC    13      -6.626  -0.088  -0.023  1.00  0.00           N  
ATOM    398  C6   RC    13      -6.222   0.459   1.161  1.00  0.00           C  
ATOM    399  H6   RC    13      -6.233   1.536   1.241  1.00  0.00           H  
ATOM    400  C5   RC    13      -6.010  -0.288   2.255  1.00  0.00           C  
ATOM    401  H5   RC    13      -5.653   0.236   3.129  1.00  0.00           H  
ATOM    402  C4   RC    13      -6.065  -1.676   2.106  1.00  0.00           C  
ATOM    403  N4   RC    13      -5.703  -2.419   3.071  1.00  0.00           N  
ATOM    404  H41  RC    13      -5.707  -3.408   2.868  1.00  0.00           H  
ATOM    405  H42  RC    13      -5.534  -2.033   3.989  1.00  0.00           H  
ATOM    406  N3   RC    13      -6.447  -2.290   1.017  1.00  0.00           N  
ATOM    407  C2   RC    13      -6.748  -1.504  -0.043  1.00  0.00           C  
ATOM    408  O2   RC    13      -6.955  -2.074  -1.130  1.00  0.00           O  
ATOM    409  C3'  RC    13      -8.911   1.824  -1.175  1.00  0.00           C  
ATOM    410  H3'  RC    13      -8.981   1.740  -0.091  1.00  0.00           H  
ATOM    411  C2'  RC    13      -8.206   0.609  -1.838  1.00  0.00           C  
ATOM    412 H2'1  RC    13      -8.642  -0.309  -1.443  1.00  0.00           H  
ATOM    413  O2'  RC    13      -8.199   0.765  -3.294  1.00  0.00           O  
ATOM    414 HO'2  RC    13      -8.762   1.490  -3.576  1.00  0.00           H  
ATOM    415  O3'  RC    13     -10.124   2.220  -1.759  1.00  0.00           O  
ATOM    416  P   RC3    14     -11.632   1.811  -1.260  1.00  0.00           P  
ATOM    417  O1P RC3    14     -12.755   2.331  -2.047  1.00  0.00           O  
ATOM    418  O2P RC3    14     -11.783   2.011   0.197  1.00  0.00           O  
ATOM    419  O5' RC3    14     -11.616   0.248  -1.453  1.00  0.00           O  
ATOM    420  C5' RC3    14     -11.752  -0.392  -2.745  1.00  0.00           C  
ATOM    421 H5'1 RC3    14     -11.001  -0.097  -3.478  1.00  0.00           H  
ATOM    422 H5'2 RC3    14     -12.795  -0.280  -3.041  1.00  0.00           H  
ATOM    423  C4' RC3    14     -11.544  -1.912  -2.577  1.00  0.00           C  
ATOM    424  H4' RC3    14     -11.630  -2.381  -3.558  1.00  0.00           H  
ATOM    425  O4' RC3    14     -10.268  -2.301  -2.064  1.00  0.00           O  
ATOM    426  C1' RC3    14     -10.287  -3.503  -1.259  1.00  0.00           C  
ATOM    427  H1' RC3    14      -9.653  -4.282  -1.682  1.00  0.00           H  
ATOM    428  N1  RC3    14      -9.959  -3.189   0.156  1.00  0.00           N  
ATOM    429  C6  RC3    14     -10.001  -1.927   0.784  1.00  0.00           C  
ATOM    430  H6  RC3    14     -10.325  -1.100   0.170  1.00  0.00           H  
ATOM    431  C5  RC3    14      -9.713  -1.795   2.096  1.00  0.00           C  
ATOM    432  H5  RC3    14      -9.593  -0.838   2.581  1.00  0.00           H  
ATOM    433  C4  RC3    14      -9.357  -2.916   2.863  1.00  0.00           C  
ATOM    434  N4  RC3    14      -9.222  -2.766   4.102  1.00  0.00           N  
ATOM    435  H41 RC3    14      -8.949  -3.616   4.574  1.00  0.00           H  
ATOM    436  H42 RC3    14      -8.785  -1.912   4.420  1.00  0.00           H  
ATOM    437  N3  RC3    14      -9.403  -4.122   2.335  1.00  0.00           N  
ATOM    438  C2  RC3    14      -9.660  -4.283   1.013  1.00  0.00           C  
ATOM    439  O2  RC3    14      -9.786  -5.466   0.609  1.00  0.00           O  
ATOM    440  C3' RC3    14     -12.573  -2.538  -1.618  1.00  0.00           C  
ATOM    441  H3' RC3    14     -12.637  -1.840  -0.783  1.00  0.00           H  
ATOM    442  C2' RC3    14     -11.791  -3.845  -1.415  1.00  0.00           C  
ATOM    443 H2'1 RC3    14     -12.064  -4.394  -0.513  1.00  0.00           H  
ATOM    444  O2' RC3    14     -11.855  -4.623  -2.587  1.00  0.00           O  
ATOM    445 HO'2 RC3    14     -11.450  -5.486  -2.476  1.00  0.00           H  
ATOM    446  O3' RC3    14     -13.890  -2.737  -2.222  1.00  0.00           O  
ATOM    447  H3T RC3    14     -14.327  -3.401  -1.684  1.00  0.00           H  
END   
