# Supplementary material for: Can We Ever Develop an Ideal RNA Force Field? Lessons Learned from Simulations of the UUCG RNA Tetraloop and Other Systems
Source: J Chem Theory Comput. 2025 Jan 15;21(8):4183–202. doi: 10.1021/acs.jctc.4c01357 (PMC12020377; doi:10.1021/acs.jctc.4c01357)
Supplement: Supplementary file 2 — ct4c01357_si_002.zip [file ct4c01357_si_002.zip › pdbs-UUCG/G9-back-in-pocket_anti_high-anti.pdb]

ATOM      1 HO5' RG5     1     -12.378   1.380  -5.045  1.00  0.00           H  
ATOM      2  O5' RG5     1     -11.718   1.139  -5.698  1.00  0.00           O  
ATOM      3  C5' RG5     1     -10.694   2.095  -5.800  1.00  0.00           C  
ATOM      4  H5' RG5     1      -9.984   1.888  -6.601  1.00  0.00           H  
ATOM      5 H5'' RG5     1     -10.118   1.911  -4.893  1.00  0.00           H  
ATOM      6  C4' RG5     1     -11.155   3.609  -5.797  1.00  0.00           C  
ATOM      7  H4' RG5     1     -11.663   3.725  -6.754  1.00  0.00           H  
ATOM      8  O4' RG5     1     -12.087   3.817  -4.770  1.00  0.00           O  
ATOM      9  C1' RG5     1     -11.856   5.007  -4.007  1.00  0.00           C  
ATOM     10  H1' RG5     1     -12.666   5.734  -4.064  1.00  0.00           H  
ATOM     11  N9  RG5     1     -11.389   4.752  -2.669  1.00  0.00           N  
ATOM     12  C8  RG5     1     -11.173   3.573  -2.019  1.00  0.00           C  
ATOM     13  H8  RG5     1     -11.337   2.599  -2.455  1.00  0.00           H  
ATOM     14  N7  RG5     1     -10.741   3.648  -0.736  1.00  0.00           N  
ATOM     15  C5  RG5     1     -10.590   4.987  -0.641  1.00  0.00           C  
ATOM     16  C6  RG5     1     -10.323   5.726   0.597  1.00  0.00           C  
ATOM     17  O6  RG5     1      -9.879   5.336   1.698  1.00  0.00           O  
ATOM     18  N1  RG5     1     -10.379   7.081   0.448  1.00  0.00           N  
ATOM     19  H1  RG5     1     -10.093   7.699   1.194  1.00  0.00           H  
ATOM     20  C2  RG5     1     -10.897   7.697  -0.674  1.00  0.00           C  
ATOM     21  N2  RG5     1     -10.938   9.012  -0.612  1.00  0.00           N  
ATOM     22  H21 RG5     1     -11.318   9.533  -1.389  1.00  0.00           H  
ATOM     23  H22 RG5     1     -10.609   9.507   0.206  1.00  0.00           H  
ATOM     24  N3  RG5     1     -11.340   7.025  -1.735  1.00  0.00           N  
ATOM     25  C4  RG5     1     -11.103   5.693  -1.690  1.00  0.00           C  
ATOM     26 RC3' RG5     1      -9.939   4.577  -5.578  1.00  0.00           C  
ATOM     27  H3' RG5     1      -9.245   4.173  -4.841  1.00  0.00           H  
ATOM     28  C2' RG5     1     -10.667   5.685  -4.782  1.00  0.00           C  
ATOM     29  H2' RG5     1      -9.994   6.139  -4.054  1.00  0.00           H  
ATOM     30  O2' RG5     1     -11.185   6.743  -5.604  1.00  0.00           O  
ATOM     31 HO2' RG5     1     -10.745   6.563  -6.438  1.00  0.00           H  
ATOM     32  O3' RG5     1      -9.204   4.907  -6.769  1.00  0.00           O  
ATOM     33  P    RG     2      -7.651   5.024  -6.805  1.00  0.00           P  
ATOM     34  OP1  RG     2      -7.298   5.245  -8.226  1.00  0.00           O  
ATOM     35  OP2  RG     2      -6.966   3.957  -6.062  1.00  0.00           O  
ATOM     36  O5'  RG     2      -7.251   6.288  -6.016  1.00  0.00           O  
ATOM     37  C5'  RG     2      -7.546   7.517  -6.536  1.00  0.00           C  
ATOM     38  H5'  RG     2      -8.489   7.594  -7.077  1.00  0.00           H  
ATOM     39 H5''  RG     2      -6.720   7.743  -7.210  1.00  0.00           H  
ATOM     40  C4'  RG     2      -7.633   8.492  -5.452  1.00  0.00           C  
ATOM     41  H4'  RG     2      -7.865   9.454  -5.909  1.00  0.00           H  
ATOM     42  O4'  RG     2      -8.664   8.163  -4.492  1.00  0.00           O  
ATOM     43  C1'  RG     2      -8.245   8.516  -3.241  1.00  0.00           C  
ATOM     44  H1'  RG     2      -9.047   9.080  -2.763  1.00  0.00           H  
ATOM     45  N9   RG     2      -7.824   7.376  -2.347  1.00  0.00           N  
ATOM     46  C8   RG     2      -7.639   6.040  -2.724  1.00  0.00           C  
ATOM     47  H8   RG     2      -7.932   5.641  -3.684  1.00  0.00           H  
ATOM     48  N7   RG     2      -7.333   5.267  -1.775  1.00  0.00           N  
ATOM     49  C5   RG     2      -7.184   6.130  -0.708  1.00  0.00           C  
ATOM     50  C6   RG     2      -6.763   5.883   0.636  1.00  0.00           C  
ATOM     51  O6   RG     2      -6.642   4.863   1.272  1.00  0.00           O  
ATOM     52  N1   RG     2      -6.559   7.030   1.441  1.00  0.00           N  
ATOM     53  H1   RG     2      -6.164   6.899   2.362  1.00  0.00           H  
ATOM     54  C2   RG     2      -6.879   8.225   0.963  1.00  0.00           C  
ATOM     55  N2   RG     2      -6.601   9.246   1.773  1.00  0.00           N  
ATOM     56  H21  RG     2      -6.541  10.210   1.477  1.00  0.00           H  
ATOM     57  H22  RG     2      -6.302   8.905   2.675  1.00  0.00           H  
ATOM     58  N3   RG     2      -7.287   8.482  -0.258  1.00  0.00           N  
ATOM     59  C4   RG     2      -7.334   7.406  -1.066  1.00  0.00           C  
ATOM     60 RC3'  RG     2      -6.353   8.673  -4.653  1.00  0.00           C  
ATOM     61  H3'  RG     2      -5.895   7.780  -4.228  1.00  0.00           H  
ATOM     62  C2'  RG     2      -7.069   9.440  -3.519  1.00  0.00           C  
ATOM     63  H2'  RG     2      -6.443   9.567  -2.636  1.00  0.00           H  
ATOM     64  O2'  RG     2      -7.621  10.694  -3.918  1.00  0.00           O  
ATOM     65 HO2'  RG     2      -6.978  11.269  -4.340  1.00  0.00           H  
ATOM     66  O3'  RG     2      -5.396   9.464  -5.478  1.00  0.00           O  
ATOM     67  P    RC     3      -3.837   9.360  -5.402  1.00  0.00           P  
ATOM     68  OP1  RC     3      -3.238  10.316  -6.252  1.00  0.00           O  
ATOM     69  OP2  RC     3      -3.387   7.977  -5.557  1.00  0.00           O  
ATOM     70  O5'  RC     3      -3.402   9.740  -3.900  1.00  0.00           O  
ATOM     71  C5'  RC     3      -3.745  11.004  -3.423  1.00  0.00           C  
ATOM     72  H5'  RC     3      -4.746  11.309  -3.727  1.00  0.00           H  
ATOM     73 H5''  RC     3      -2.986  11.719  -3.739  1.00  0.00           H  
ATOM     74  C4'  RC     3      -3.639  11.052  -1.858  1.00  0.00           C  
ATOM     75  H4'  RC     3      -3.945  12.039  -1.510  1.00  0.00           H  
ATOM     76  O4'  RC     3      -4.361  10.107  -1.216  1.00  0.00           O  
ATOM     77  C1'  RC     3      -3.860   9.626  -0.043  1.00  0.00           C  
ATOM     78  H1'  RC     3      -4.538   9.971   0.738  1.00  0.00           H  
ATOM     79  N1   RC     3      -3.779   8.146  -0.047  1.00  0.00           N  
ATOM     80  C6   RC     3      -3.917   7.295  -1.136  1.00  0.00           C  
ATOM     81  H6   RC     3      -4.042   7.790  -2.088  1.00  0.00           H  
ATOM     82  C5   RC     3      -3.801   5.936  -1.037  1.00  0.00           C  
ATOM     83  H5   RC     3      -3.917   5.316  -1.914  1.00  0.00           H  
ATOM     84  C4   RC     3      -3.515   5.463   0.292  1.00  0.00           C  
ATOM     85  N4   RC     3      -3.651   4.257   0.513  1.00  0.00           N  
ATOM     86  H41  RC     3      -3.800   4.051   1.491  1.00  0.00           H  
ATOM     87  H42  RC     3      -3.905   3.609  -0.219  1.00  0.00           H  
ATOM     88  N3   RC     3      -3.363   6.255   1.331  1.00  0.00           N  
ATOM     89  C2   RC     3      -3.515   7.614   1.210  1.00  0.00           C  
ATOM     90  O2   RC     3      -3.311   8.238   2.269  1.00  0.00           O  
ATOM     91 RC3'  RC     3      -2.262  10.694  -1.326  1.00  0.00           C  
ATOM     92  H3'  RC     3      -2.029   9.755  -1.828  1.00  0.00           H  
ATOM     93  C2'  RC     3      -2.495  10.259   0.124  1.00  0.00           C  
ATOM     94  H2'  RC     3      -1.712   9.553   0.401  1.00  0.00           H  
ATOM     95  O2'  RC     3      -2.770  11.327   1.026  1.00  0.00           O  
ATOM     96 HO2'  RC     3      -1.854  11.494   1.260  1.00  0.00           H  
ATOM     97  O3'  RC     3      -1.309  11.764  -1.442  1.00  0.00           O  
ATOM     98  P    RA     4       0.240  11.397  -1.637  1.00  0.00           P  
ATOM     99  OP1  RA     4       0.933  12.660  -1.904  1.00  0.00           O  
ATOM    100  OP2  RA     4       0.414  10.213  -2.549  1.00  0.00           O  
ATOM    101  O5'  RA     4       0.541  10.882  -0.135  1.00  0.00           O  
ATOM    102  C5'  RA     4       1.618   9.923   0.078  1.00  0.00           C  
ATOM    103  H5'  RA     4       2.485  10.584   0.076  1.00  0.00           H  
ATOM    104 H5''  RA     4       1.597   9.076  -0.607  1.00  0.00           H  
ATOM    105  C4'  RA     4       1.515   9.397   1.462  1.00  0.00           C  
ATOM    106  H4'  RA     4       1.496  10.166   2.235  1.00  0.00           H  
ATOM    107  O4'  RA     4       0.402   8.474   1.568  1.00  0.00           O  
ATOM    108  C1'  RA     4       0.654   7.536   2.606  1.00  0.00           C  
ATOM    109  H1'  RA     4       0.017   7.927   3.400  1.00  0.00           H  
ATOM    110  N9   RA     4       0.260   6.142   2.191  1.00  0.00           N  
ATOM    111  C8   RA     4       0.114   5.676   0.880  1.00  0.00           C  
ATOM    112  H8   RA     4       0.181   6.391   0.074  1.00  0.00           H  
ATOM    113  N7   RA     4      -0.316   4.470   0.710  1.00  0.00           N  
ATOM    114  C5   RA     4      -0.338   4.004   2.051  1.00  0.00           C  
ATOM    115  C6   RA     4      -0.582   2.794   2.676  1.00  0.00           C  
ATOM    116  N6   RA     4      -0.964   1.677   2.044  1.00  0.00           N  
ATOM    117  H61  RA     4      -1.168   0.838   2.567  1.00  0.00           H  
ATOM    118  H62  RA     4      -1.118   1.884   1.067  1.00  0.00           H  
ATOM    119  N1   RA     4      -0.604   2.653   3.987  1.00  0.00           N  
ATOM    120  C2   RA     4      -0.186   3.666   4.704  1.00  0.00           C  
ATOM    121  H2   RA     4      -0.079   3.470   5.760  1.00  0.00           H  
ATOM    122  N3   RA     4       0.133   4.896   4.237  1.00  0.00           N  
ATOM    123  C4   RA     4       0.009   5.010   2.887  1.00  0.00           C  
ATOM    124 RC3'  RA     4       2.705   8.527   1.724  1.00  0.00           C  
ATOM    125  H3'  RA     4       2.937   8.010   0.793  1.00  0.00           H  
ATOM    126  C2'  RA     4       2.197   7.663   2.861  1.00  0.00           C  
ATOM    127  H2'  RA     4       2.586   6.650   2.960  1.00  0.00           H  
ATOM    128  O2'  RA     4       2.370   8.370   4.119  1.00  0.00           O  
ATOM    129 HO2'  RA     4       3.312   8.511   4.245  1.00  0.00           H  
ATOM    130  O3'  RA     4       3.977   9.157   2.060  1.00  0.00           O  
ATOM    131  P    RC     5       5.325   8.222   2.281  1.00  0.00           P  
ATOM    132  OP1  RC     5       6.495   9.144   2.344  1.00  0.00           O  
ATOM    133  OP2  RC     5       5.266   7.072   1.396  1.00  0.00           O  
ATOM    134  O5'  RC     5       5.009   7.756   3.763  1.00  0.00           O  
ATOM    135  C5'  RC     5       5.554   6.527   4.276  1.00  0.00           C  
ATOM    136  H5'  RC     5       6.641   6.601   4.239  1.00  0.00           H  
ATOM    137 H5''  RC     5       5.254   5.763   3.559  1.00  0.00           H  
ATOM    138  C4'  RC     5       4.980   6.149   5.594  1.00  0.00           C  
ATOM    139  H4'  RC     5       5.095   7.012   6.250  1.00  0.00           H  
ATOM    140  O4'  RC     5       3.587   5.762   5.383  1.00  0.00           O  
ATOM    141  C1'  RC     5       3.255   4.494   6.008  1.00  0.00           C  
ATOM    142  H1'  RC     5       2.253   4.569   6.430  1.00  0.00           H  
ATOM    143  N1   RC     5       3.213   3.402   4.997  1.00  0.00           N  
ATOM    144  C6   RC     5       3.200   3.716   3.674  1.00  0.00           C  
ATOM    145  H6   RC     5       3.439   4.694   3.284  1.00  0.00           H  
ATOM    146  C5   RC     5       2.747   2.757   2.784  1.00  0.00           C  
ATOM    147  H5   RC     5       2.749   2.869   1.710  1.00  0.00           H  
ATOM    148  C4   RC     5       2.360   1.527   3.332  1.00  0.00           C  
ATOM    149  N4   RC     5       2.078   0.582   2.514  1.00  0.00           N  
ATOM    150  H41  RC     5       1.531  -0.186   2.877  1.00  0.00           H  
ATOM    151  H42  RC     5       1.890   0.725   1.532  1.00  0.00           H  
ATOM    152  N3   RC     5       2.383   1.211   4.605  1.00  0.00           N  
ATOM    153  C2   RC     5       2.820   2.140   5.481  1.00  0.00           C  
ATOM    154  O2   RC     5       2.780   1.831   6.649  1.00  0.00           O  
ATOM    155 RC3'  RC     5       5.576   4.962   6.367  1.00  0.00           C  
ATOM    156  H3'  RC     5       5.886   4.276   5.579  1.00  0.00           H  
ATOM    157  C2'  RC     5       4.399   4.312   7.042  1.00  0.00           C  
ATOM    158  H2'  RC     5       4.652   3.294   7.339  1.00  0.00           H  
ATOM    159  O2'  RC     5       3.787   5.003   8.058  1.00  0.00           O  
ATOM    160 HO2'  RC     5       4.483   4.991   8.718  1.00  0.00           H  
ATOM    161  O3'  RC     5       6.652   5.404   7.088  1.00  0.00           O  
ATOM    162  P    RU     6       8.058   4.649   6.953  1.00  0.00           P  
ATOM    163  OP1  RU     6       8.826   5.063   8.145  1.00  0.00           O  
ATOM    164  OP2  RU     6       8.575   4.962   5.618  1.00  0.00           O  
ATOM    165  O5'  RU     6       7.872   3.059   7.061  1.00  0.00           O  
ATOM    166  C5'  RU     6       7.443   2.454   8.206  1.00  0.00           C  
ATOM    167  H5'  RU     6       6.613   3.018   8.631  1.00  0.00           H  
ATOM    168 H5''  RU     6       8.202   2.475   8.987  1.00  0.00           H  
ATOM    169  C4'  RU     6       6.942   1.073   7.834  1.00  0.00           C  
ATOM    170  H4'  RU     6       6.618   0.679   8.797  1.00  0.00           H  
ATOM    171  O4'  RU     6       5.890   1.109   6.906  1.00  0.00           O  
ATOM    172  C1'  RU     6       5.819  -0.108   6.145  1.00  0.00           C  
ATOM    173  H1'  RU     6       5.001  -0.761   6.448  1.00  0.00           H  
ATOM    174  N1   RU     6       5.695   0.160   4.658  1.00  0.00           N  
ATOM    175  C6   RU     6       5.999   1.380   4.151  1.00  0.00           C  
ATOM    176  H6   RU     6       6.261   2.155   4.857  1.00  0.00           H  
ATOM    177  C5   RU     6       5.949   1.602   2.784  1.00  0.00           C  
ATOM    178  H5   RU     6       6.241   2.556   2.370  1.00  0.00           H  
ATOM    179  C4   RU     6       5.505   0.595   1.889  1.00  0.00           C  
ATOM    180  O4   RU     6       5.170   0.746   0.738  1.00  0.00           O  
ATOM    181  N3   RU     6       5.184  -0.615   2.513  1.00  0.00           N  
ATOM    182  H3   RU     6       4.610  -1.201   1.924  1.00  0.00           H  
ATOM    183  C2   RU     6       5.305  -0.871   3.838  1.00  0.00           C  
ATOM    184  O2   RU     6       5.109  -2.014   4.271  1.00  0.00           O  
ATOM    185 RC3'  RU     6       7.967   0.205   7.156  1.00  0.00           C  
ATOM    186  H3'  RU     6       8.607   0.735   6.451  1.00  0.00           H  
ATOM    187  C2'  RU     6       7.177  -0.834   6.428  1.00  0.00           C  
ATOM    188  H2'  RU     6       7.641  -1.084   5.474  1.00  0.00           H  
ATOM    189  O2'  RU     6       7.001  -1.937   7.267  1.00  0.00           O  
ATOM    190 HO2'  RU     6       7.828  -1.944   7.754  1.00  0.00           H  
ATOM    191  O3'  RU     6       8.799  -0.392   8.202  1.00  0.00           O  
ATOM    192  P    RU     7      10.189  -1.059   7.960  1.00  0.00           P  
ATOM    193  OP1  RU     7      11.231  -0.472   8.726  1.00  0.00           O  
ATOM    194  OP2  RU     7      10.524  -1.196   6.538  1.00  0.00           O  
ATOM    195  O5'  RU     7       9.894  -2.566   8.515  1.00  0.00           O  
ATOM    196  C5'  RU     7      10.579  -3.137   9.634  1.00  0.00           C  
ATOM    197  H5'  RU     7      10.792  -2.370  10.379  1.00  0.00           H  
ATOM    198 H5''  RU     7      11.529  -3.615   9.395  1.00  0.00           H  
ATOM    199  C4'  RU     7       9.739  -4.130  10.406  1.00  0.00           C  
ATOM    200  H4'  RU     7      10.339  -4.547  11.216  1.00  0.00           H  
ATOM    201  O4'  RU     7       8.536  -3.526  10.916  1.00  0.00           O  
ATOM    202  C1'  RU     7       7.359  -4.146  10.467  1.00  0.00           C  
ATOM    203  H1'  RU     7       6.997  -5.010  11.023  1.00  0.00           H  
ATOM    204  N1   RU     7       6.295  -3.218  10.336  1.00  0.00           N  
ATOM    205  C6   RU     7       6.553  -1.852  10.623  1.00  0.00           C  
ATOM    206  H6   RU     7       7.561  -1.539  10.852  1.00  0.00           H  
ATOM    207  C5   RU     7       5.574  -0.942  10.457  1.00  0.00           C  
ATOM    208  H5   RU     7       5.753   0.102  10.669  1.00  0.00           H  
ATOM    209  C4   RU     7       4.252  -1.302  10.092  1.00  0.00           C  
ATOM    210  O4   RU     7       3.318  -0.517   9.841  1.00  0.00           O  
ATOM    211  N3   RU     7       4.024  -2.621   9.924  1.00  0.00           N  
ATOM    212  H3   RU     7       3.058  -2.915   9.879  1.00  0.00           H  
ATOM    213  C2   RU     7       4.914  -3.605  10.136  1.00  0.00           C  
ATOM    214  O2   RU     7       4.523  -4.743  10.273  1.00  0.00           O  
ATOM    215 RC3'  RU     7       9.220  -5.260   9.498  1.00  0.00           C  
ATOM    216  H3'  RU     7       9.811  -5.352   8.587  1.00  0.00           H  
ATOM    217  C2'  RU     7       7.808  -4.747   9.174  1.00  0.00           C  
ATOM    218  H2'  RU     7       7.940  -3.989   8.402  1.00  0.00           H  
ATOM    219  O2'  RU     7       7.006  -5.849   8.819  1.00  0.00           O  
ATOM    220 HO2'  RU     7       7.423  -6.622   9.208  1.00  0.00           H  
ATOM    221  O3'  RU     7       9.178  -6.524  10.173  1.00  0.00           O  
ATOM    222  P    RC     8      10.032  -7.784   9.687  1.00  0.00           P  
ATOM    223  OP1  RC     8       9.970  -8.796  10.756  1.00  0.00           O  
ATOM    224  OP2  RC     8      11.359  -7.218   9.259  1.00  0.00           O  
ATOM    225  O5'  RC     8       9.280  -8.352   8.422  1.00  0.00           O  
ATOM    226  C5'  RC     8       8.074  -9.075   8.561  1.00  0.00           C  
ATOM    227  H5'  RC     8       7.429  -8.597   9.298  1.00  0.00           H  
ATOM    228 H5''  RC     8       8.251 -10.118   8.821  1.00  0.00           H  
ATOM    229  C4'  RC     8       7.317  -9.151   7.212  1.00  0.00           C  
ATOM    230  H4'  RC     8       6.405  -9.703   7.440  1.00  0.00           H  
ATOM    231  O4'  RC     8       7.024  -7.859   6.630  1.00  0.00           O  
ATOM    232  C1'  RC     8       7.626  -7.827   5.403  1.00  0.00           C  
ATOM    233  H1'  RC     8       6.933  -8.157   4.629  1.00  0.00           H  
ATOM    234  N1   RC     8       8.101  -6.394   5.138  1.00  0.00           N  
ATOM    235  C6   RC     8       8.945  -5.782   6.038  1.00  0.00           C  
ATOM    236  H6   RC     8       9.221  -6.350   6.915  1.00  0.00           H  
ATOM    237  C5   RC     8       9.325  -4.481   5.812  1.00  0.00           C  
ATOM    238  H5   RC     8      10.078  -3.972   6.395  1.00  0.00           H  
ATOM    239  C4   RC     8       8.763  -3.858   4.657  1.00  0.00           C  
ATOM    240  N4   RC     8       9.147  -2.627   4.494  1.00  0.00           N  
ATOM    241  H41  RC     8       8.910  -2.058   3.694  1.00  0.00           H  
ATOM    242  H42  RC     8       9.681  -2.211   5.243  1.00  0.00           H  
ATOM    243  N3   RC     8       8.067  -4.486   3.734  1.00  0.00           N  
ATOM    244  C2   RC     8       7.676  -5.751   4.006  1.00  0.00           C  
ATOM    245  O2   RC     8       6.825  -6.187   3.267  1.00  0.00           O  
ATOM    246 RC3'  RC     8       8.024  -9.968   6.125  1.00  0.00           C  
ATOM    247  H3'  RC     8       8.849 -10.562   6.516  1.00  0.00           H  
ATOM    248  C2'  RC     8       8.677  -8.879   5.345  1.00  0.00           C  
ATOM    249  H2'  RC     8       9.539  -8.528   5.914  1.00  0.00           H  
ATOM    250  O2'  RC     8       9.072  -9.380   4.060  1.00  0.00           O  
ATOM    251 HO2'  RC     8       9.761 -10.026   4.231  1.00  0.00           H  
ATOM    252  O3'  RC     8       7.075 -10.756   5.366  1.00  0.00           O  
ATOM    253  P    RG     9       6.852 -12.263   5.827  1.00  0.00           P  
ATOM    254  OP1  RG     9       8.123 -12.754   6.495  1.00  0.00           O  
ATOM    255  OP2  RG     9       6.387 -13.025   4.672  1.00  0.00           O  
ATOM    256  O5'  RG     9       5.637 -12.267   7.007  1.00  0.00           O  
ATOM    257  C5'  RG     9       4.218 -12.275   6.722  1.00  0.00           C  
ATOM    258  H5'  RG     9       3.904 -13.185   7.233  1.00  0.00           H  
ATOM    259 H5''  RG     9       3.991 -12.286   5.657  1.00  0.00           H  
ATOM    260  C4'  RG     9       3.646 -10.991   7.351  1.00  0.00           C  
ATOM    261  H4'  RG     9       3.933 -10.868   8.396  1.00  0.00           H  
ATOM    262  O4'  RG     9       4.083  -9.916   6.544  1.00  0.00           O  
ATOM    263  C1'  RG     9       2.974  -9.221   6.011  1.00  0.00           C  
ATOM    264  H1'  RG     9       2.689  -8.460   6.738  1.00  0.00           H  
ATOM    265  N9   RG     9       3.316  -8.504   4.739  1.00  0.00           N  
ATOM    266  C8   RG     9       3.162  -8.882   3.419  1.00  0.00           C  
ATOM    267  H8   RG     9       2.878  -9.866   3.076  1.00  0.00           H  
ATOM    268  N7   RG     9       3.256  -7.928   2.549  1.00  0.00           N  
ATOM    269  C5   RG     9       3.581  -6.793   3.354  1.00  0.00           C  
ATOM    270  C6   RG     9       3.820  -5.471   2.964  1.00  0.00           C  
ATOM    271  O6   RG     9       3.825  -5.004   1.834  1.00  0.00           O  
ATOM    272  N1   RG     9       4.390  -4.713   4.020  1.00  0.00           N  
ATOM    273  H1   RG     9       4.719  -3.774   3.843  1.00  0.00           H  
ATOM    274  C2   RG     9       4.571  -5.184   5.300  1.00  0.00           C  
ATOM    275  N2   RG     9       5.140  -4.326   6.132  1.00  0.00           N  
ATOM    276  H21  RG     9       5.473  -4.754   6.984  1.00  0.00           H  
ATOM    277  H22  RG     9       5.359  -3.360   5.932  1.00  0.00           H  
ATOM    278  N3   RG     9       4.178  -6.417   5.644  1.00  0.00           N  
ATOM    279  C4   RG     9       3.723  -7.174   4.655  1.00  0.00           C  
ATOM    280 RC3'  RG     9       2.106 -10.988   7.163  1.00  0.00           C  
ATOM    281  H3'  RG     9       1.669 -11.984   7.090  1.00  0.00           H  
ATOM    282  C2'  RG     9       1.832 -10.217   5.855  1.00  0.00           C  
ATOM    283  H2'  RG     9       1.955 -10.886   5.004  1.00  0.00           H  
ATOM    284  O2'  RG     9       0.617  -9.486   5.793  1.00  0.00           O  
ATOM    285 HO2'  RG     9       0.272  -9.391   6.684  1.00  0.00           H  
ATOM    286  O3'  RG     9       1.564 -10.266   8.282  1.00  0.00           O  
ATOM    287  P    RG    10       0.220 -10.736   9.021  1.00  0.00           P  
ATOM    288  OP1  RG    10       0.156 -10.079  10.310  1.00  0.00           O  
ATOM    289  OP2  RG    10       0.024 -12.129   8.905  1.00  0.00           O  
ATOM    290  O5'  RG    10      -0.894 -10.031   8.101  1.00  0.00           O  
ATOM    291  C5'  RG    10      -1.415  -8.726   8.386  1.00  0.00           C  
ATOM    292  H5'  RG    10      -2.156  -8.813   9.181  1.00  0.00           H  
ATOM    293 H5''  RG    10      -1.986  -8.327   7.548  1.00  0.00           H  
ATOM    294  C4'  RG    10      -0.380  -7.628   8.758  1.00  0.00           C  
ATOM    295  H4'  RG    10       0.083  -8.039   9.655  1.00  0.00           H  
ATOM    296  O4'  RG    10       0.549  -7.387   7.691  1.00  0.00           O  
ATOM    297  C1'  RG    10       1.058  -6.056   7.755  1.00  0.00           C  
ATOM    298  H1'  RG    10       2.107  -5.993   8.043  1.00  0.00           H  
ATOM    299  N9   RG    10       0.695  -5.234   6.537  1.00  0.00           N  
ATOM    300  C8   RG    10       0.339  -5.812   5.293  1.00  0.00           C  
ATOM    301  H8   RG    10       0.205  -6.877   5.175  1.00  0.00           H  
ATOM    302  N7   RG    10       0.472  -4.987   4.315  1.00  0.00           N  
ATOM    303  C5   RG    10       0.967  -3.800   4.980  1.00  0.00           C  
ATOM    304  C6   RG    10       1.331  -2.531   4.333  1.00  0.00           C  
ATOM    305  O6   RG    10       1.352  -2.108   3.202  1.00  0.00           O  
ATOM    306  N1   RG    10       1.694  -1.618   5.327  1.00  0.00           N  
ATOM    307  H1   RG    10       1.889  -0.676   5.020  1.00  0.00           H  
ATOM    308  C2   RG    10       1.855  -1.902   6.579  1.00  0.00           C  
ATOM    309  N2   RG    10       2.501  -0.919   7.278  1.00  0.00           N  
ATOM    310  H21  RG    10       2.489  -1.041   8.281  1.00  0.00           H  
ATOM    311  H22  RG    10       2.557   0.032   6.943  1.00  0.00           H  
ATOM    312  N3   RG    10       1.672  -3.081   7.190  1.00  0.00           N  
ATOM    313  C4   RG    10       1.106  -3.977   6.297  1.00  0.00           C  
ATOM    314 RC3'  RG    10      -0.982  -6.244   8.963  1.00  0.00           C  
ATOM    315  H3'  RG    10      -1.677  -5.892   8.202  1.00  0.00           H  
ATOM    316  C2'  RG    10       0.372  -5.452   9.021  1.00  0.00           C  
ATOM    317  H2'  RG    10       0.244  -4.373   8.932  1.00  0.00           H  
ATOM    318  O2'  RG    10       1.157  -5.780  10.165  1.00  0.00           O  
ATOM    319 HO2'  RG    10       0.718  -5.338  10.896  1.00  0.00           H  
ATOM    320  O3'  RG    10      -1.559  -6.213  10.316  1.00  0.00           O  
ATOM    321  P    RU    11      -2.886  -5.445  10.716  1.00  0.00           P  
ATOM    322  OP1  RU    11      -3.169  -5.692  12.154  1.00  0.00           O  
ATOM    323  OP2  RU    11      -3.946  -5.833   9.727  1.00  0.00           O  
ATOM    324  O5'  RU    11      -2.498  -3.903  10.459  1.00  0.00           O  
ATOM    325  C5'  RU    11      -1.401  -3.426  11.268  1.00  0.00           C  
ATOM    326  H5'  RU    11      -0.583  -4.145  11.251  1.00  0.00           H  
ATOM    327 H5''  RU    11      -1.889  -3.452  12.243  1.00  0.00           H  
ATOM    328  C4'  RU    11      -0.860  -2.039  10.959  1.00  0.00           C  
ATOM    329  H4'  RU    11      -0.203  -1.787  11.792  1.00  0.00           H  
ATOM    330  O4'  RU    11      -0.212  -2.018   9.736  1.00  0.00           O  
ATOM    331  C1'  RU    11      -0.419  -0.789   9.120  1.00  0.00           C  
ATOM    332  H1'  RU    11       0.519  -0.258   8.957  1.00  0.00           H  
ATOM    333  N1   RU    11      -1.095  -0.739   7.747  1.00  0.00           N  
ATOM    334  C6   RU    11      -1.411  -1.886   7.121  1.00  0.00           C  
ATOM    335  H6   RU    11      -1.367  -2.809   7.681  1.00  0.00           H  
ATOM    336  C5   RU    11      -1.626  -1.893   5.765  1.00  0.00           C  
ATOM    337  H5   RU    11      -2.087  -2.751   5.298  1.00  0.00           H  
ATOM    338  C4   RU    11      -1.627  -0.674   5.011  1.00  0.00           C  
ATOM    339  O4   RU    11      -1.821  -0.582   3.776  1.00  0.00           O  
ATOM    340  N3   RU    11      -1.404   0.430   5.707  1.00  0.00           N  
ATOM    341  H3   RU    11      -1.258   1.236   5.116  1.00  0.00           H  
ATOM    342  C2   RU    11      -0.995   0.488   7.023  1.00  0.00           C  
ATOM    343  O2   RU    11      -0.425   1.441   7.540  1.00  0.00           O  
ATOM    344 RC3'  RU    11      -1.910  -1.051  10.907  1.00  0.00           C  
ATOM    345  H3'  RU    11      -2.830  -1.380  10.425  1.00  0.00           H  
ATOM    346  C2'  RU    11      -1.294   0.041  10.087  1.00  0.00           C  
ATOM    347  H2'  RU    11      -2.096   0.604   9.610  1.00  0.00           H  
ATOM    348  O2'  RU    11      -0.527   0.875  11.004  1.00  0.00           O  
ATOM    349 HO2'  RU    11      -1.298   1.144  11.508  1.00  0.00           H  
ATOM    350  O3'  RU    11      -2.279  -0.633  12.237  1.00  0.00           O  
ATOM    351  P    RG    12      -3.498   0.403  12.566  1.00  0.00           P  
ATOM    352  OP1  RG    12      -3.632   0.424  14.014  1.00  0.00           O  
ATOM    353  OP2  RG    12      -4.573  -0.033  11.666  1.00  0.00           O  
ATOM    354  O5'  RG    12      -2.892   1.786  12.060  1.00  0.00           O  
ATOM    355  C5'  RG    12      -3.795   2.809  11.656  1.00  0.00           C  
ATOM    356  H5'  RG    12      -4.475   3.036  12.477  1.00  0.00           H  
ATOM    357 H5''  RG    12      -4.402   2.405  10.846  1.00  0.00           H  
ATOM    358  C4'  RG    12      -2.872   3.961  11.198  1.00  0.00           C  
ATOM    359  H4'  RG    12      -2.283   4.255  12.067  1.00  0.00           H  
ATOM    360  O4'  RG    12      -1.960   3.529  10.198  1.00  0.00           O  
ATOM    361  C1'  RG    12      -2.015   4.438   9.119  1.00  0.00           C  
ATOM    362  H1'  RG    12      -1.035   4.868   8.913  1.00  0.00           H  
ATOM    363  N9   RG    12      -2.696   3.870   7.935  1.00  0.00           N  
ATOM    364  C8   RG    12      -3.364   2.681   7.800  1.00  0.00           C  
ATOM    365  H8   RG    12      -3.448   2.085   8.697  1.00  0.00           H  
ATOM    366  N7   RG    12      -3.826   2.406   6.597  1.00  0.00           N  
ATOM    367  C5   RG    12      -3.405   3.564   5.910  1.00  0.00           C  
ATOM    368  C6   RG    12      -3.674   3.932   4.530  1.00  0.00           C  
ATOM    369  O6   RG    12      -4.146   3.353   3.547  1.00  0.00           O  
ATOM    370  N1   RG    12      -3.284   5.193   4.209  1.00  0.00           N  
ATOM    371  H1   RG    12      -3.460   5.393   3.234  1.00  0.00           H  
ATOM    372  C2   RG    12      -2.695   6.046   5.100  1.00  0.00           C  
ATOM    373  N2   RG    12      -2.282   7.187   4.536  1.00  0.00           N  
ATOM    374  H21  RG    12      -1.747   7.791   5.144  1.00  0.00           H  
ATOM    375  H22  RG    12      -2.496   7.507   3.602  1.00  0.00           H  
ATOM    376  N3   RG    12      -2.385   5.742   6.396  1.00  0.00           N  
ATOM    377  C4   RG    12      -2.839   4.534   6.720  1.00  0.00           C  
ATOM    378 RC3'  RG    12      -3.767   5.028  10.633  1.00  0.00           C  
ATOM    379  H3'  RG    12      -4.596   4.646  10.037  1.00  0.00           H  
ATOM    380  C2'  RG    12      -2.775   5.625   9.708  1.00  0.00           C  
ATOM    381  H2'  RG    12      -3.305   6.173   8.929  1.00  0.00           H  
ATOM    382  O2'  RG    12      -1.891   6.535  10.302  1.00  0.00           O  
ATOM    383 HO2'  RG    12      -2.287   6.804  11.134  1.00  0.00           H  
ATOM    384  O3'  RG    12      -4.195   5.969  11.599  1.00  0.00           O  
ATOM    385  P    RC    13      -5.669   6.554  11.460  1.00  0.00           P  
ATOM    386  OP1  RC    13      -5.989   7.223  12.724  1.00  0.00           O  
ATOM    387  OP2  RC    13      -6.554   5.511  10.973  1.00  0.00           O  
ATOM    388  O5'  RC    13      -5.572   7.622  10.253  1.00  0.00           O  
ATOM    389  C5'  RC    13      -4.719   8.762  10.453  1.00  0.00           C  
ATOM    390  H5'  RC    13      -3.754   8.411  10.819  1.00  0.00           H  
ATOM    391 H5''  RC    13      -5.112   9.463  11.190  1.00  0.00           H  
ATOM    392  C4'  RC    13      -4.615   9.456   9.198  1.00  0.00           C  
ATOM    393  H4'  RC    13      -3.989  10.330   9.379  1.00  0.00           H  
ATOM    394  O4'  RC    13      -3.901   8.692   8.250  1.00  0.00           O  
ATOM    395  C1'  RC    13      -4.357   8.989   6.879  1.00  0.00           C  
ATOM    396  H1'  RC    13      -3.578   9.415   6.247  1.00  0.00           H  
ATOM    397  N1   RC    13      -5.073   7.905   6.219  1.00  0.00           N  
ATOM    398  C6   RC    13      -5.435   6.745   6.917  1.00  0.00           C  
ATOM    399  H6   RC    13      -5.311   6.749   7.990  1.00  0.00           H  
ATOM    400  C5   RC    13      -5.993   5.748   6.293  1.00  0.00           C  
ATOM    401  H5   RC    13      -6.504   4.918   6.757  1.00  0.00           H  
ATOM    402  C4   RC    13      -6.184   5.902   4.862  1.00  0.00           C  
ATOM    403  N4   RC    13      -6.615   4.883   4.134  1.00  0.00           N  
ATOM    404  H41  RC    13      -6.682   4.894   3.126  1.00  0.00           H  
ATOM    405  H42  RC    13      -6.678   3.988   4.598  1.00  0.00           H  
ATOM    406  N3   RC    13      -5.953   7.016   4.179  1.00  0.00           N  
ATOM    407  C2   RC    13      -5.397   8.021   4.857  1.00  0.00           C  
ATOM    408  O2   RC    13      -5.200   9.047   4.195  1.00  0.00           O  
ATOM    409 RC3'  RC    13      -5.905   9.891   8.518  1.00  0.00           C  
ATOM    410  H3'  RC    13      -6.668   9.131   8.683  1.00  0.00           H  
ATOM    411  C2'  RC    13      -5.453  10.031   7.081  1.00  0.00           C  
ATOM    412  H2'  RC    13      -6.223  10.001   6.310  1.00  0.00           H  
ATOM    413  O2'  RC    13      -4.732  11.206   6.785  1.00  0.00           O  
ATOM    414 HO2'  RC    13      -5.208  11.972   7.116  1.00  0.00           H  
ATOM    415  O3'  RC    13      -6.295  11.179   9.009  1.00  0.00           O  
ATOM    416  P   RC3    14      -7.702  11.597   9.137  1.00  0.00           P  
ATOM    417  OP1 RC3    14      -7.752  12.838   9.901  1.00  0.00           O  
ATOM    418  OP2 RC3    14      -8.554  10.422   9.533  1.00  0.00           O  
ATOM    419  O5' RC3    14      -8.075  11.934   7.628  1.00  0.00           O  
ATOM    420  C5' RC3    14      -7.653  13.071   7.025  1.00  0.00           C  
ATOM    421  H5' RC3    14      -6.599  12.968   6.767  1.00  0.00           H  
ATOM    422 H5'' RC3    14      -7.862  13.959   7.622  1.00  0.00           H  
ATOM    423  C4' RC3    14      -8.516  13.251   5.714  1.00  0.00           C  
ATOM    424  H4' RC3    14      -8.359  14.315   5.538  1.00  0.00           H  
ATOM    425  O4' RC3    14      -7.946  12.513   4.678  1.00  0.00           O  
ATOM    426  C1' RC3    14      -8.919  12.016   3.810  1.00  0.00           C  
ATOM    427  H1' RC3    14      -8.822  12.243   2.749  1.00  0.00           H  
ATOM    428  N1  RC3    14      -9.036  10.520   3.995  1.00  0.00           N  
ATOM    429  C6  RC3    14      -8.625   9.855   5.145  1.00  0.00           C  
ATOM    430  H6  RC3    14      -8.162  10.298   6.015  1.00  0.00           H  
ATOM    431  C5  RC3    14      -8.767   8.523   5.240  1.00  0.00           C  
ATOM    432  H5  RC3    14      -8.485   8.022   6.154  1.00  0.00           H  
ATOM    433  C4  RC3    14      -9.439   7.867   4.170  1.00  0.00           C  
ATOM    434  N4  RC3    14      -9.609   6.571   4.151  1.00  0.00           N  
ATOM    435  H41 RC3    14      -9.673   6.070   3.276  1.00  0.00           H  
ATOM    436  H42 RC3    14      -9.507   6.053   5.012  1.00  0.00           H  
ATOM    437  N3  RC3    14      -9.703   8.484   3.040  1.00  0.00           N  
ATOM    438  C2  RC3    14      -9.546   9.837   2.930  1.00  0.00           C  
ATOM    439  O2  RC3    14     -10.005  10.348   1.923  1.00  0.00           O  
ATOM    440 RC3' RC3    14      -9.975  13.101   5.773  1.00  0.00           C  
ATOM    441  H3' RC3    14     -10.224  12.185   6.307  1.00  0.00           H  
ATOM    442  C2' RC3    14     -10.198  12.738   4.259  1.00  0.00           C  
ATOM    443  H2' RC3    14     -11.002  12.017   4.111  1.00  0.00           H  
ATOM    444  O2' RC3    14     -10.569  13.867   3.400  1.00  0.00           O  
ATOM    445 HO2' RC3    14     -11.023  14.538   3.916  1.00  0.00           H  
ATOM    446  O3' RC3    14     -10.821  14.254   6.107  1.00  0.00           O  
ATOM    447 HO3' RC3    14     -11.126  14.236   7.016  1.00  0.00           H  
END   
