# Supplementary material for: Can We Ever Develop an Ideal RNA Force Field? Lessons Learned from Simulations of the UUCG RNA Tetraloop and Other Systems
Source: J Chem Theory Comput. 2025 Jan 15;21(8):4183–202. doi: 10.1021/acs.jctc.4c01357 (PMC12020377; doi:10.1021/acs.jctc.4c01357)
Supplement: Supplementary file 2 — ct4c01357_si_002.zip [file ct4c01357_si_002.zip › pdbs-UUCG/stem_loop_disrupted.pdb]

ATOM      1 HO5' RG5     1      12.206 -18.929 -12.263  1.00  0.00           H  
ATOM      2  O5' RG5     1      12.663 -18.735 -13.085  1.00  0.00           O  
ATOM      3  C5' RG5     1      12.109 -17.516 -13.455  1.00  0.00           C  
ATOM      4  H5' RG5     1      12.691 -16.721 -12.989  1.00  0.00           H  
ATOM      5 H5'' RG5     1      11.107 -17.353 -13.059  1.00  0.00           H  
ATOM      6  C4' RG5     1      12.230 -17.458 -14.961  1.00  0.00           C  
ATOM      7  H4' RG5     1      13.258 -17.476 -15.323  1.00  0.00           H  
ATOM      8  O4' RG5     1      11.460 -18.431 -15.634  1.00  0.00           O  
ATOM      9  C1' RG5     1      10.492 -17.846 -16.527  1.00  0.00           C  
ATOM     10  H1' RG5     1      10.582 -18.362 -17.483  1.00  0.00           H  
ATOM     11  N9  RG5     1       9.115 -17.898 -16.015  1.00  0.00           N  
ATOM     12  C8  RG5     1       8.592 -18.152 -14.761  1.00  0.00           C  
ATOM     13  H8  RG5     1       9.098 -18.454 -13.857  1.00  0.00           H  
ATOM     14  N7  RG5     1       7.337 -18.020 -14.702  1.00  0.00           N  
ATOM     15  C5  RG5     1       6.932 -17.669 -15.915  1.00  0.00           C  
ATOM     16  C6  RG5     1       5.633 -17.204 -16.367  1.00  0.00           C  
ATOM     17  O6  RG5     1       4.578 -17.116 -15.730  1.00  0.00           O  
ATOM     18  N1  RG5     1       5.661 -16.768 -17.703  1.00  0.00           N  
ATOM     19  H1  RG5     1       4.867 -16.330 -18.148  1.00  0.00           H  
ATOM     20  C2  RG5     1       6.750 -16.968 -18.573  1.00  0.00           C  
ATOM     21  N2  RG5     1       6.530 -16.805 -19.836  1.00  0.00           N  
ATOM     22  H21 RG5     1       7.273 -17.014 -20.487  1.00  0.00           H  
ATOM     23  H22 RG5     1       5.639 -16.408 -20.098  1.00  0.00           H  
ATOM     24  N3  RG5     1       7.960 -17.333 -18.165  1.00  0.00           N  
ATOM     25  C4  RG5     1       8.008 -17.579 -16.815  1.00  0.00           C  
ATOM     26 RC3' RG5     1      11.765 -16.068 -15.466  1.00  0.00           C  
ATOM     27  H3' RG5     1      11.014 -15.581 -14.844  1.00  0.00           H  
ATOM     28  C2' RG5     1      10.981 -16.419 -16.772  1.00  0.00           C  
ATOM     29  H2' RG5     1      10.120 -15.798 -17.019  1.00  0.00           H  
ATOM     30  O2' RG5     1      11.891 -16.384 -17.860  1.00  0.00           O  
ATOM     31 HO2' RG5     1      12.744 -16.131 -17.498  1.00  0.00           H  
ATOM     32  O3' RG5     1      12.744 -15.082 -15.759  1.00  0.00           O  
ATOM     33  P    RG     2      12.457 -13.498 -15.623  1.00  0.00           P  
ATOM     34  OP1  RG     2      13.564 -12.853 -16.385  1.00  0.00           O  
ATOM     35  OP2  RG     2      12.360 -13.114 -14.234  1.00  0.00           O  
ATOM     36  O5'  RG     2      11.066 -13.198 -16.383  1.00  0.00           O  
ATOM     37  C5'  RG     2      10.933 -12.881 -17.735  1.00  0.00           C  
ATOM     38  H5'  RG     2      11.411 -13.636 -18.360  1.00  0.00           H  
ATOM     39 H5''  RG     2      11.371 -11.925 -18.024  1.00  0.00           H  
ATOM     40  C4'  RG     2       9.444 -12.696 -18.039  1.00  0.00           C  
ATOM     41  H4'  RG     2       9.300 -12.432 -19.086  1.00  0.00           H  
ATOM     42  O4'  RG     2       8.650 -13.813 -17.822  1.00  0.00           O  
ATOM     43  C1'  RG     2       7.356 -13.453 -17.348  1.00  0.00           C  
ATOM     44  H1'  RG     2       6.572 -14.077 -17.777  1.00  0.00           H  
ATOM     45  N9   RG     2       7.304 -13.857 -15.949  1.00  0.00           N  
ATOM     46  C8   RG     2       8.365 -14.326 -15.099  1.00  0.00           C  
ATOM     47  H8   RG     2       9.405 -14.242 -15.376  1.00  0.00           H  
ATOM     48  N7   RG     2       7.876 -14.841 -14.009  1.00  0.00           N  
ATOM     49  C5   RG     2       6.497 -14.598 -14.080  1.00  0.00           C  
ATOM     50  C6   RG     2       5.494 -14.851 -13.130  1.00  0.00           C  
ATOM     51  O6   RG     2       5.620 -15.293 -11.991  1.00  0.00           O  
ATOM     52  N1   RG     2       4.247 -14.567 -13.582  1.00  0.00           N  
ATOM     53  H1   RG     2       3.478 -14.731 -12.947  1.00  0.00           H  
ATOM     54  C2   RG     2       3.946 -14.189 -14.853  1.00  0.00           C  
ATOM     55  N2   RG     2       2.694 -13.954 -15.101  1.00  0.00           N  
ATOM     56  H21  RG     2       2.609 -13.767 -16.090  1.00  0.00           H  
ATOM     57  H22  RG     2       1.925 -14.161 -14.480  1.00  0.00           H  
ATOM     58  N3   RG     2       4.845 -13.907 -15.771  1.00  0.00           N  
ATOM     59  C4   RG     2       6.117 -14.147 -15.337  1.00  0.00           C  
ATOM     60 RC3'  RG     2       8.732 -11.561 -17.318  1.00  0.00           C  
ATOM     61  H3'  RG     2       8.953 -11.712 -16.262  1.00  0.00           H  
ATOM     62  C2'  RG     2       7.252 -11.931 -17.585  1.00  0.00           C  
ATOM     63  H2'  RG     2       6.574 -11.564 -16.814  1.00  0.00           H  
ATOM     64  O2'  RG     2       6.748 -11.819 -18.876  1.00  0.00           O  
ATOM     65 HO2'  RG     2       7.196 -11.058 -19.253  1.00  0.00           H  
ATOM     66  O3'  RG     2       9.027 -10.272 -17.904  1.00  0.00           O  
ATOM     67  P    RC     3       8.967  -8.921 -16.954  1.00  0.00           P  
ATOM     68  OP1  RC     3       9.149  -7.780 -17.846  1.00  0.00           O  
ATOM     69  OP2  RC     3       9.879  -9.079 -15.835  1.00  0.00           O  
ATOM     70  O5'  RC     3       7.462  -8.977 -16.430  1.00  0.00           O  
ATOM     71  C5'  RC     3       6.385  -8.533 -17.197  1.00  0.00           C  
ATOM     72  H5'  RC     3       6.432  -8.966 -18.196  1.00  0.00           H  
ATOM     73 H5''  RC     3       6.463  -7.449 -17.268  1.00  0.00           H  
ATOM     74  C4'  RC     3       4.953  -8.888 -16.701  1.00  0.00           C  
ATOM     75  H4'  RC     3       4.148  -8.513 -17.334  1.00  0.00           H  
ATOM     76  O4'  RC     3       4.731 -10.227 -16.327  1.00  0.00           O  
ATOM     77  C1'  RC     3       3.857 -10.197 -15.194  1.00  0.00           C  
ATOM     78  H1'  RC     3       3.031 -10.876 -15.408  1.00  0.00           H  
ATOM     79  N1   RC     3       4.556 -10.692 -13.918  1.00  0.00           N  
ATOM     80  C6   RC     3       5.937 -10.800 -13.767  1.00  0.00           C  
ATOM     81  H6   RC     3       6.621 -10.272 -14.414  1.00  0.00           H  
ATOM     82  C5   RC     3       6.409 -11.345 -12.572  1.00  0.00           C  
ATOM     83  H5   RC     3       7.467 -11.447 -12.385  1.00  0.00           H  
ATOM     84  C4   RC     3       5.518 -11.879 -11.678  1.00  0.00           C  
ATOM     85  N4   RC     3       5.914 -12.237 -10.473  1.00  0.00           N  
ATOM     86  H41  RC     3       5.210 -12.535  -9.812  1.00  0.00           H  
ATOM     87  H42  RC     3       6.899 -12.142 -10.270  1.00  0.00           H  
ATOM     88  N3   RC     3       4.210 -11.756 -11.837  1.00  0.00           N  
ATOM     89  C2   RC     3       3.697 -11.212 -12.966  1.00  0.00           C  
ATOM     90  O2   RC     3       2.487 -11.163 -13.101  1.00  0.00           O  
ATOM     91 RC3'  RC     3       4.717  -8.059 -15.381  1.00  0.00           C  
ATOM     92  H3'  RC     3       5.562  -8.245 -14.719  1.00  0.00           H  
ATOM     93  C2'  RC     3       3.458  -8.787 -14.978  1.00  0.00           C  
ATOM     94  H2'  RC     3       3.362  -8.649 -13.901  1.00  0.00           H  
ATOM     95  O2'  RC     3       2.218  -8.361 -15.551  1.00  0.00           O  
ATOM     96 HO2'  RC     3       1.544  -8.330 -14.867  1.00  0.00           H  
ATOM     97  O3'  RC     3       4.529  -6.645 -15.693  1.00  0.00           O  
ATOM     98  P    RA     4       5.046  -5.513 -14.879  1.00  0.00           P  
ATOM     99  OP1  RA     4       4.759  -4.276 -15.578  1.00  0.00           O  
ATOM    100  OP2  RA     4       6.468  -5.833 -14.607  1.00  0.00           O  
ATOM    101  O5'  RA     4       4.209  -5.479 -13.561  1.00  0.00           O  
ATOM    102  C5'  RA     4       2.832  -5.213 -13.562  1.00  0.00           C  
ATOM    103  H5'  RA     4       2.404  -5.865 -14.323  1.00  0.00           H  
ATOM    104 H5''  RA     4       2.584  -4.175 -13.785  1.00  0.00           H  
ATOM    105  C4'  RA     4       2.289  -5.612 -12.191  1.00  0.00           C  
ATOM    106  H4'  RA     4       1.253  -5.283 -12.114  1.00  0.00           H  
ATOM    107  O4'  RA     4       2.483  -6.994 -11.826  1.00  0.00           O  
ATOM    108  C1'  RA     4       2.665  -7.048 -10.420  1.00  0.00           C  
ATOM    109  H1'  RA     4       1.897  -7.734 -10.063  1.00  0.00           H  
ATOM    110  N9   RA     4       3.942  -7.623 -10.115  1.00  0.00           N  
ATOM    111  C8   RA     4       5.004  -8.059 -10.843  1.00  0.00           C  
ATOM    112  H8   RA     4       4.913  -7.806 -11.890  1.00  0.00           H  
ATOM    113  N7   RA     4       6.012  -8.541 -10.238  1.00  0.00           N  
ATOM    114  C5   RA     4       5.592  -8.583  -8.921  1.00  0.00           C  
ATOM    115  C6   RA     4       6.028  -9.227  -7.776  1.00  0.00           C  
ATOM    116  N6   RA     4       7.140  -9.910  -7.613  1.00  0.00           N  
ATOM    117  H61  RA     4       7.415 -10.111  -6.662  1.00  0.00           H  
ATOM    118  H62  RA     4       7.711 -10.070  -8.431  1.00  0.00           H  
ATOM    119  N1   RA     4       5.286  -9.199  -6.645  1.00  0.00           N  
ATOM    120  C2   RA     4       4.123  -8.586  -6.687  1.00  0.00           C  
ATOM    121  H2   RA     4       3.559  -8.550  -5.767  1.00  0.00           H  
ATOM    122  N3   RA     4       3.604  -7.964  -7.714  1.00  0.00           N  
ATOM    123  C4   RA     4       4.364  -7.967  -8.841  1.00  0.00           C  
ATOM    124 RC3'  RA     4       2.936  -4.852 -11.041  1.00  0.00           C  
ATOM    125  H3'  RA     4       4.015  -4.971 -11.136  1.00  0.00           H  
ATOM    126  C2'  RA     4       2.426  -5.648  -9.876  1.00  0.00           C  
ATOM    127  H2'  RA     4       2.906  -5.412  -8.926  1.00  0.00           H  
ATOM    128  O2'  RA     4       1.031  -5.479  -9.677  1.00  0.00           O  
ATOM    129 HO2'  RA     4       0.694  -5.664  -8.797  1.00  0.00           H  
ATOM    130  O3'  RA     4       2.641  -3.461 -11.107  1.00  0.00           O  
ATOM    131  P    RC     5       3.567  -2.331 -10.510  1.00  0.00           P  
ATOM    132  OP1  RC     5       2.825  -1.089 -10.594  1.00  0.00           O  
ATOM    133  OP2  RC     5       4.889  -2.418 -11.139  1.00  0.00           O  
ATOM    134  O5'  RC     5       3.690  -2.589  -8.936  1.00  0.00           O  
ATOM    135  C5'  RC     5       2.646  -2.258  -8.060  1.00  0.00           C  
ATOM    136  H5'  RC     5       1.654  -2.559  -8.398  1.00  0.00           H  
ATOM    137 H5''  RC     5       2.603  -1.181  -7.898  1.00  0.00           H  
ATOM    138  C4'  RC     5       2.680  -3.063  -6.743  1.00  0.00           C  
ATOM    139  H4'  RC     5       1.762  -3.123  -6.158  1.00  0.00           H  
ATOM    140  O4'  RC     5       3.129  -4.410  -6.864  1.00  0.00           O  
ATOM    141  C1'  RC     5       4.011  -4.706  -5.806  1.00  0.00           C  
ATOM    142  H1'  RC     5       3.633  -5.563  -5.248  1.00  0.00           H  
ATOM    143  N1   RC     5       5.351  -4.992  -6.382  1.00  0.00           N  
ATOM    144  C6   RC     5       5.756  -4.814  -7.738  1.00  0.00           C  
ATOM    145  H6   RC     5       4.944  -4.346  -8.276  1.00  0.00           H  
ATOM    146  C5   RC     5       6.869  -5.404  -8.310  1.00  0.00           C  
ATOM    147  H5   RC     5       7.086  -5.256  -9.358  1.00  0.00           H  
ATOM    148  C4   RC     5       7.652  -6.106  -7.443  1.00  0.00           C  
ATOM    149  N4   RC     5       8.613  -6.871  -7.923  1.00  0.00           N  
ATOM    150  H41  RC     5       8.886  -7.624  -7.308  1.00  0.00           H  
ATOM    151  H42  RC     5       8.734  -6.927  -8.924  1.00  0.00           H  
ATOM    152  N3   RC     5       7.435  -6.235  -6.144  1.00  0.00           N  
ATOM    153  C2   RC     5       6.275  -5.756  -5.624  1.00  0.00           C  
ATOM    154  O2   RC     5       5.978  -6.025  -4.436  1.00  0.00           O  
ATOM    155 RC3'  RC     5       3.679  -2.333  -5.841  1.00  0.00           C  
ATOM    156  H3'  RC     5       4.455  -1.987  -6.525  1.00  0.00           H  
ATOM    157  C2'  RC     5       4.051  -3.474  -4.865  1.00  0.00           C  
ATOM    158  H2'  RC     5       5.037  -3.291  -4.437  1.00  0.00           H  
ATOM    159  O2'  RC     5       3.172  -3.711  -3.701  1.00  0.00           O  
ATOM    160 HO2'  RC     5       2.472  -3.069  -3.841  1.00  0.00           H  
ATOM    161  O3'  RC     5       3.161  -1.267  -5.070  1.00  0.00           O  
ATOM    162  P    RU     6       3.773   0.201  -4.988  1.00  0.00           P  
ATOM    163  OP1  RU     6       3.323   0.943  -3.847  1.00  0.00           O  
ATOM    164  OP2  RU     6       3.772   0.838  -6.311  1.00  0.00           O  
ATOM    165  O5'  RU     6       5.252  -0.270  -4.660  1.00  0.00           O  
ATOM    166  C5'  RU     6       5.754  -0.803  -3.397  1.00  0.00           C  
ATOM    167  H5'  RU     6       5.059  -1.581  -3.082  1.00  0.00           H  
ATOM    168 H5''  RU     6       5.809   0.014  -2.677  1.00  0.00           H  
ATOM    169  C4'  RU     6       7.193  -1.408  -3.443  1.00  0.00           C  
ATOM    170  H4'  RU     6       7.434  -1.886  -2.494  1.00  0.00           H  
ATOM    171  O4'  RU     6       7.141  -2.472  -4.448  1.00  0.00           O  
ATOM    172  C1'  RU     6       8.529  -2.784  -4.660  1.00  0.00           C  
ATOM    173  H1'  RU     6       8.845  -3.563  -3.967  1.00  0.00           H  
ATOM    174  N1   RU     6       8.846  -3.302  -5.980  1.00  0.00           N  
ATOM    175  C6   RU     6       8.150  -2.873  -7.086  1.00  0.00           C  
ATOM    176  H6   RU     6       7.293  -2.231  -6.946  1.00  0.00           H  
ATOM    177  C5   RU     6       8.664  -3.077  -8.362  1.00  0.00           C  
ATOM    178  H5   RU     6       8.183  -2.715  -9.259  1.00  0.00           H  
ATOM    179  C4   RU     6      10.028  -3.671  -8.538  1.00  0.00           C  
ATOM    180  O4   RU     6      10.710  -3.842  -9.531  1.00  0.00           O  
ATOM    181  N3   RU     6      10.484  -4.204  -7.422  1.00  0.00           N  
ATOM    182  H3   RU     6      11.286  -4.816  -7.457  1.00  0.00           H  
ATOM    183  C2   RU     6       9.998  -4.052  -6.174  1.00  0.00           C  
ATOM    184  O2   RU     6      10.539  -4.616  -5.225  1.00  0.00           O  
ATOM    185 RC3'  RU     6       8.332  -0.412  -3.841  1.00  0.00           C  
ATOM    186  H3'  RU     6       7.929   0.065  -4.734  1.00  0.00           H  
ATOM    187  C2'  RU     6       9.390  -1.521  -4.334  1.00  0.00           C  
ATOM    188  H2'  RU     6       9.863  -1.078  -5.211  1.00  0.00           H  
ATOM    189  O2'  RU     6      10.473  -1.895  -3.399  1.00  0.00           O  
ATOM    190 HO2'  RU     6      10.332  -1.480  -2.545  1.00  0.00           H  
ATOM    191  O3'  RU     6       8.851   0.405  -2.829  1.00  0.00           O  
ATOM    192  P    RU     7       9.911   1.545  -3.074  1.00  0.00           P  
ATOM    193  OP1  RU     7       9.818   2.457  -1.918  1.00  0.00           O  
ATOM    194  OP2  RU     7       9.693   2.101  -4.447  1.00  0.00           O  
ATOM    195  O5'  RU     7      11.327   0.891  -3.059  1.00  0.00           O  
ATOM    196  C5'  RU     7      11.874   0.492  -1.798  1.00  0.00           C  
ATOM    197  H5'  RU     7      11.236  -0.191  -1.237  1.00  0.00           H  
ATOM    198 H5''  RU     7      11.928   1.293  -1.061  1.00  0.00           H  
ATOM    199  C4'  RU     7      13.263  -0.152  -1.958  1.00  0.00           C  
ATOM    200  H4'  RU     7      13.246  -1.175  -2.335  1.00  0.00           H  
ATOM    201  O4'  RU     7      13.978   0.530  -2.873  1.00  0.00           O  
ATOM    202  C1'  RU     7      15.038   1.147  -2.275  1.00  0.00           C  
ATOM    203  H1'  RU     7      15.949   0.578  -2.463  1.00  0.00           H  
ATOM    204  N1   RU     7      15.176   2.538  -2.850  1.00  0.00           N  
ATOM    205  C6   RU     7      14.096   3.215  -3.420  1.00  0.00           C  
ATOM    206  H6   RU     7      13.185   2.638  -3.491  1.00  0.00           H  
ATOM    207  C5   RU     7      14.313   4.436  -3.969  1.00  0.00           C  
ATOM    208  H5   RU     7      13.405   4.907  -4.313  1.00  0.00           H  
ATOM    209  C4   RU     7      15.568   5.059  -3.897  1.00  0.00           C  
ATOM    210  O4   RU     7      15.825   6.110  -4.346  1.00  0.00           O  
ATOM    211  N3   RU     7      16.516   4.292  -3.386  1.00  0.00           N  
ATOM    212  H3   RU     7      17.430   4.713  -3.292  1.00  0.00           H  
ATOM    213  C2   RU     7      16.410   3.071  -2.867  1.00  0.00           C  
ATOM    214  O2   RU     7      17.414   2.489  -2.473  1.00  0.00           O  
ATOM    215 RC3'  RU     7      14.090  -0.172  -0.657  1.00  0.00           C  
ATOM    216  H3'  RU     7      13.438  -0.204   0.216  1.00  0.00           H  
ATOM    217  C2'  RU     7      14.702   1.229  -0.804  1.00  0.00           C  
ATOM    218  H2'  RU     7      13.958   2.001  -0.606  1.00  0.00           H  
ATOM    219  O2'  RU     7      15.830   1.310   0.054  1.00  0.00           O  
ATOM    220 HO2'  RU     7      15.451   1.176   0.925  1.00  0.00           H  
ATOM    221  O3'  RU     7      15.049  -1.235  -0.568  1.00  0.00           O  
ATOM    222  P    RC     8      14.598  -2.767  -0.077  1.00  0.00           P  
ATOM    223  OP1  RC     8      15.707  -3.600   0.130  1.00  0.00           O  
ATOM    224  OP2  RC     8      13.544  -3.286  -0.996  1.00  0.00           O  
ATOM    225  O5'  RC     8      13.909  -2.421   1.333  1.00  0.00           O  
ATOM    226  C5'  RC     8      14.723  -2.158   2.525  1.00  0.00           C  
ATOM    227  H5'  RC     8      15.450  -1.361   2.370  1.00  0.00           H  
ATOM    228 H5''  RC     8      15.221  -3.100   2.757  1.00  0.00           H  
ATOM    229  C4'  RC     8      13.934  -1.707   3.707  1.00  0.00           C  
ATOM    230  H4'  RC     8      14.659  -1.551   4.507  1.00  0.00           H  
ATOM    231  O4'  RC     8      13.294  -0.527   3.264  1.00  0.00           O  
ATOM    232  C1'  RC     8      12.362  -0.178   4.242  1.00  0.00           C  
ATOM    233  H1'  RC     8      12.595   0.527   5.040  1.00  0.00           H  
ATOM    234  N1   RC     8      11.120   0.367   3.533  1.00  0.00           N  
ATOM    235  C6   RC     8      10.843   0.065   2.242  1.00  0.00           C  
ATOM    236  H6   RC     8      11.480  -0.603   1.681  1.00  0.00           H  
ATOM    237  C5   RC     8       9.733   0.557   1.623  1.00  0.00           C  
ATOM    238  H5   RC     8       9.519   0.305   0.595  1.00  0.00           H  
ATOM    239  C4   RC     8       8.891   1.398   2.428  1.00  0.00           C  
ATOM    240  N4   RC     8       7.843   1.769   1.896  1.00  0.00           N  
ATOM    241  H41  RC     8       7.214   2.151   2.588  1.00  0.00           H  
ATOM    242  H42  RC     8       7.856   2.178   0.973  1.00  0.00           H  
ATOM    243  N3   RC     8       9.075   1.593   3.714  1.00  0.00           N  
ATOM    244  C2   RC     8      10.223   1.116   4.270  1.00  0.00           C  
ATOM    245  O2   RC     8      10.395   1.384   5.437  1.00  0.00           O  
ATOM    246 RC3'  RC     8      12.772  -2.553   4.103  1.00  0.00           C  
ATOM    247  H3'  RC     8      12.050  -2.807   3.327  1.00  0.00           H  
ATOM    248  C2'  RC     8      12.101  -1.453   4.992  1.00  0.00           C  
ATOM    249  H2'  RC     8      11.032  -1.668   5.010  1.00  0.00           H  
ATOM    250  O2'  RC     8      12.628  -1.351   6.275  1.00  0.00           O  
ATOM    251 HO2'  RC     8      13.258  -2.072   6.339  1.00  0.00           H  
ATOM    252  O3'  RC     8      13.212  -3.725   4.807  1.00  0.00           O  
ATOM    253  P    RG     9      12.523  -5.156   4.564  1.00  0.00           P  
ATOM    254  OP1  RG     9      13.293  -6.187   5.306  1.00  0.00           O  
ATOM    255  OP2  RG     9      12.274  -5.338   3.107  1.00  0.00           O  
ATOM    256  O5'  RG     9      11.096  -5.046   5.180  1.00  0.00           O  
ATOM    257  C5'  RG     9      10.835  -4.839   6.572  1.00  0.00           C  
ATOM    258  H5'  RG     9      11.571  -4.139   6.966  1.00  0.00           H  
ATOM    259 H5''  RG     9      11.036  -5.750   7.137  1.00  0.00           H  
ATOM    260  C4'  RG     9       9.385  -4.365   6.909  1.00  0.00           C  
ATOM    261  H4'  RG     9       9.203  -4.430   7.982  1.00  0.00           H  
ATOM    262  O4'  RG     9       9.284  -3.043   6.360  1.00  0.00           O  
ATOM    263  C1'  RG     9       8.018  -2.784   5.805  1.00  0.00           C  
ATOM    264  H1'  RG     9       7.510  -1.950   6.289  1.00  0.00           H  
ATOM    265  N9   RG     9       8.108  -2.381   4.402  1.00  0.00           N  
ATOM    266  C8   RG     9       9.035  -2.911   3.490  1.00  0.00           C  
ATOM    267  H8   RG     9       9.874  -3.529   3.777  1.00  0.00           H  
ATOM    268  N7   RG     9       8.928  -2.411   2.238  1.00  0.00           N  
ATOM    269  C5   RG     9       7.707  -1.672   2.361  1.00  0.00           C  
ATOM    270  C6   RG     9       6.920  -1.062   1.316  1.00  0.00           C  
ATOM    271  O6   RG     9       7.089  -0.904   0.052  1.00  0.00           O  
ATOM    272  N1   RG     9       5.728  -0.560   1.803  1.00  0.00           N  
ATOM    273  H1   RG     9       4.991  -0.306   1.160  1.00  0.00           H  
ATOM    274  C2   RG     9       5.417  -0.324   3.061  1.00  0.00           C  
ATOM    275  N2   RG     9       4.272   0.280   3.403  1.00  0.00           N  
ATOM    276  H21  RG     9       3.893   0.317   4.339  1.00  0.00           H  
ATOM    277  H22  RG     9       3.770   0.661   2.614  1.00  0.00           H  
ATOM    278  N3   RG     9       6.125  -0.878   4.035  1.00  0.00           N  
ATOM    279  C4   RG     9       7.246  -1.612   3.651  1.00  0.00           C  
ATOM    280 RC3'  RG     9       8.235  -5.134   6.258  1.00  0.00           C  
ATOM    281  H3'  RG     9       8.564  -5.481   5.279  1.00  0.00           H  
ATOM    282  C2'  RG     9       7.150  -4.022   6.037  1.00  0.00           C  
ATOM    283  H2'  RG     9       6.393  -4.189   5.271  1.00  0.00           H  
ATOM    284  O2'  RG     9       6.505  -3.853   7.224  1.00  0.00           O  
ATOM    285 HO2'  RG     9       6.936  -4.430   7.859  1.00  0.00           H  
ATOM    286  O3'  RG     9       7.733  -6.261   7.023  1.00  0.00           O  
ATOM    287  P    RG    10       7.191  -7.534   6.295  1.00  0.00           P  
ATOM    288  OP1  RG    10       6.836  -8.512   7.327  1.00  0.00           O  
ATOM    289  OP2  RG    10       8.174  -7.994   5.270  1.00  0.00           O  
ATOM    290  O5'  RG    10       5.865  -7.067   5.647  1.00  0.00           O  
ATOM    291  C5'  RG    10       4.750  -6.785   6.540  1.00  0.00           C  
ATOM    292  H5'  RG    10       5.100  -6.141   7.347  1.00  0.00           H  
ATOM    293 H5''  RG    10       4.439  -7.702   7.040  1.00  0.00           H  
ATOM    294  C4'  RG    10       3.598  -5.988   5.816  1.00  0.00           C  
ATOM    295  H4'  RG    10       2.692  -5.835   6.403  1.00  0.00           H  
ATOM    296  O4'  RG    10       4.076  -4.766   5.277  1.00  0.00           O  
ATOM    297  C1'  RG    10       3.387  -4.530   3.992  1.00  0.00           C  
ATOM    298  H1'  RG    10       2.949  -3.535   3.910  1.00  0.00           H  
ATOM    299  N9   RG    10       4.380  -4.420   2.908  1.00  0.00           N  
ATOM    300  C8   RG    10       5.637  -4.922   2.797  1.00  0.00           C  
ATOM    301  H8   RG    10       6.244  -5.303   3.605  1.00  0.00           H  
ATOM    302  N7   RG    10       6.147  -4.757   1.649  1.00  0.00           N  
ATOM    303  C5   RG    10       5.160  -4.169   0.818  1.00  0.00           C  
ATOM    304  C6   RG    10       5.164  -3.758  -0.543  1.00  0.00           C  
ATOM    305  O6   RG    10       6.039  -3.846  -1.372  1.00  0.00           O  
ATOM    306  N1   RG    10       3.908  -3.414  -1.002  1.00  0.00           N  
ATOM    307  H1   RG    10       3.802  -3.505  -2.002  1.00  0.00           H  
ATOM    308  C2   RG    10       2.828  -3.392  -0.222  1.00  0.00           C  
ATOM    309  N2   RG    10       1.734  -3.080  -0.812  1.00  0.00           N  
ATOM    310  H21  RG    10       0.856  -3.015  -0.316  1.00  0.00           H  
ATOM    311  H22  RG    10       1.782  -2.978  -1.816  1.00  0.00           H  
ATOM    312  N3   RG    10       2.852  -3.608   1.154  1.00  0.00           N  
ATOM    313  C4   RG    10       4.042  -4.055   1.623  1.00  0.00           C  
ATOM    314 RC3'  RG    10       3.115  -6.821   4.597  1.00  0.00           C  
ATOM    315  H3'  RG    10       3.883  -7.237   3.945  1.00  0.00           H  
ATOM    316  C2'  RG    10       2.426  -5.682   3.803  1.00  0.00           C  
ATOM    317  H2'  RG    10       2.266  -5.880   2.743  1.00  0.00           H  
ATOM    318  O2'  RG    10       1.121  -5.296   4.374  1.00  0.00           O  
ATOM    319 HO2'  RG    10       0.514  -5.184   3.639  1.00  0.00           H  
ATOM    320  O3'  RG    10       2.162  -7.849   4.976  1.00  0.00           O  
ATOM    321  P    RU    11       2.247  -9.295   4.366  1.00  0.00           P  
ATOM    322  OP1  RU    11       1.299 -10.227   5.051  1.00  0.00           O  
ATOM    323  OP2  RU    11       3.652  -9.762   4.452  1.00  0.00           O  
ATOM    324  O5'  RU    11       1.875  -9.213   2.800  1.00  0.00           O  
ATOM    325  C5'  RU    11       0.564  -9.162   2.330  1.00  0.00           C  
ATOM    326  H5'  RU    11       0.027  -8.400   2.895  1.00  0.00           H  
ATOM    327 H5''  RU    11       0.155 -10.163   2.471  1.00  0.00           H  
ATOM    328  C4'  RU    11       0.376  -8.843   0.801  1.00  0.00           C  
ATOM    329  H4'  RU    11      -0.677  -8.674   0.574  1.00  0.00           H  
ATOM    330  O4'  RU    11       1.038  -7.582   0.560  1.00  0.00           O  
ATOM    331  C1'  RU    11       1.520  -7.595  -0.855  1.00  0.00           C  
ATOM    332  H1'  RU    11       1.023  -6.764  -1.356  1.00  0.00           H  
ATOM    333  N1   RU    11       2.982  -7.398  -0.905  1.00  0.00           N  
ATOM    334  C6   RU    11       3.711  -7.514   0.276  1.00  0.00           C  
ATOM    335  H6   RU    11       3.307  -7.854   1.218  1.00  0.00           H  
ATOM    336  C5   RU    11       5.069  -7.244   0.223  1.00  0.00           C  
ATOM    337  H5   RU    11       5.671  -7.372   1.111  1.00  0.00           H  
ATOM    338  C4   RU    11       5.721  -6.803  -0.968  1.00  0.00           C  
ATOM    339  O4   RU    11       6.951  -6.730  -1.100  1.00  0.00           O  
ATOM    340  N3   RU    11       4.882  -6.668  -2.055  1.00  0.00           N  
ATOM    341  H3   RU    11       5.348  -6.280  -2.863  1.00  0.00           H  
ATOM    342  C2   RU    11       3.536  -6.940  -2.055  1.00  0.00           C  
ATOM    343  O2   RU    11       2.927  -6.697  -3.051  1.00  0.00           O  
ATOM    344 RC3'  RU    11       0.859  -9.919  -0.298  1.00  0.00           C  
ATOM    345  H3'  RU    11       1.800 -10.353   0.039  1.00  0.00           H  
ATOM    346  C2'  RU    11       0.999  -8.947  -1.549  1.00  0.00           C  
ATOM    347  H2'  RU    11       1.725  -9.418  -2.211  1.00  0.00           H  
ATOM    348  O2'  RU    11      -0.146  -8.750  -2.316  1.00  0.00           O  
ATOM    349 HO2'  RU    11      -0.714  -9.517  -2.414  1.00  0.00           H  
ATOM    350  O3'  RU    11      -0.134 -10.938  -0.519  1.00  0.00           O  
ATOM    351  P    RG    12      -0.068 -12.092  -1.517  1.00  0.00           P  
ATOM    352  OP1  RG    12      -0.941 -13.199  -1.045  1.00  0.00           O  
ATOM    353  OP2  RG    12       1.362 -12.360  -1.729  1.00  0.00           O  
ATOM    354  O5'  RG    12      -0.712 -11.563  -2.876  1.00  0.00           O  
ATOM    355  C5'  RG    12      -2.059 -11.110  -2.980  1.00  0.00           C  
ATOM    356  H5'  RG    12      -2.065 -10.178  -2.416  1.00  0.00           H  
ATOM    357 H5''  RG    12      -2.731 -11.861  -2.562  1.00  0.00           H  
ATOM    358  C4'  RG    12      -2.537 -10.664  -4.379  1.00  0.00           C  
ATOM    359  H4'  RG    12      -3.577 -10.353  -4.475  1.00  0.00           H  
ATOM    360  O4'  RG    12      -1.578  -9.580  -4.845  1.00  0.00           O  
ATOM    361  C1'  RG    12      -1.136  -9.870  -6.200  1.00  0.00           C  
ATOM    362  H1'  RG    12      -1.171  -8.999  -6.854  1.00  0.00           H  
ATOM    363  N9   RG    12       0.281 -10.302  -6.311  1.00  0.00           N  
ATOM    364  C8   RG    12       1.114 -10.906  -5.357  1.00  0.00           C  
ATOM    365  H8   RG    12       0.804 -11.009  -4.328  1.00  0.00           H  
ATOM    366  N7   RG    12       2.329 -11.327  -5.780  1.00  0.00           N  
ATOM    367  C5   RG    12       2.209 -11.030  -7.180  1.00  0.00           C  
ATOM    368  C6   RG    12       3.030 -11.455  -8.258  1.00  0.00           C  
ATOM    369  O6   RG    12       4.057 -12.067  -8.221  1.00  0.00           O  
ATOM    370  N1   RG    12       2.648 -11.022  -9.468  1.00  0.00           N  
ATOM    371  H1   RG    12       3.285 -11.252 -10.217  1.00  0.00           H  
ATOM    372  C2   RG    12       1.498 -10.312  -9.630  1.00  0.00           C  
ATOM    373  N2   RG    12       1.137 -10.123 -10.854  1.00  0.00           N  
ATOM    374  H21  RG    12       0.165  -9.869 -10.952  1.00  0.00           H  
ATOM    375  H22  RG    12       1.808 -10.360 -11.571  1.00  0.00           H  
ATOM    376  N3   RG    12       0.638 -10.038  -8.736  1.00  0.00           N  
ATOM    377  C4   RG    12       1.044 -10.362  -7.471  1.00  0.00           C  
ATOM    378 RC3'  RG    12      -2.471 -11.756  -5.463  1.00  0.00           C  
ATOM    379  H3'  RG    12      -1.702 -12.477  -5.187  1.00  0.00           H  
ATOM    380  C2'  RG    12      -1.996 -11.013  -6.720  1.00  0.00           C  
ATOM    381  H2'  RG    12      -1.415 -11.728  -7.303  1.00  0.00           H  
ATOM    382  O2'  RG    12      -2.999 -10.423  -7.515  1.00  0.00           O  
ATOM    383 HO2'  RG    12      -3.765 -10.602  -6.964  1.00  0.00           H  
ATOM    384  O3'  RG    12      -3.680 -12.492  -5.703  1.00  0.00           O  
ATOM    385  P    RC    13      -3.579 -13.928  -6.341  1.00  0.00           P  
ATOM    386  OP1  RC    13      -4.972 -14.374  -6.473  1.00  0.00           O  
ATOM    387  OP2  RC    13      -2.614 -14.797  -5.547  1.00  0.00           O  
ATOM    388  O5'  RC    13      -2.996 -13.792  -7.802  1.00  0.00           O  
ATOM    389  C5'  RC    13      -3.782 -13.305  -8.821  1.00  0.00           C  
ATOM    390  H5'  RC    13      -4.071 -12.282  -8.581  1.00  0.00           H  
ATOM    391 H5''  RC    13      -4.652 -13.961  -8.861  1.00  0.00           H  
ATOM    392  C4'  RC    13      -3.130 -13.411 -10.195  1.00  0.00           C  
ATOM    393  H4'  RC    13      -3.804 -12.884 -10.870  1.00  0.00           H  
ATOM    394  O4'  RC    13      -1.875 -12.866 -10.264  1.00  0.00           O  
ATOM    395  C1'  RC    13      -1.053 -13.442 -11.265  1.00  0.00           C  
ATOM    396  H1'  RC    13      -0.831 -12.695 -12.027  1.00  0.00           H  
ATOM    397  N1   RC    13       0.295 -13.772 -10.749  1.00  0.00           N  
ATOM    398  C6   RC    13       0.594 -13.685  -9.403  1.00  0.00           C  
ATOM    399  H6   RC    13      -0.072 -13.166  -8.730  1.00  0.00           H  
ATOM    400  C5   RC    13       1.808 -14.122  -8.986  1.00  0.00           C  
ATOM    401  H5   RC    13       1.994 -14.028  -7.926  1.00  0.00           H  
ATOM    402  C4   RC    13       2.685 -14.792  -9.902  1.00  0.00           C  
ATOM    403  N4   RC    13       3.911 -15.046  -9.565  1.00  0.00           N  
ATOM    404  H41  RC    13       4.521 -15.187 -10.357  1.00  0.00           H  
ATOM    405  H42  RC    13       4.236 -14.763  -8.652  1.00  0.00           H  
ATOM    406  N3   RC    13       2.397 -14.938 -11.168  1.00  0.00           N  
ATOM    407  C2   RC    13       1.208 -14.399 -11.647  1.00  0.00           C  
ATOM    408  O2   RC    13       1.094 -14.414 -12.869  1.00  0.00           O  
ATOM    409 RC3'  RC    13      -2.909 -14.871 -10.625  1.00  0.00           C  
ATOM    410  H3'  RC    13      -2.561 -15.504  -9.809  1.00  0.00           H  
ATOM    411  C2'  RC    13      -1.891 -14.664 -11.787  1.00  0.00           C  
ATOM    412  H2'  RC    13      -1.357 -15.600 -11.951  1.00  0.00           H  
ATOM    413  O2'  RC    13      -2.523 -14.311 -13.037  1.00  0.00           O  
ATOM    414 HO2'  RC    13      -3.160 -14.992 -13.266  1.00  0.00           H  
ATOM    415  O3'  RC    13      -4.129 -15.418 -11.178  1.00  0.00           O  
ATOM    416  P   RC3    14      -4.323 -16.954 -11.340  1.00  0.00           P  
ATOM    417  OP1 RC3    14      -3.308 -17.556 -12.191  1.00  0.00           O  
ATOM    418  OP2 RC3    14      -5.751 -17.132 -11.738  1.00  0.00           O  
ATOM    419  O5' RC3    14      -4.069 -17.506  -9.834  1.00  0.00           O  
ATOM    420  C5' RC3    14      -4.959 -17.049  -8.808  1.00  0.00           C  
ATOM    421  H5' RC3    14      -5.941 -17.449  -9.062  1.00  0.00           H  
ATOM    422 H5'' RC3    14      -4.991 -15.964  -8.710  1.00  0.00           H  
ATOM    423  C4' RC3    14      -4.572 -17.685  -7.464  1.00  0.00           C  
ATOM    424  H4' RC3    14      -5.155 -17.238  -6.659  1.00  0.00           H  
ATOM    425  O4' RC3    14      -4.785 -19.124  -7.600  1.00  0.00           O  
ATOM    426  C1' RC3    14      -3.676 -19.855  -7.051  1.00  0.00           C  
ATOM    427  H1' RC3    14      -3.719 -19.958  -5.967  1.00  0.00           H  
ATOM    428  N1  RC3    14      -3.390 -21.175  -7.750  1.00  0.00           N  
ATOM    429  C6  RC3    14      -3.666 -21.239  -9.078  1.00  0.00           C  
ATOM    430  H6  RC3    14      -3.967 -20.429  -9.726  1.00  0.00           H  
ATOM    431  C5  RC3    14      -3.486 -22.436  -9.674  1.00  0.00           C  
ATOM    432  H5  RC3    14      -3.692 -22.512 -10.732  1.00  0.00           H  
ATOM    433  C4  RC3    14      -3.094 -23.553  -8.891  1.00  0.00           C  
ATOM    434  N4  RC3    14      -2.930 -24.722  -9.424  1.00  0.00           N  
ATOM    435  H41 RC3    14      -2.761 -25.434  -8.728  1.00  0.00           H  
ATOM    436  H42 RC3    14      -2.955 -24.866 -10.423  1.00  0.00           H  
ATOM    437  N3  RC3    14      -2.813 -23.446  -7.565  1.00  0.00           N  
ATOM    438  C2  RC3    14      -3.002 -22.269  -6.994  1.00  0.00           C  
ATOM    439  O2  RC3    14      -2.898 -22.280  -5.723  1.00  0.00           O  
ATOM    440 RC3' RC3    14      -3.081 -17.617  -6.997  1.00  0.00           C  
ATOM    441  H3' RC3    14      -2.542 -16.844  -7.544  1.00  0.00           H  
ATOM    442  C2' RC3    14      -2.465 -18.943  -7.378  1.00  0.00           C  
ATOM    443  H2' RC3    14      -2.310 -18.965  -8.457  1.00  0.00           H  
ATOM    444  O2' RC3    14      -1.351 -19.299  -6.629  1.00  0.00           O  
ATOM    445 HO2' RC3    14      -1.632 -18.984  -5.768  1.00  0.00           H  
ATOM    446  O3' RC3    14      -2.960 -17.517  -5.581  1.00  0.00           O  
ATOM    447 HO3' RC3    14      -2.987 -16.569  -5.435  1.00  0.00           H  
END   
