# Supplementary material for: Can We Ever Develop an Ideal RNA Force Field? Lessons Learned from Simulations of the UUCG RNA Tetraloop and Other Systems
Source: J Chem Theory Comput. 2025 Jan 15;21(8):4183–202. doi: 10.1021/acs.jctc.4c01357 (PMC12020377; doi:10.1021/acs.jctc.4c01357)
Supplement: Supplementary file 2 — ct4c01357_si_002.zip [file ct4c01357_si_002.zip › pdbs-UUCG/U6-U7-C8-bulge.pdb]

ATOM      1 HO5' RG5     1      -0.090  -7.124 -12.726  1.00  0.00           H  
ATOM      2  O5' RG5     1      -0.731  -6.429 -12.892  1.00  0.00           O  
ATOM      3  C5' RG5     1      -0.371  -6.144 -14.262  1.00  0.00           C  
ATOM      4  H5' RG5     1      -1.114  -6.612 -14.908  1.00  0.00           H  
ATOM      5 H5'' RG5     1       0.604  -6.615 -14.382  1.00  0.00           H  
ATOM      6  C4' RG5     1      -0.312  -4.676 -14.467  1.00  0.00           C  
ATOM      7  H4' RG5     1       0.016  -4.442 -15.480  1.00  0.00           H  
ATOM      8  O4' RG5     1      -1.526  -3.932 -14.182  1.00  0.00           O  
ATOM      9  C1' RG5     1      -1.176  -2.687 -13.529  1.00  0.00           C  
ATOM     10  H1' RG5     1      -1.542  -1.870 -14.152  1.00  0.00           H  
ATOM     11  N9  RG5     1      -1.867  -2.615 -12.136  1.00  0.00           N  
ATOM     12  C8  RG5     1      -2.060  -3.661 -11.220  1.00  0.00           C  
ATOM     13  H8  RG5     1      -1.730  -4.685 -11.310  1.00  0.00           H  
ATOM     14  N7  RG5     1      -2.501  -3.192 -10.046  1.00  0.00           N  
ATOM     15  C5  RG5     1      -2.680  -1.844 -10.308  1.00  0.00           C  
ATOM     16  C6  RG5     1      -3.388  -0.824  -9.528  1.00  0.00           C  
ATOM     17  O6  RG5     1      -3.943  -0.860  -8.420  1.00  0.00           O  
ATOM     18  N1  RG5     1      -3.430   0.376 -10.138  1.00  0.00           N  
ATOM     19  H1  RG5     1      -3.974   1.100  -9.692  1.00  0.00           H  
ATOM     20  C2  RG5     1      -2.779   0.671 -11.255  1.00  0.00           C  
ATOM     21  N2  RG5     1      -2.830   1.884 -11.669  1.00  0.00           N  
ATOM     22  H21 RG5     1      -2.206   2.140 -12.421  1.00  0.00           H  
ATOM     23  H22 RG5     1      -3.166   2.578 -11.017  1.00  0.00           H  
ATOM     24  N3  RG5     1      -2.255  -0.268 -12.080  1.00  0.00           N  
ATOM     25  C4  RG5     1      -2.267  -1.494 -11.519  1.00  0.00           C  
ATOM     26 RC3' RG5     1       0.737  -4.073 -13.472  1.00  0.00           C  
ATOM     27  H3' RG5     1       0.805  -4.578 -12.508  1.00  0.00           H  
ATOM     28  C2' RG5     1       0.328  -2.664 -13.378  1.00  0.00           C  
ATOM     29  H2' RG5     1       0.656  -2.221 -12.438  1.00  0.00           H  
ATOM     30  O2' RG5     1       0.698  -1.799 -14.449  1.00  0.00           O  
ATOM     31 HO2' RG5     1       1.649  -1.738 -14.567  1.00  0.00           H  
ATOM     32  O3' RG5     1       2.041  -4.160 -14.105  1.00  0.00           O  
ATOM     33  P    RG     2       3.339  -3.784 -13.259  1.00  0.00           P  
ATOM     34  OP1  RG     2       4.374  -4.608 -13.805  1.00  0.00           O  
ATOM     35  OP2  RG     2       3.142  -3.800 -11.864  1.00  0.00           O  
ATOM     36  O5'  RG     2       3.722  -2.293 -13.685  1.00  0.00           O  
ATOM     37  C5'  RG     2       4.533  -1.411 -12.976  1.00  0.00           C  
ATOM     38  H5'  RG     2       5.575  -1.397 -13.296  1.00  0.00           H  
ATOM     39 H5''  RG     2       4.507  -1.670 -11.918  1.00  0.00           H  
ATOM     40  C4'  RG     2       3.934   0.003 -13.120  1.00  0.00           C  
ATOM     41  H4'  RG     2       4.243   0.385 -14.093  1.00  0.00           H  
ATOM     42  O4'  RG     2       2.490  -0.018 -13.105  1.00  0.00           O  
ATOM     43  C1'  RG     2       2.063   0.978 -12.143  1.00  0.00           C  
ATOM     44  H1'  RG     2       1.250   1.582 -12.546  1.00  0.00           H  
ATOM     45  N9   RG     2       1.561   0.341 -10.927  1.00  0.00           N  
ATOM     46  C8   RG     2       1.671  -0.914 -10.444  1.00  0.00           C  
ATOM     47  H8   RG     2       2.303  -1.655 -10.910  1.00  0.00           H  
ATOM     48  N7   RG     2       0.934  -1.194  -9.378  1.00  0.00           N  
ATOM     49  C5   RG     2       0.394   0.005  -9.071  1.00  0.00           C  
ATOM     50  C6   RG     2      -0.649   0.300  -8.083  1.00  0.00           C  
ATOM     51  O6   RG     2      -1.207  -0.412  -7.272  1.00  0.00           O  
ATOM     52  N1   RG     2      -1.090   1.557  -8.174  1.00  0.00           N  
ATOM     53  H1   RG     2      -1.720   1.862  -7.447  1.00  0.00           H  
ATOM     54  C2   RG     2      -0.741   2.401  -9.155  1.00  0.00           C  
ATOM     55  N2   RG     2      -1.333   3.536  -9.212  1.00  0.00           N  
ATOM     56  H21  RG     2      -1.143   4.204  -9.946  1.00  0.00           H  
ATOM     57  H22  RG     2      -2.096   3.692  -8.569  1.00  0.00           H  
ATOM     58  N3   RG     2       0.238   2.174 -10.058  1.00  0.00           N  
ATOM     59  C4   RG     2       0.774   0.963  -9.981  1.00  0.00           C  
ATOM     60 RC3'  RG     2       4.488   0.955 -11.987  1.00  0.00           C  
ATOM     61  H3'  RG     2       4.660   0.482 -11.020  1.00  0.00           H  
ATOM     62  C2'  RG     2       3.331   1.874 -11.888  1.00  0.00           C  
ATOM     63  H2'  RG     2       3.342   2.397 -10.932  1.00  0.00           H  
ATOM     64  O2'  RG     2       3.312   2.796 -12.986  1.00  0.00           O  
ATOM     65 HO2'  RG     2       4.240   2.965 -13.163  1.00  0.00           H  
ATOM     66  O3'  RG     2       5.691   1.623 -12.421  1.00  0.00           O  
ATOM     67  P    RC     3       6.827   2.148 -11.413  1.00  0.00           P  
ATOM     68  OP1  RC     3       7.773   2.997 -12.190  1.00  0.00           O  
ATOM     69  OP2  RC     3       7.268   0.977 -10.614  1.00  0.00           O  
ATOM     70  O5'  RC     3       6.020   3.116 -10.432  1.00  0.00           O  
ATOM     71  C5'  RC     3       6.043   4.540 -10.599  1.00  0.00           C  
ATOM     72  H5'  RC     3       5.730   4.666 -11.636  1.00  0.00           H  
ATOM     73 H5''  RC     3       7.036   4.985 -10.545  1.00  0.00           H  
ATOM     74  C4'  RC     3       5.061   5.298  -9.699  1.00  0.00           C  
ATOM     75  H4'  RC     3       5.067   6.345 -10.004  1.00  0.00           H  
ATOM     76  O4'  RC     3       3.747   4.700  -9.916  1.00  0.00           O  
ATOM     77  C1'  RC     3       3.034   4.718  -8.652  1.00  0.00           C  
ATOM     78  H1'  RC     3       2.073   5.230  -8.702  1.00  0.00           H  
ATOM     79  N1   RC     3       2.850   3.385  -8.080  1.00  0.00           N  
ATOM     80  C6   RC     3       3.590   2.283  -8.380  1.00  0.00           C  
ATOM     81  H6   RC     3       4.441   2.381  -9.038  1.00  0.00           H  
ATOM     82  C5   RC     3       3.318   1.047  -7.818  1.00  0.00           C  
ATOM     83  H5   RC     3       3.864   0.126  -7.959  1.00  0.00           H  
ATOM     84  C4   RC     3       2.283   1.005  -6.798  1.00  0.00           C  
ATOM     85  N4   RC     3       1.815  -0.107  -6.306  1.00  0.00           N  
ATOM     86  H41  RC     3       0.927  -0.037  -5.828  1.00  0.00           H  
ATOM     87  H42  RC     3       2.208  -0.995  -6.583  1.00  0.00           H  
ATOM     88  N3   RC     3       1.531   2.099  -6.578  1.00  0.00           N  
ATOM     89  C2   RC     3       1.788   3.281  -7.151  1.00  0.00           C  
ATOM     90  O2   RC     3       1.084   4.229  -6.786  1.00  0.00           O  
ATOM     91 RC3'  RC     3       5.256   5.263  -8.207  1.00  0.00           C  
ATOM     92  H3'  RC     3       5.645   4.358  -7.739  1.00  0.00           H  
ATOM     93  C2'  RC     3       3.902   5.552  -7.686  1.00  0.00           C  
ATOM     94  H2'  RC     3       3.769   5.178  -6.671  1.00  0.00           H  
ATOM     95  O2'  RC     3       3.496   6.934  -7.712  1.00  0.00           O  
ATOM     96 HO2'  RC     3       4.220   7.437  -8.092  1.00  0.00           H  
ATOM     97  O3'  RC     3       6.085   6.265  -7.784  1.00  0.00           O  
ATOM     98  P    RA     4       7.141   5.934  -6.576  1.00  0.00           P  
ATOM     99  OP1  RA     4       7.749   7.221  -6.141  1.00  0.00           O  
ATOM    100  OP2  RA     4       7.909   4.700  -6.925  1.00  0.00           O  
ATOM    101  O5'  RA     4       6.087   5.451  -5.416  1.00  0.00           O  
ATOM    102  C5'  RA     4       6.452   5.359  -4.059  1.00  0.00           C  
ATOM    103  H5'  RA     4       7.529   5.498  -3.964  1.00  0.00           H  
ATOM    104 H5''  RA     4       6.286   4.315  -3.793  1.00  0.00           H  
ATOM    105  C4'  RA     4       5.602   6.341  -3.194  1.00  0.00           C  
ATOM    106  H4'  RA     4       5.929   7.366  -3.366  1.00  0.00           H  
ATOM    107  O4'  RA     4       4.274   6.149  -3.450  1.00  0.00           O  
ATOM    108  C1'  RA     4       3.655   5.365  -2.503  1.00  0.00           C  
ATOM    109  H1'  RA     4       2.580   5.539  -2.533  1.00  0.00           H  
ATOM    110  N9   RA     4       3.653   3.898  -2.807  1.00  0.00           N  
ATOM    111  C8   RA     4       3.971   3.224  -3.941  1.00  0.00           C  
ATOM    112  H8   RA     4       4.466   3.737  -4.753  1.00  0.00           H  
ATOM    113  N7   RA     4       3.661   2.005  -3.953  1.00  0.00           N  
ATOM    114  C5   RA     4       2.939   1.852  -2.747  1.00  0.00           C  
ATOM    115  C6   RA     4       2.366   0.773  -2.089  1.00  0.00           C  
ATOM    116  N6   RA     4       2.582  -0.502  -2.425  1.00  0.00           N  
ATOM    117  H61  RA     4       2.135  -1.186  -1.831  1.00  0.00           H  
ATOM    118  H62  RA     4       3.053  -0.718  -3.292  1.00  0.00           H  
ATOM    119  N1   RA     4       1.670   0.958  -1.028  1.00  0.00           N  
ATOM    120  C2   RA     4       1.455   2.184  -0.591  1.00  0.00           C  
ATOM    121  H2   RA     4       0.926   2.232   0.349  1.00  0.00           H  
ATOM    122  N3   RA     4       2.127   3.306  -0.954  1.00  0.00           N  
ATOM    123  C4   RA     4       2.814   3.073  -2.123  1.00  0.00           C  
ATOM    124 RC3'  RA     4       5.774   6.084  -1.704  1.00  0.00           C  
ATOM    125  H3'  RA     4       6.347   5.157  -1.690  1.00  0.00           H  
ATOM    126  C2'  RA     4       4.360   5.761  -1.177  1.00  0.00           C  
ATOM    127  H2'  RA     4       4.302   4.939  -0.463  1.00  0.00           H  
ATOM    128  O2'  RA     4       3.780   6.854  -0.492  1.00  0.00           O  
ATOM    129 HO2'  RA     4       4.193   6.856   0.374  1.00  0.00           H  
ATOM    130  O3'  RA     4       6.367   7.186  -1.070  1.00  0.00           O  
ATOM    131  P    RC     5       7.092   7.054   0.388  1.00  0.00           P  
ATOM    132  OP1  RC     5       7.650   8.435   0.665  1.00  0.00           O  
ATOM    133  OP2  RC     5       7.979   5.834   0.360  1.00  0.00           O  
ATOM    134  O5'  RC     5       5.857   6.730   1.459  1.00  0.00           O  
ATOM    135  C5'  RC     5       5.999   5.861   2.527  1.00  0.00           C  
ATOM    136  H5'  RC     5       6.616   6.251   3.337  1.00  0.00           H  
ATOM    137 H5''  RC     5       6.484   4.964   2.143  1.00  0.00           H  
ATOM    138  C4'  RC     5       4.630   5.562   3.101  1.00  0.00           C  
ATOM    139  H4'  RC     5       4.258   6.434   3.640  1.00  0.00           H  
ATOM    140  O4'  RC     5       3.739   5.059   2.099  1.00  0.00           O  
ATOM    141  C1'  RC     5       3.309   3.798   2.429  1.00  0.00           C  
ATOM    142  H1'  RC     5       2.237   3.818   2.235  1.00  0.00           H  
ATOM    143  N1   RC     5       4.049   2.656   1.697  1.00  0.00           N  
ATOM    144  C6   RC     5       5.025   2.874   0.698  1.00  0.00           C  
ATOM    145  H6   RC     5       5.516   3.832   0.786  1.00  0.00           H  
ATOM    146  C5   RC     5       5.365   1.867  -0.161  1.00  0.00           C  
ATOM    147  H5   RC     5       6.166   2.082  -0.853  1.00  0.00           H  
ATOM    148  C4   RC     5       4.826   0.599   0.095  1.00  0.00           C  
ATOM    149  N4   RC     5       5.132  -0.415  -0.681  1.00  0.00           N  
ATOM    150  H41  RC     5       4.501  -1.200  -0.604  1.00  0.00           H  
ATOM    151  H42  RC     5       5.662  -0.201  -1.514  1.00  0.00           H  
ATOM    152  N3   RC     5       3.936   0.389   1.053  1.00  0.00           N  
ATOM    153  C2   RC     5       3.463   1.387   1.830  1.00  0.00           C  
ATOM    154  O2   RC     5       2.616   1.091   2.651  1.00  0.00           O  
ATOM    155 RC3'  RC     5       4.719   4.366   4.108  1.00  0.00           C  
ATOM    156  H3'  RC     5       5.544   3.749   3.752  1.00  0.00           H  
ATOM    157  C2'  RC     5       3.376   3.626   3.981  1.00  0.00           C  
ATOM    158  H2'  RC     5       3.633   2.586   4.182  1.00  0.00           H  
ATOM    159  O2'  RC     5       2.284   4.215   4.636  1.00  0.00           O  
ATOM    160 HO2'  RC     5       2.667   4.365   5.503  1.00  0.00           H  
ATOM    161  O3'  RC     5       4.791   4.706   5.467  1.00  0.00           O  
ATOM    162  P    RU     6       6.022   4.106   6.349  1.00  0.00           P  
ATOM    163  OP1  RU     6       5.580   4.101   7.791  1.00  0.00           O  
ATOM    164  OP2  RU     6       7.242   4.803   5.966  1.00  0.00           O  
ATOM    165  O5'  RU     6       6.199   2.519   5.867  1.00  0.00           O  
ATOM    166  C5'  RU     6       5.216   1.581   6.209  1.00  0.00           C  
ATOM    167  H5'  RU     6       4.228   2.001   6.021  1.00  0.00           H  
ATOM    168 H5''  RU     6       5.253   1.492   7.295  1.00  0.00           H  
ATOM    169  C4'  RU     6       5.500   0.330   5.406  1.00  0.00           C  
ATOM    170  H4'  RU     6       4.754  -0.448   5.565  1.00  0.00           H  
ATOM    171  O4'  RU     6       5.605   0.730   4.037  1.00  0.00           O  
ATOM    172  C1'  RU     6       6.453  -0.175   3.350  1.00  0.00           C  
ATOM    173  H1'  RU     6       5.786  -0.802   2.760  1.00  0.00           H  
ATOM    174  N1   RU     6       7.403   0.547   2.501  1.00  0.00           N  
ATOM    175  C6   RU     6       7.639   1.857   2.693  1.00  0.00           C  
ATOM    176  H6   RU     6       7.223   2.357   3.555  1.00  0.00           H  
ATOM    177  C5   RU     6       8.288   2.589   1.785  1.00  0.00           C  
ATOM    178  H5   RU     6       8.510   3.624   2.002  1.00  0.00           H  
ATOM    179  C4   RU     6       8.784   2.014   0.571  1.00  0.00           C  
ATOM    180  O4   RU     6       9.416   2.642  -0.233  1.00  0.00           O  
ATOM    181  N3   RU     6       8.449   0.734   0.400  1.00  0.00           N  
ATOM    182  H3   RU     6       8.802   0.134  -0.332  1.00  0.00           H  
ATOM    183  C2   RU     6       7.796  -0.079   1.310  1.00  0.00           C  
ATOM    184  O2   RU     6       7.551  -1.249   0.965  1.00  0.00           O  
ATOM    185 RC3'  RU     6       6.883  -0.293   5.617  1.00  0.00           C  
ATOM    186  H3'  RU     6       7.583   0.507   5.860  1.00  0.00           H  
ATOM    187  C2'  RU     6       7.172  -1.059   4.296  1.00  0.00           C  
ATOM    188  H2'  RU     6       8.255  -1.027   4.181  1.00  0.00           H  
ATOM    189  O2'  RU     6       6.662  -2.355   4.393  1.00  0.00           O  
ATOM    190 HO2'  RU     6       6.448  -2.459   5.324  1.00  0.00           H  
ATOM    191  O3'  RU     6       6.910  -1.272   6.697  1.00  0.00           O  
ATOM    192  P    RU     7       8.066  -1.340   7.766  1.00  0.00           P  
ATOM    193  OP1  RU     7       7.460  -0.934   9.025  1.00  0.00           O  
ATOM    194  OP2  RU     7       9.237  -0.661   7.258  1.00  0.00           O  
ATOM    195  O5'  RU     7       8.421  -2.930   7.809  1.00  0.00           O  
ATOM    196  C5'  RU     7       7.554  -3.867   8.360  1.00  0.00           C  
ATOM    197  H5'  RU     7       7.253  -4.552   7.567  1.00  0.00           H  
ATOM    198 H5''  RU     7       6.690  -3.299   8.705  1.00  0.00           H  
ATOM    199  C4'  RU     7       8.193  -4.535   9.582  1.00  0.00           C  
ATOM    200  H4'  RU     7       9.231  -4.767   9.344  1.00  0.00           H  
ATOM    201  O4'  RU     7       8.156  -3.682  10.704  1.00  0.00           O  
ATOM    202  C1'  RU     7       7.470  -4.342  11.684  1.00  0.00           C  
ATOM    203  H1'  RU     7       8.220  -4.849  12.291  1.00  0.00           H  
ATOM    204  N1   RU     7       6.843  -3.345  12.587  1.00  0.00           N  
ATOM    205  C6   RU     7       5.561  -3.008  12.367  1.00  0.00           C  
ATOM    206  H6   RU     7       5.142  -3.462  11.481  1.00  0.00           H  
ATOM    207  C5   RU     7       4.863  -2.051  13.122  1.00  0.00           C  
ATOM    208  H5   RU     7       3.852  -1.746  12.894  1.00  0.00           H  
ATOM    209  C4   RU     7       5.583  -1.393  14.207  1.00  0.00           C  
ATOM    210  O4   RU     7       5.215  -0.452  14.907  1.00  0.00           O  
ATOM    211  N3   RU     7       6.838  -1.840  14.405  1.00  0.00           N  
ATOM    212  H3   RU     7       7.284  -1.528  15.256  1.00  0.00           H  
ATOM    213  C2   RU     7       7.482  -2.798  13.720  1.00  0.00           C  
ATOM    214  O2   RU     7       8.636  -3.175  14.038  1.00  0.00           O  
ATOM    215 RC3'  RU     7       7.473  -5.824   9.894  1.00  0.00           C  
ATOM    216  H3'  RU     7       6.908  -6.182   9.034  1.00  0.00           H  
ATOM    217  C2'  RU     7       6.553  -5.399  11.041  1.00  0.00           C  
ATOM    218  H2'  RU     7       5.700  -5.032  10.470  1.00  0.00           H  
ATOM    219  O2'  RU     7       6.244  -6.534  11.866  1.00  0.00           O  
ATOM    220 HO2'  RU     7       6.269  -7.379  11.410  1.00  0.00           H  
ATOM    221  O3'  RU     7       8.513  -6.718  10.214  1.00  0.00           O  
ATOM    222  P    RC     8       8.517  -8.250   9.830  1.00  0.00           P  
ATOM    223  OP1  RC     8       7.505  -8.877  10.705  1.00  0.00           O  
ATOM    224  OP2  RC     8       9.920  -8.692  10.000  1.00  0.00           O  
ATOM    225  O5'  RC     8       8.121  -8.293   8.224  1.00  0.00           O  
ATOM    226  C5'  RC     8       6.832  -8.730   7.803  1.00  0.00           C  
ATOM    227  H5'  RC     8       6.032  -8.018   8.006  1.00  0.00           H  
ATOM    228 H5''  RC     8       6.514  -9.669   8.256  1.00  0.00           H  
ATOM    229  C4'  RC     8       6.859  -8.842   6.219  1.00  0.00           C  
ATOM    230  H4'  RC     8       5.869  -9.072   5.826  1.00  0.00           H  
ATOM    231  O4'  RC     8       7.337  -7.543   5.779  1.00  0.00           O  
ATOM    232  C1'  RC     8       8.258  -7.816   4.698  1.00  0.00           C  
ATOM    233  H1'  RC     8       7.830  -8.191   3.769  1.00  0.00           H  
ATOM    234  N1   RC     8       9.031  -6.542   4.361  1.00  0.00           N  
ATOM    235  C6   RC     8      10.138  -6.236   5.131  1.00  0.00           C  
ATOM    236  H6   RC     8      10.344  -6.689   6.090  1.00  0.00           H  
ATOM    237  C5   RC     8      11.046  -5.253   4.739  1.00  0.00           C  
ATOM    238  H5   RC     8      11.878  -4.981   5.371  1.00  0.00           H  
ATOM    239  C4   RC     8      10.755  -4.700   3.485  1.00  0.00           C  
ATOM    240  N4   RC     8      11.645  -3.959   2.901  1.00  0.00           N  
ATOM    241  H41  RC     8      11.289  -3.629   2.015  1.00  0.00           H  
ATOM    242  H42  RC     8      12.382  -3.470   3.388  1.00  0.00           H  
ATOM    243  N3   RC     8       9.775  -5.010   2.708  1.00  0.00           N  
ATOM    244  C2   RC     8       8.963  -6.031   3.098  1.00  0.00           C  
ATOM    245  O2   RC     8       8.179  -6.310   2.207  1.00  0.00           O  
ATOM    246 RC3'  RC     8       7.932  -9.858   5.713  1.00  0.00           C  
ATOM    247  H3'  RC     8       8.289 -10.484   6.531  1.00  0.00           H  
ATOM    248  C2'  RC     8       9.067  -8.973   5.209  1.00  0.00           C  
ATOM    249  H2'  RC     8       9.722  -8.718   6.041  1.00  0.00           H  
ATOM    250  O2'  RC     8       9.714  -9.617   4.125  1.00  0.00           O  
ATOM    251 HO2'  RC     8       9.730 -10.564   4.280  1.00  0.00           H  
ATOM    252  O3'  RC     8       7.374 -10.668   4.594  1.00  0.00           O  
ATOM    253  P    RG     9       6.945 -12.195   4.851  1.00  0.00           P  
ATOM    254  OP1  RG     9       7.861 -12.744   5.875  1.00  0.00           O  
ATOM    255  OP2  RG     9       6.733 -12.971   3.562  1.00  0.00           O  
ATOM    256  O5'  RG     9       5.503 -12.004   5.599  1.00  0.00           O  
ATOM    257  C5'  RG     9       4.529 -11.183   5.074  1.00  0.00           C  
ATOM    258  H5'  RG     9       4.160 -11.750   4.219  1.00  0.00           H  
ATOM    259 H5''  RG     9       4.993 -10.354   4.541  1.00  0.00           H  
ATOM    260  C4'  RG     9       3.353 -10.754   6.029  1.00  0.00           C  
ATOM    261  H4'  RG     9       2.970 -11.606   6.591  1.00  0.00           H  
ATOM    262  O4'  RG     9       3.777  -9.919   7.102  1.00  0.00           O  
ATOM    263  C1'  RG     9       2.806  -8.899   7.504  1.00  0.00           C  
ATOM    264  H1'  RG     9       2.414  -9.113   8.498  1.00  0.00           H  
ATOM    265  N9   RG     9       3.244  -7.486   7.533  1.00  0.00           N  
ATOM    266  C8   RG     9       3.494  -6.697   8.622  1.00  0.00           C  
ATOM    267  H8   RG     9       3.355  -6.973   9.656  1.00  0.00           H  
ATOM    268  N7   RG     9       3.917  -5.476   8.335  1.00  0.00           N  
ATOM    269  C5   RG     9       3.993  -5.545   6.932  1.00  0.00           C  
ATOM    270  C6   RG     9       4.420  -4.531   5.955  1.00  0.00           C  
ATOM    271  O6   RG     9       4.718  -3.384   6.210  1.00  0.00           O  
ATOM    272  N1   RG     9       4.432  -4.999   4.636  1.00  0.00           N  
ATOM    273  H1   RG     9       4.764  -4.368   3.920  1.00  0.00           H  
ATOM    274  C2   RG     9       4.380  -6.279   4.357  1.00  0.00           C  
ATOM    275  N2   RG     9       4.702  -6.640   3.162  1.00  0.00           N  
ATOM    276  H21  RG     9       4.579  -7.629   2.999  1.00  0.00           H  
ATOM    277  H22  RG     9       5.122  -5.990   2.512  1.00  0.00           H  
ATOM    278  N3   RG     9       3.965  -7.189   5.128  1.00  0.00           N  
ATOM    279  C4   RG     9       3.759  -6.775   6.428  1.00  0.00           C  
ATOM    280 RC3'  RG     9       2.218 -10.006   5.398  1.00  0.00           C  
ATOM    281  H3'  RG     9       2.589  -9.451   4.537  1.00  0.00           H  
ATOM    282  C2'  RG     9       1.647  -9.177   6.552  1.00  0.00           C  
ATOM    283  H2'  RG     9       1.190  -8.338   6.026  1.00  0.00           H  
ATOM    284  O2'  RG     9       0.621 -10.006   7.209  1.00  0.00           O  
ATOM    285 HO2'  RG     9       0.459 -10.718   6.586  1.00  0.00           H  
ATOM    286  O3'  RG     9       1.407 -11.064   4.889  1.00  0.00           O  
ATOM    287  P    RG    10       0.704 -11.033   3.529  1.00  0.00           P  
ATOM    288  OP1  RG    10       0.521 -12.462   3.207  1.00  0.00           O  
ATOM    289  OP2  RG    10       1.459 -10.203   2.573  1.00  0.00           O  
ATOM    290  O5'  RG    10      -0.696 -10.325   3.688  1.00  0.00           O  
ATOM    291  C5'  RG    10      -1.132  -9.222   2.928  1.00  0.00           C  
ATOM    292  H5'  RG    10      -2.212  -9.286   2.797  1.00  0.00           H  
ATOM    293 H5''  RG    10      -0.647  -9.116   1.957  1.00  0.00           H  
ATOM    294  C4'  RG    10      -0.939  -8.009   3.874  1.00  0.00           C  
ATOM    295  H4'  RG    10      -1.256  -8.282   4.881  1.00  0.00           H  
ATOM    296  O4'  RG    10       0.462  -7.667   3.824  1.00  0.00           O  
ATOM    297  C1'  RG    10       0.559  -6.228   3.844  1.00  0.00           C  
ATOM    298  H1'  RG    10       1.249  -5.821   4.583  1.00  0.00           H  
ATOM    299  N9   RG    10       1.244  -5.759   2.646  1.00  0.00           N  
ATOM    300  C8   RG    10       1.670  -6.437   1.508  1.00  0.00           C  
ATOM    301  H8   RG    10       1.486  -7.498   1.431  1.00  0.00           H  
ATOM    302  N7   RG    10       2.239  -5.671   0.604  1.00  0.00           N  
ATOM    303  C5   RG    10       2.342  -4.449   1.291  1.00  0.00           C  
ATOM    304  C6   RG    10       2.846  -3.179   0.829  1.00  0.00           C  
ATOM    305  O6   RG    10       3.231  -2.839  -0.308  1.00  0.00           O  
ATOM    306  N1   RG    10       2.817  -2.226   1.841  1.00  0.00           N  
ATOM    307  H1   RG    10       3.155  -1.313   1.572  1.00  0.00           H  
ATOM    308  C2   RG    10       2.254  -2.365   3.049  1.00  0.00           C  
ATOM    309  N2   RG    10       2.093  -1.356   3.849  1.00  0.00           N  
ATOM    310  H21  RG    10       1.858  -1.493   4.822  1.00  0.00           H  
ATOM    311  H22  RG    10       2.354  -0.427   3.553  1.00  0.00           H  
ATOM    312  N3   RG    10       1.698  -3.515   3.504  1.00  0.00           N  
ATOM    313  C4   RG    10       1.790  -4.525   2.569  1.00  0.00           C  
ATOM    314 RC3'  RG    10      -1.737  -6.765   3.455  1.00  0.00           C  
ATOM    315  H3'  RG    10      -1.761  -6.761   2.366  1.00  0.00           H  
ATOM    316  C2'  RG    10      -0.850  -5.662   3.971  1.00  0.00           C  
ATOM    317  H2'  RG    10      -1.029  -4.785   3.349  1.00  0.00           H  
ATOM    318  O2'  RG    10      -1.009  -5.282   5.321  1.00  0.00           O  
ATOM    319 HO2'  RG    10      -1.650  -5.868   5.730  1.00  0.00           H  
ATOM    320  O3'  RG    10      -3.035  -6.790   3.943  1.00  0.00           O  
ATOM    321  P    RU    11      -4.279  -6.225   3.040  1.00  0.00           P  
ATOM    322  OP1  RU    11      -5.558  -6.485   3.791  1.00  0.00           O  
ATOM    323  OP2  RU    11      -4.092  -6.642   1.634  1.00  0.00           O  
ATOM    324  O5'  RU    11      -4.202  -4.604   3.021  1.00  0.00           O  
ATOM    325  C5'  RU    11      -4.353  -3.858   4.208  1.00  0.00           C  
ATOM    326  H5'  RU    11      -4.030  -4.365   5.118  1.00  0.00           H  
ATOM    327 H5''  RU    11      -5.398  -3.620   4.407  1.00  0.00           H  
ATOM    328  C4'  RU    11      -3.683  -2.527   4.293  1.00  0.00           C  
ATOM    329  H4'  RU    11      -3.773  -2.101   5.292  1.00  0.00           H  
ATOM    330  O4'  RU    11      -2.264  -2.528   3.955  1.00  0.00           O  
ATOM    331  C1'  RU    11      -1.831  -1.340   3.378  1.00  0.00           C  
ATOM    332  H1'  RU    11      -1.096  -0.841   4.010  1.00  0.00           H  
ATOM    333  N1   RU    11      -1.294  -1.492   1.973  1.00  0.00           N  
ATOM    334  C6   RU    11      -1.514  -2.764   1.439  1.00  0.00           C  
ATOM    335  H6   RU    11      -2.219  -3.392   1.963  1.00  0.00           H  
ATOM    336  C5   RU    11      -1.042  -3.152   0.231  1.00  0.00           C  
ATOM    337  H5   RU    11      -1.315  -4.121  -0.160  1.00  0.00           H  
ATOM    338  C4   RU    11      -0.138  -2.287  -0.432  1.00  0.00           C  
ATOM    339  O4   RU    11       0.562  -2.488  -1.392  1.00  0.00           O  
ATOM    340  N3   RU    11       0.012  -1.007   0.130  1.00  0.00           N  
ATOM    341  H3   RU    11       0.589  -0.323  -0.339  1.00  0.00           H  
ATOM    342  C2   RU    11      -0.598  -0.540   1.272  1.00  0.00           C  
ATOM    343  O2   RU    11      -0.458   0.598   1.650  1.00  0.00           O  
ATOM    344 RC3'  RU    11      -4.204  -1.501   3.268  1.00  0.00           C  
ATOM    345  H3'  RU    11      -4.343  -1.813   2.233  1.00  0.00           H  
ATOM    346  C2'  RU    11      -3.050  -0.395   3.310  1.00  0.00           C  
ATOM    347  H2'  RU    11      -3.112   0.253   2.436  1.00  0.00           H  
ATOM    348  O2'  RU    11      -3.053   0.410   4.417  1.00  0.00           O  
ATOM    349 HO2'  RU    11      -3.929   0.790   4.511  1.00  0.00           H  
ATOM    350  O3'  RU    11      -5.440  -0.893   3.702  1.00  0.00           O  
ATOM    351  P    RG    12      -6.364  -0.064   2.669  1.00  0.00           P  
ATOM    352  OP1  RG    12      -7.484   0.379   3.501  1.00  0.00           O  
ATOM    353  OP2  RG    12      -6.549  -0.951   1.519  1.00  0.00           O  
ATOM    354  O5'  RG    12      -5.494   1.138   2.230  1.00  0.00           O  
ATOM    355  C5'  RG    12      -5.728   1.775   1.040  1.00  0.00           C  
ATOM    356  H5'  RG    12      -6.776   2.073   1.026  1.00  0.00           H  
ATOM    357 H5''  RG    12      -5.473   1.094   0.227  1.00  0.00           H  
ATOM    358  C4'  RG    12      -4.899   3.064   0.983  1.00  0.00           C  
ATOM    359  H4'  RG    12      -5.280   3.745   1.744  1.00  0.00           H  
ATOM    360  O4'  RG    12      -3.493   2.861   1.136  1.00  0.00           O  
ATOM    361  C1'  RG    12      -2.789   3.434   0.025  1.00  0.00           C  
ATOM    362  H1'  RG    12      -1.870   3.859   0.429  1.00  0.00           H  
ATOM    363  N9   RG    12      -2.470   2.300  -0.904  1.00  0.00           N  
ATOM    364  C8   RG    12      -2.582   0.907  -0.735  1.00  0.00           C  
ATOM    365  H8   RG    12      -3.015   0.464   0.150  1.00  0.00           H  
ATOM    366  N7   RG    12      -2.175   0.213  -1.794  1.00  0.00           N  
ATOM    367  C5   RG    12      -1.595   1.212  -2.595  1.00  0.00           C  
ATOM    368  C6   RG    12      -0.801   1.096  -3.782  1.00  0.00           C  
ATOM    369  O6   RG    12      -0.430   0.141  -4.458  1.00  0.00           O  
ATOM    370  N1   RG    12      -0.277   2.266  -4.194  1.00  0.00           N  
ATOM    371  H1   RG    12       0.357   2.315  -4.980  1.00  0.00           H  
ATOM    372  C2   RG    12      -0.518   3.398  -3.554  1.00  0.00           C  
ATOM    373  N2   RG    12      -0.103   4.488  -4.191  1.00  0.00           N  
ATOM    374  H21  RG    12      -0.461   5.385  -3.897  1.00  0.00           H  
ATOM    375  H22  RG    12       0.276   4.477  -5.127  1.00  0.00           H  
ATOM    376  N3   RG    12      -1.235   3.672  -2.470  1.00  0.00           N  
ATOM    377  C4   RG    12      -1.729   2.479  -2.039  1.00  0.00           C  
ATOM    378 RC3'  RG    12      -5.046   3.796  -0.337  1.00  0.00           C  
ATOM    379  H3'  RG    12      -5.418   3.132  -1.117  1.00  0.00           H  
ATOM    380  C2'  RG    12      -3.688   4.429  -0.692  1.00  0.00           C  
ATOM    381  H2'  RG    12      -3.515   4.455  -1.768  1.00  0.00           H  
ATOM    382  O2'  RG    12      -3.528   5.678  -0.056  1.00  0.00           O  
ATOM    383 HO2'  RG    12      -4.447   5.951  -0.015  1.00  0.00           H  
ATOM    384  O3'  RG    12      -5.951   4.896  -0.148  1.00  0.00           O  
ATOM    385  P    RC    13      -7.058   5.363  -1.219  1.00  0.00           P  
ATOM    386  OP1  RC    13      -7.836   6.429  -0.611  1.00  0.00           O  
ATOM    387  OP2  RC    13      -7.688   4.107  -1.748  1.00  0.00           O  
ATOM    388  O5'  RC    13      -6.243   5.978  -2.410  1.00  0.00           O  
ATOM    389  C5'  RC    13      -5.724   7.339  -2.392  1.00  0.00           C  
ATOM    390  H5'  RC    13      -4.991   7.530  -1.609  1.00  0.00           H  
ATOM    391 H5''  RC    13      -6.591   7.989  -2.511  1.00  0.00           H  
ATOM    392  C4'  RC    13      -5.013   7.414  -3.703  1.00  0.00           C  
ATOM    393  H4'  RC    13      -4.627   8.427  -3.815  1.00  0.00           H  
ATOM    394  O4'  RC    13      -3.955   6.542  -3.798  1.00  0.00           O  
ATOM    395  C1'  RC    13      -3.755   6.231  -5.152  1.00  0.00           C  
ATOM    396  H1'  RC    13      -2.719   6.494  -5.364  1.00  0.00           H  
ATOM    397  N1   RC    13      -3.968   4.740  -5.347  1.00  0.00           N  
ATOM    398  C6   RC    13      -4.585   3.949  -4.436  1.00  0.00           C  
ATOM    399  H6   RC    13      -5.079   4.447  -3.614  1.00  0.00           H  
ATOM    400  C5   RC    13      -4.430   2.570  -4.455  1.00  0.00           C  
ATOM    401  H5   RC    13      -4.885   2.002  -3.657  1.00  0.00           H  
ATOM    402  C4   RC    13      -3.757   2.021  -5.601  1.00  0.00           C  
ATOM    403  N4   RC    13      -3.578   0.715  -5.683  1.00  0.00           N  
ATOM    404  H41  RC    13      -3.309   0.332  -6.578  1.00  0.00           H  
ATOM    405  H42  RC    13      -3.903   0.005  -5.042  1.00  0.00           H  
ATOM    406  N3   RC    13      -3.214   2.759  -6.546  1.00  0.00           N  
ATOM    407  C2   RC    13      -3.312   4.160  -6.444  1.00  0.00           C  
ATOM    408  O2   RC    13      -2.862   4.845  -7.323  1.00  0.00           O  
ATOM    409 RC3'  RC    13      -5.832   7.243  -5.027  1.00  0.00           C  
ATOM    410  H3'  RC    13      -6.405   6.316  -5.004  1.00  0.00           H  
ATOM    411  C2'  RC    13      -4.727   7.114  -5.994  1.00  0.00           C  
ATOM    412  H2'  RC    13      -5.086   6.636  -6.906  1.00  0.00           H  
ATOM    413  O2'  RC    13      -4.075   8.319  -6.479  1.00  0.00           O  
ATOM    414 HO2'  RC    13      -4.721   8.895  -6.894  1.00  0.00           H  
ATOM    415  O3'  RC    13      -6.744   8.296  -5.338  1.00  0.00           O  
ATOM    416  P   RC3    14      -8.301   8.109  -5.572  1.00  0.00           P  
ATOM    417  OP1 RC3    14      -8.932   9.417  -5.538  1.00  0.00           O  
ATOM    418  OP2 RC3    14      -8.745   7.054  -4.555  1.00  0.00           O  
ATOM    419  O5' RC3    14      -8.516   7.501  -7.017  1.00  0.00           O  
ATOM    420  C5' RC3    14      -7.978   8.242  -8.110  1.00  0.00           C  
ATOM    421  H5' RC3    14      -7.078   8.747  -7.760  1.00  0.00           H  
ATOM    422 H5'' RC3    14      -8.644   9.055  -8.400  1.00  0.00           H  
ATOM    423  C4' RC3    14      -7.612   7.349  -9.320  1.00  0.00           C  
ATOM    424  H4' RC3    14      -7.509   7.971 -10.209  1.00  0.00           H  
ATOM    425  O4' RC3    14      -6.457   6.595  -9.066  1.00  0.00           O  
ATOM    426  C1' RC3    14      -6.464   5.354  -9.768  1.00  0.00           C  
ATOM    427  H1' RC3    14      -5.690   5.346 -10.535  1.00  0.00           H  
ATOM    428  N1  RC3    14      -6.314   4.169  -8.948  1.00  0.00           N  
ATOM    429  C6  RC3    14      -6.817   4.168  -7.689  1.00  0.00           C  
ATOM    430  H6  RC3    14      -7.201   5.124  -7.362  1.00  0.00           H  
ATOM    431  C5  RC3    14      -6.864   3.017  -7.022  1.00  0.00           C  
ATOM    432  H5  RC3    14      -7.258   2.835  -6.033  1.00  0.00           H  
ATOM    433  C4  RC3    14      -6.350   1.842  -7.696  1.00  0.00           C  
ATOM    434  N4  RC3    14      -6.403   0.679  -7.146  1.00  0.00           N  
ATOM    435  H41 RC3    14      -6.030  -0.112  -7.652  1.00  0.00           H  
ATOM    436  H42 RC3    14      -6.809   0.538  -6.232  1.00  0.00           H  
ATOM    437  N3  RC3    14      -5.724   1.835  -8.874  1.00  0.00           N  
ATOM    438  C2  RC3    14      -5.717   3.054  -9.482  1.00  0.00           C  
ATOM    439  O2  RC3    14      -5.254   3.129 -10.588  1.00  0.00           O  
ATOM    440 RC3' RC3    14      -8.592   6.276  -9.688  1.00  0.00           C  
ATOM    441  H3' RC3    14      -8.763   5.719  -8.767  1.00  0.00           H  
ATOM    442  C2' RC3    14      -7.758   5.388 -10.540  1.00  0.00           C  
ATOM    443  H2' RC3    14      -8.177   4.382 -10.507  1.00  0.00           H  
ATOM    444  O2' RC3    14      -7.469   5.856 -11.914  1.00  0.00           O  
ATOM    445 HO2' RC3    14      -7.193   5.104 -12.443  1.00  0.00           H  
ATOM    446  O3' RC3    14      -9.666   6.743 -10.435  1.00  0.00           O  
ATOM    447 HO3' RC3    14      -9.453   7.375 -11.126  1.00  0.00           H  
END   
