# Supplementary material for: Can We Ever Develop an Ideal RNA Force Field? Lessons Learned from Simulations of the UUCG RNA Tetraloop and Other Systems
Source: J Chem Theory Comput. 2025 Jan 15;21(8):4183–202. doi: 10.1021/acs.jctc.4c01357 (PMC12020377; doi:10.1021/acs.jctc.4c01357)
Supplement: Supplementary file 2 — ct4c01357_si_002.zip [file ct4c01357_si_002.zip › pdbs-UUCG/native-like_amoeba.pdb]

ATOM      1  O5' RG5     1      -5.550 -10.208   3.074  1.00  0.00           O  
ATOM      2  C5' RG5     1      -5.867 -11.579   2.966  1.00  0.00           C  
ATOM      3  C4' RG5     1      -6.494 -11.774   1.642  1.00  0.00           C  
ATOM      4  O4' RG5     1      -7.937 -11.527   1.662  1.00  0.00           O  
ATOM      5  C1' RG5     1      -8.281 -10.772   0.575  1.00  0.00           C  
ATOM      6 RC3' RG5     1      -5.948 -10.860   0.527  1.00  0.00           C  
ATOM      7  C2' RG5     1      -7.165 -10.876  -0.474  1.00  0.00           C  
ATOM      8  O3' RG5     1      -4.930 -11.579  -0.222  1.00  0.00           O  
ATOM      9  O2' RG5     1      -7.359 -12.095  -1.207  1.00  0.00           O  
ATOM     10  H5T RG5     1      -4.586 -10.072   2.982  1.00  0.00           H  
ATOM     11 1H5' RG5     1      -6.571 -11.865   3.677  1.00  0.00           H  
ATOM     12 2H5' RG5     1      -5.023 -12.294   3.086  1.00  0.00           H  
ATOM     13  H4' RG5     1      -6.389 -12.878   1.292  1.00  0.00           H  
ATOM     14  H3' RG5     1      -5.654  -9.829   0.727  1.00  0.00           H  
ATOM     15 1H2' RG5     1      -7.085 -10.131  -1.270  1.00  0.00           H  
ATOM     16 2HO' RG5     1      -8.064 -11.871  -1.866  1.00  0.00           H  
ATOM     17  H1' RG5     1      -9.291 -11.093   0.079  1.00  0.00           H  
ATOM     18  N9  RG5     1      -8.412  -9.389   1.020  1.00  0.00           N  
ATOM     19  C8  RG5     1      -8.176  -8.912   2.224  1.00  0.00           C  
ATOM     20  N7  RG5     1      -8.158  -7.594   2.341  1.00  0.00           N  
ATOM     21  C5  RG5     1      -8.413  -7.150   1.094  1.00  0.00           C  
ATOM     22  C6  RG5     1      -8.549  -5.817   0.531  1.00  0.00           C  
ATOM     23  O6  RG5     1      -8.276  -4.721   1.076  1.00  0.00           O  
ATOM     24  N1  RG5     1      -8.914  -5.866  -0.823  1.00  0.00           N  
ATOM     25  C2  RG5     1      -9.221  -7.019  -1.565  1.00  0.00           C  
ATOM     26  N2  RG5     1      -9.581  -6.925  -2.902  1.00  0.00           N  
ATOM     27  N3  RG5     1      -9.024  -8.222  -1.101  1.00  0.00           N  
ATOM     28  C4  RG5     1      -8.598  -8.261   0.224  1.00  0.00           C  
ATOM     29  H8  RG5     1      -7.995  -9.583   2.990  1.00  0.00           H  
ATOM     30  H1  RG5     1      -9.119  -4.962  -1.265  1.00  0.00           H  
ATOM     31  H21 RG5     1      -9.589  -6.028  -3.303  1.00  0.00           H  
ATOM     32  H22 RG5     1      -9.782  -7.633  -3.587  1.00  0.00           H  
ATOM     33  P    RG     2      -3.767 -10.712  -0.906  1.00  0.00           P  
ATOM     34  O1P  RG     2      -2.676 -11.599  -1.363  1.00  0.00           O  
ATOM     35  O2P  RG     2      -3.366  -9.546   0.008  1.00  0.00           O  
ATOM     36  O5'  RG     2      -4.540  -9.967  -2.135  1.00  0.00           O  
ATOM     37  C5'  RG     2      -4.866 -10.771  -3.278  1.00  0.00           C  
ATOM     38  C4'  RG     2      -5.360  -9.843  -4.376  1.00  0.00           C  
ATOM     39  O4'  RG     2      -6.650  -9.216  -3.990  1.00  0.00           O  
ATOM     40  C1'  RG     2      -6.560  -7.822  -4.447  1.00  0.00           C  
ATOM     41 RC3'  RG     2      -4.377  -8.661  -4.646  1.00  0.00           C  
ATOM     42  C2'  RG     2      -5.364  -7.743  -5.411  1.00  0.00           C  
ATOM     43  O3'  RG     2      -3.419  -9.125  -5.679  1.00  0.00           O  
ATOM     44  O2'  RG     2      -5.837  -8.303  -6.686  1.00  0.00           O  
ATOM     45 1H5'  RG     2      -5.703 -11.483  -3.083  1.00  0.00           H  
ATOM     46 2H5'  RG     2      -4.069 -11.408  -3.692  1.00  0.00           H  
ATOM     47  H4'  RG     2      -5.506 -10.450  -5.261  1.00  0.00           H  
ATOM     48  H3'  RG     2      -3.956  -8.144  -3.785  1.00  0.00           H  
ATOM     49 1H2'  RG     2      -4.986  -6.772  -5.524  1.00  0.00           H  
ATOM     50 2HO'  RG     2      -6.223  -7.534  -7.141  1.00  0.00           H  
ATOM     51  H1'  RG     2      -7.470  -7.417  -4.856  1.00  0.00           H  
ATOM     52  N9   RG     2      -6.353  -7.021  -3.237  1.00  0.00           N  
ATOM     53  C8   RG     2      -6.024  -7.331  -1.956  1.00  0.00           C  
ATOM     54  N7   RG     2      -5.638  -6.256  -1.239  1.00  0.00           N  
ATOM     55  C5   RG     2      -5.853  -5.219  -2.082  1.00  0.00           C  
ATOM     56  C6   RG     2      -5.835  -3.814  -1.811  1.00  0.00           C  
ATOM     57  O6   RG     2      -5.344  -3.198  -0.755  1.00  0.00           O  
ATOM     58  N1   RG     2      -6.265  -3.017  -2.898  1.00  0.00           N  
ATOM     59  C2   RG     2      -6.621  -3.500  -4.145  1.00  0.00           C  
ATOM     60  N2   RG     2      -6.981  -2.619  -5.131  1.00  0.00           N  
ATOM     61  N3   RG     2      -6.649  -4.884  -4.461  1.00  0.00           N  
ATOM     62  C4   RG     2      -6.325  -5.641  -3.356  1.00  0.00           C  
ATOM     63  H8   RG     2      -5.996  -8.346  -1.712  1.00  0.00           H  
ATOM     64  H1   RG     2      -6.065  -1.975  -2.720  1.00  0.00           H  
ATOM     65  H21  RG     2      -7.249  -2.890  -6.078  1.00  0.00           H  
ATOM     66  H22  RG     2      -6.668  -1.676  -4.911  1.00  0.00           H  
ATOM     67  P    RC     3      -1.927  -8.452  -5.572  1.00  0.00           P  
ATOM     68  O1P  RC     3      -1.123  -9.148  -6.600  1.00  0.00           O  
ATOM     69  O2P  RC     3      -1.589  -8.491  -4.088  1.00  0.00           O  
ATOM     70  O5'  RC     3      -2.296  -6.962  -5.961  1.00  0.00           O  
ATOM     71  C5'  RC     3      -2.651  -6.944  -7.354  1.00  0.00           C  
ATOM     72  C4'  RC     3      -3.093  -5.501  -7.770  1.00  0.00           C  
ATOM     73  O4'  RC     3      -4.223  -5.058  -6.982  1.00  0.00           O  
ATOM     74  C1'  RC     3      -4.029  -3.683  -6.654  1.00  0.00           C  
ATOM     75 RC3'  RC     3      -1.971  -4.414  -7.532  1.00  0.00           C  
ATOM     76  C2'  RC     3      -2.937  -3.200  -7.565  1.00  0.00           C  
ATOM     77  O3'  RC     3      -0.994  -4.416  -8.628  1.00  0.00           O  
ATOM     78  O2'  RC     3      -3.369  -3.052  -8.905  1.00  0.00           O  
ATOM     79 1H5'  RC     3      -3.535  -7.601  -7.541  1.00  0.00           H  
ATOM     80 2H5'  RC     3      -1.879  -7.231  -8.097  1.00  0.00           H  
ATOM     81  H4'  RC     3      -3.380  -5.550  -8.872  1.00  0.00           H  
ATOM     82  H3'  RC     3      -1.501  -4.568  -6.557  1.00  0.00           H  
ATOM     83 1H2'  RC     3      -2.438  -2.318  -7.287  1.00  0.00           H  
ATOM     84 2HO'  RC     3      -2.603  -3.060  -9.547  1.00  0.00           H  
ATOM     85  H1'  RC     3      -5.048  -3.117  -6.725  1.00  0.00           H  
ATOM     86  N1   RC     3      -3.704  -3.478  -5.170  1.00  0.00           N  
ATOM     87  C2   RC     3      -3.733  -2.097  -4.696  1.00  0.00           C  
ATOM     88  O2   RC     3      -4.043  -1.248  -5.465  1.00  0.00           O  
ATOM     89  N3   RC     3      -3.229  -1.858  -3.447  1.00  0.00           N  
ATOM     90  C4   RC     3      -2.783  -2.923  -2.674  1.00  0.00           C  
ATOM     91  N4   RC     3      -2.193  -2.628  -1.488  1.00  0.00           N  
ATOM     92  C5   RC     3      -2.755  -4.270  -3.170  1.00  0.00           C  
ATOM     93  C6   RC     3      -3.233  -4.498  -4.432  1.00  0.00           C  
ATOM     94  H41  RC     3      -2.249  -1.716  -1.034  1.00  0.00           H  
ATOM     95  H42  RC     3      -1.859  -3.369  -0.826  1.00  0.00           H  
ATOM     96  H5   RC     3      -2.326  -5.097  -2.633  1.00  0.00           H  
ATOM     97  H6   RC     3      -3.281  -5.483  -4.727  1.00  0.00           H  
ATOM     98  P    RA     4       0.477  -3.786  -8.331  1.00  0.00           P  
ATOM     99  O1P  RA     4       1.243  -4.090  -9.551  1.00  0.00           O  
ATOM    100  O2P  RA     4       0.911  -4.192  -6.987  1.00  0.00           O  
ATOM    101  O5'  RA     4       0.115  -2.205  -8.184  1.00  0.00           O  
ATOM    102  C5'  RA     4      -0.028  -1.436  -9.338  1.00  0.00           C  
ATOM    103  C4'  RA     4      -0.070  -0.016  -8.906  1.00  0.00           C  
ATOM    104  O4'  RA     4      -1.047   0.125  -7.842  1.00  0.00           O  
ATOM    105  C1'  RA     4      -0.694   1.090  -6.912  1.00  0.00           C  
ATOM    106 RC3'  RA     4       1.253   0.538  -8.262  1.00  0.00           C  
ATOM    107  C2'  RA     4       0.644   1.715  -7.457  1.00  0.00           C  
ATOM    108  O3'  RA     4       2.196   1.026  -9.182  1.00  0.00           O  
ATOM    109  O2'  RA     4       0.342   2.787  -8.399  1.00  0.00           O  
ATOM    110 1H5'  RA     4      -0.934  -1.591  -9.936  1.00  0.00           H  
ATOM    111 2H5'  RA     4       0.882  -1.535 -10.000  1.00  0.00           H  
ATOM    112  H4'  RA     4      -0.358   0.653  -9.707  1.00  0.00           H  
ATOM    113  H3'  RA     4       1.626  -0.260  -7.542  1.00  0.00           H  
ATOM    114 1H2'  RA     4       1.333   1.935  -6.708  1.00  0.00           H  
ATOM    115 2HO'  RA     4       0.324   3.628  -7.846  1.00  0.00           H  
ATOM    116  H1'  RA     4      -1.550   1.800  -6.804  1.00  0.00           H  
ATOM    117  N9   RA     4      -0.498   0.492  -5.612  1.00  0.00           N  
ATOM    118  C8   RA     4      -0.589  -0.893  -5.432  1.00  0.00           C  
ATOM    119  N7   RA     4      -0.284  -1.258  -4.163  1.00  0.00           N  
ATOM    120  C5   RA     4      -0.095  -0.023  -3.492  1.00  0.00           C  
ATOM    121  C6   RA     4       0.204   0.358  -2.152  1.00  0.00           C  
ATOM    122  N6   RA     4       0.174  -0.502  -1.067  1.00  0.00           N  
ATOM    123  N1   RA     4       0.272   1.718  -1.857  1.00  0.00           N  
ATOM    124  C2   RA     4       0.081   2.653  -2.819  1.00  0.00           C  
ATOM    125  N3   RA     4      -0.125   2.423  -4.128  1.00  0.00           N  
ATOM    126  C4   RA     4      -0.193   1.058  -4.420  1.00  0.00           C  
ATOM    127  H8   RA     4      -0.794  -1.657  -6.217  1.00  0.00           H  
ATOM    128  H61  RA     4       0.039  -0.190  -0.150  1.00  0.00           H  
ATOM    129  H62  RA     4      -0.056  -1.496  -1.230  1.00  0.00           H  
ATOM    130  H2   RA     4       0.117   3.733  -2.544  1.00  0.00           H  
ATOM    131  P    RC     5       3.787   0.728  -8.874  1.00  0.00           P  
ATOM    132  O1P  RC     5       4.783   1.446  -9.725  1.00  0.00           O  
ATOM    133  O2P  RC     5       3.968  -0.749  -8.594  1.00  0.00           O  
ATOM    134  O5'  RC     5       3.791   1.475  -7.520  1.00  0.00           O  
ATOM    135  C5'  RC     5       3.822   2.871  -7.623  1.00  0.00           C  
ATOM    136  C4'  RC     5       4.171   3.375  -6.232  1.00  0.00           C  
ATOM    137  O4'  RC     5       3.146   2.934  -5.309  1.00  0.00           O  
ATOM    138  C1'  RC     5       3.584   3.096  -3.989  1.00  0.00           C  
ATOM    139 RC3'  RC     5       5.449   3.077  -5.470  1.00  0.00           C  
ATOM    140  C2'  RC     5       5.007   3.640  -4.095  1.00  0.00           C  
ATOM    141  O3'  RC     5       6.544   3.798  -6.056  1.00  0.00           O  
ATOM    142  O2'  RC     5       4.943   5.073  -4.094  1.00  0.00           O  
ATOM    143 1H5'  RC     5       2.814   3.340  -7.759  1.00  0.00           H  
ATOM    144 2H5'  RC     5       4.501   3.421  -8.266  1.00  0.00           H  
ATOM    145  H4'  RC     5       4.064   4.493  -6.250  1.00  0.00           H  
ATOM    146  H3'  RC     5       5.600   1.977  -5.652  1.00  0.00           H  
ATOM    147 1H2'  RC     5       5.660   3.369  -3.324  1.00  0.00           H  
ATOM    148 2HO'  RC     5       4.058   5.378  -3.875  1.00  0.00           H  
ATOM    149  H1'  RC     5       2.961   3.775  -3.491  1.00  0.00           H  
ATOM    150  N1   RC     5       3.516   1.902  -3.066  1.00  0.00           N  
ATOM    151  C2   RC     5       3.596   2.067  -1.687  1.00  0.00           C  
ATOM    152  O2   RC     5       3.921   3.176  -1.156  1.00  0.00           O  
ATOM    153  N3   RC     5       3.380   0.967  -0.931  1.00  0.00           N  
ATOM    154  C4   RC     5       3.169  -0.286  -1.554  1.00  0.00           C  
ATOM    155  N4   RC     5       2.989  -1.387  -0.792  1.00  0.00           N  
ATOM    156  C5   RC     5       3.206  -0.476  -2.956  1.00  0.00           C  
ATOM    157  C6   RC     5       3.422   0.725  -3.702  1.00  0.00           C  
ATOM    158  H41  RC     5       2.814  -1.233   0.184  1.00  0.00           H  
ATOM    159  H42  RC     5       2.542  -2.185  -1.220  1.00  0.00           H  
ATOM    160  H5   RC     5       3.055  -1.424  -3.450  1.00  0.00           H  
ATOM    161  H6   RC     5       3.239   0.622  -4.747  1.00  0.00           H  
ATOM    162  P    RU     6       8.048   3.486  -5.766  1.00  0.00           P  
ATOM    163  O1P  RU     6       8.813   4.691  -6.281  1.00  0.00           O  
ATOM    164  O2P  RU     6       8.302   2.139  -6.320  1.00  0.00           O  
ATOM    165  O5'  RU     6       8.045   3.340  -4.092  1.00  0.00           O  
ATOM    166  C5'  RU     6       8.829   2.275  -3.482  1.00  0.00           C  
ATOM    167  C4'  RU     6       8.431   2.215  -2.000  1.00  0.00           C  
ATOM    168  O4'  RU     6       7.040   1.806  -1.906  1.00  0.00           O  
ATOM    169  C1'  RU     6       6.768   1.044  -0.725  1.00  0.00           C  
ATOM    170 RC3'  RU     6       9.143   1.272  -1.010  1.00  0.00           C  
ATOM    171  C2'  RU     6       8.080   1.128   0.067  1.00  0.00           C  
ATOM    172  O3'  RU     6      10.255   1.910  -0.466  1.00  0.00           O  
ATOM    173  O2'  RU     6       8.044   2.260   0.877  1.00  0.00           O  
ATOM    174 1H5'  RU     6       9.858   2.518  -3.537  1.00  0.00           H  
ATOM    175 2H5'  RU     6       8.656   1.357  -4.004  1.00  0.00           H  
ATOM    176  H4'  RU     6       8.481   3.190  -1.672  1.00  0.00           H  
ATOM    177  H3'  RU     6       9.344   0.290  -1.444  1.00  0.00           H  
ATOM    178 1H2'  RU     6       8.254   0.216   0.640  1.00  0.00           H  
ATOM    179 2HO'  RU     6       7.569   2.021   1.722  1.00  0.00           H  
ATOM    180  H1'  RU     6       5.829   1.310  -0.300  1.00  0.00           H  
ATOM    181  N1   RU     6       6.466  -0.331  -1.034  1.00  0.00           N  
ATOM    182  C2   RU     6       5.955  -1.236   0.025  1.00  0.00           C  
ATOM    183  O2   RU     6       5.597  -0.759   1.118  1.00  0.00           O  
ATOM    184  N3   RU     6       5.906  -2.577  -0.326  1.00  0.00           N  
ATOM    185  C4   RU     6       6.319  -3.212  -1.456  1.00  0.00           C  
ATOM    186  O4   RU     6       6.254  -4.477  -1.527  1.00  0.00           O  
ATOM    187  C5   RU     6       6.776  -2.210  -2.516  1.00  0.00           C  
ATOM    188  C6   RU     6       6.852  -0.899  -2.249  1.00  0.00           C  
ATOM    189  H3   RU     6       5.571  -3.222   0.378  1.00  0.00           H  
ATOM    190  H5   RU     6       7.139  -2.679  -3.430  1.00  0.00           H  
ATOM    191  H6   RU     6       6.889  -0.260  -3.050  1.00  0.00           H  
ATOM    192  P    RU     7      11.318   1.098   0.346  1.00  0.00           P  
ATOM    193  O1P  RU     7      12.683   1.409  -0.221  1.00  0.00           O  
ATOM    194  O2P  RU     7      10.849  -0.390   0.395  1.00  0.00           O  
ATOM    195  O5'  RU     7      11.051   1.767   1.777  1.00  0.00           O  
ATOM    196  C5'  RU     7      12.063   1.843   2.789  1.00  0.00           C  
ATOM    197  C4'  RU     7      11.562   2.924   3.794  1.00  0.00           C  
ATOM    198  O4'  RU     7      11.294   4.127   3.176  1.00  0.00           O  
ATOM    199  C1'  RU     7      10.279   4.882   3.852  1.00  0.00           C  
ATOM    200 RC3'  RU     7      10.537   2.808   4.902  1.00  0.00           C  
ATOM    201  C2'  RU     7       9.448   3.781   4.560  1.00  0.00           C  
ATOM    202  O3'  RU     7      10.963   2.995   6.297  1.00  0.00           O  
ATOM    203  O2'  RU     7       8.619   4.308   5.627  1.00  0.00           O  
ATOM    204 1H5'  RU     7      12.997   2.269   2.412  1.00  0.00           H  
ATOM    205 2H5'  RU     7      12.192   0.872   3.358  1.00  0.00           H  
ATOM    206  H4'  RU     7      12.457   3.058   4.395  1.00  0.00           H  
ATOM    207  H3'  RU     7      10.175   1.774   4.741  1.00  0.00           H  
ATOM    208 1H2'  RU     7       8.855   3.325   3.814  1.00  0.00           H  
ATOM    209 2HO'  RU     7       7.989   3.603   5.823  1.00  0.00           H  
ATOM    210  H1'  RU     7      10.743   5.638   4.421  1.00  0.00           H  
ATOM    211  N1   RU     7       9.592   5.636   2.817  1.00  0.00           N  
ATOM    212  C2   RU     7       9.189   7.021   3.126  1.00  0.00           C  
ATOM    213  O2   RU     7       9.306   7.499   4.278  1.00  0.00           O  
ATOM    214  N3   RU     7       8.558   7.654   2.063  1.00  0.00           N  
ATOM    215  C4   RU     7       8.244   7.148   0.825  1.00  0.00           C  
ATOM    216  O4   RU     7       7.590   7.870   0.005  1.00  0.00           O  
ATOM    217  C5   RU     7       8.696   5.815   0.544  1.00  0.00           C  
ATOM    218  C6   RU     7       9.277   5.108   1.595  1.00  0.00           C  
ATOM    219  H3   RU     7       8.147   8.546   2.218  1.00  0.00           H  
ATOM    220  H5   RU     7       8.592   5.400  -0.441  1.00  0.00           H  
ATOM    221  H6   RU     7       9.544   4.032   1.409  1.00  0.00           H  
ATOM    222  P    RC     8      11.850   1.815   6.927  1.00  0.00           P  
ATOM    223  O1P  RC     8      12.495   2.244   8.197  1.00  0.00           O  
ATOM    224  O2P  RC     8      12.658   1.071   5.920  1.00  0.00           O  
ATOM    225  O5'  RC     8      10.606   0.758   7.254  1.00  0.00           O  
ATOM    226  C5'  RC     8       9.537   1.108   8.097  1.00  0.00           C  
ATOM    227  C4'  RC     8       8.783  -0.087   8.681  1.00  0.00           C  
ATOM    228  O4'  RC     8       7.963  -0.790   7.661  1.00  0.00           O  
ATOM    229  C1'  RC     8       8.571  -1.951   7.269  1.00  0.00           C  
ATOM    230 RC3'  RC     8       9.649  -1.169   9.337  1.00  0.00           C  
ATOM    231  C2'  RC     8       9.860  -2.051   8.010  1.00  0.00           C  
ATOM    232  O3'  RC     8       8.902  -1.921  10.326  1.00  0.00           O  
ATOM    233  O2'  RC     8      10.269  -3.378   8.145  1.00  0.00           O  
ATOM    234 1H5'  RC     8       8.941   1.987   7.785  1.00  0.00           H  
ATOM    235 2H5'  RC     8      10.084   1.443   8.964  1.00  0.00           H  
ATOM    236  H4'  RC     8       8.045   0.362   9.369  1.00  0.00           H  
ATOM    237  H3'  RC     8      10.647  -0.821   9.621  1.00  0.00           H  
ATOM    238 1H2'  RC     8      10.656  -1.528   7.363  1.00  0.00           H  
ATOM    239 2HO'  RC     8      11.031  -3.378   8.735  1.00  0.00           H  
ATOM    240  H1'  RC     8       7.843  -2.738   7.600  1.00  0.00           H  
ATOM    241  N1   RC     8       8.596  -2.045   5.757  1.00  0.00           N  
ATOM    242  C2   RC     8       7.980  -3.124   5.052  1.00  0.00           C  
ATOM    243  O2   RC     8       7.583  -4.152   5.600  1.00  0.00           O  
ATOM    244  N3   RC     8       8.106  -3.056   3.620  1.00  0.00           N  
ATOM    245  C4   RC     8       8.742  -2.008   3.026  1.00  0.00           C  
ATOM    246  N4   RC     8       8.656  -2.012   1.733  1.00  0.00           N  
ATOM    247  C5   RC     8       9.267  -0.937   3.779  1.00  0.00           C  
ATOM    248  C5   RC     8       9.183  -0.992   5.137  1.00  0.00           C  
ATOM    249  H41  RC     8       8.544  -2.901   1.215  1.00  0.00           H  
ATOM    250  H42  RC     8       9.285  -1.325   1.299  1.00  0.00           H  
ATOM    251  H5   RC     8       9.615  -0.083   3.262  1.00  0.00           H  
ATOM    252  H6   RC     8       9.277  -0.162   5.748  1.00  0.00           H  
ATOM    253  P    RG     9       8.571  -1.147  11.746  1.00  0.00           P  
ATOM    254  O1P  RG     9       9.471   0.007  11.949  1.00  0.00           O  
ATOM    255  O2P  RG     9       8.506  -2.243  12.777  1.00  0.00           O  
ATOM    256  O5'  RG     9       7.126  -0.526  11.483  1.00  0.00           O  
ATOM    257  C5'  RG     9       6.060  -1.439  11.086  1.00  0.00           C  
ATOM    258  C4'  RG     9       4.790  -0.566  10.886  1.00  0.00           C  
ATOM    259  O4'  RG     9       5.061   0.509   9.958  1.00  0.00           O  
ATOM    260  C1'  RG     9       4.386   0.322   8.788  1.00  0.00           C  
ATOM    261 RC3'  RG     9       3.661  -1.379  10.254  1.00  0.00           C  
ATOM    262  C2'  RG     9       3.946  -1.101   8.757  1.00  0.00           C  
ATOM    263  O3'  RG     9       2.328  -0.892  10.573  1.00  0.00           O  
ATOM    264  O2'  RG     9       2.874  -1.376   7.901  1.00  0.00           O  
ATOM    265 1H5'  RG     9       5.901  -2.340  11.711  1.00  0.00           H  
ATOM    266 2H5'  RG     9       6.193  -1.753  10.054  1.00  0.00           H  
ATOM    267  H4'  RG     9       4.641  -0.120  11.855  1.00  0.00           H  
ATOM    268  H3'  RG     9       3.733  -2.462  10.475  1.00  0.00           H  
ATOM    269 1H2'  RG     9       4.796  -1.727   8.459  1.00  0.00           H  
ATOM    270 2HO'  RG     9       3.352  -1.292   7.011  1.00  0.00           H  
ATOM    271  H1'  RG     9       3.492   0.927   8.933  1.00  0.00           H  
ATOM    272  N9   RG     9       5.098   0.922   7.637  1.00  0.00           N  
ATOM    273  C8   RG     9       5.684   2.125   7.607  1.00  0.00           C  
ATOM    274  N7   RG     9       6.310   2.456   6.470  1.00  0.00           N  
ATOM    275  C5   RG     9       6.071   1.398   5.655  1.00  0.00           C  
ATOM    276  C6   RG     9       6.275   1.180   4.261  1.00  0.00           C  
ATOM    277  O6   RG     9       6.921   1.847   3.476  1.00  0.00           O  
ATOM    278  N1   RG     9       5.933  -0.114   3.857  1.00  0.00           N  
ATOM    279  C2   RG     9       5.240  -1.078   4.610  1.00  0.00           C  
ATOM    280  N2   RG     9       5.036  -2.289   4.110  1.00  0.00           N  
ATOM    281  N3   RG     9       4.844  -0.766   5.865  1.00  0.00           N  
ATOM    282  C4   RG     9       5.284   0.378   6.356  1.00  0.00           C  
ATOM    283  H8   RG     9       5.736   2.743   8.440  1.00  0.00           H  
ATOM    284  H1   RG     9       6.255  -0.319   2.973  1.00  0.00           H  
ATOM    285  H21  RG     9       4.847  -3.133   4.639  1.00  0.00           H  
ATOM    286  H22  RG     9       5.375  -2.597   3.238  1.00  0.00           H  
ATOM    287  P    RG    10       1.686   0.285  11.536  1.00  0.00           P  
ATOM    288  O1P  RG    10       2.574   0.365  12.764  1.00  0.00           O  
ATOM    289  O2P  RG    10       0.206   0.073  11.779  1.00  0.00           O  
ATOM    290  O5'  RG    10       1.927   1.536  10.536  1.00  0.00           O  
ATOM    291  C5'  RG    10       0.897   1.955   9.638  1.00  0.00           C  
ATOM    292  C4'  RG    10       1.432   3.196   8.796  1.00  0.00           C  
ATOM    293  O4'  RG    10       2.551   2.792   8.003  1.00  0.00           O  
ATOM    294  C1'  RG    10       2.444   3.340   6.698  1.00  0.00           C  
ATOM    295 RC3'  RG    10       0.375   3.605   7.803  1.00  0.00           C  
ATOM    296  C2'  RG    10       1.279   4.257   6.774  1.00  0.00           C  
ATOM    297  O3'  RG    10      -0.528   4.600   8.324  1.00  0.00           O  
ATOM    298  O2'  RG    10       1.835   5.557   7.130  1.00  0.00           O  
ATOM    299 1H5'  RG    10       0.003   2.215  10.167  1.00  0.00           H  
ATOM    300 2H5'  RG    10       0.519   1.243   8.901  1.00  0.00           H  
ATOM    301  H4'  RG    10       1.775   3.965   9.452  1.00  0.00           H  
ATOM    302  H3'  RG    10      -0.075   2.806   7.271  1.00  0.00           H  
ATOM    303 1H2'  RG    10       0.834   4.369   5.790  1.00  0.00           H  
ATOM    304 2HO'  RG    10       2.050   5.932   6.254  1.00  0.00           H  
ATOM    305  H1'  RG    10       3.434   3.814   6.286  1.00  0.00           H  
ATOM    306  N9   RG    10       2.217   2.147   5.799  1.00  0.00           N  
ATOM    307  C8   RG    10       1.816   0.904   6.133  1.00  0.00           C  
ATOM    308  N7   RG    10       1.758   0.066   5.047  1.00  0.00           N  
ATOM    309  C5   RG    10       2.227   0.851   4.027  1.00  0.00           C  
ATOM    310  C6   RG    10       2.539   0.518   2.703  1.00  0.00           C  
ATOM    311  O6   RG    10       2.515  -0.594   2.107  1.00  0.00           O  
ATOM    312  N1   RG    10       2.916   1.666   1.947  1.00  0.00           N  
ATOM    313  C2   RG    10       2.961   2.932   2.400  1.00  0.00           C  
ATOM    314  N2   RG    10       3.366   3.946   1.607  1.00  0.00           N  
ATOM    315  N3   RG    10       2.758   3.244   3.686  1.00  0.00           N  
ATOM    316  C4   RG    10       2.448   2.165   4.469  1.00  0.00           C  
ATOM    317  H8   RG    10       1.703   0.527   7.187  1.00  0.00           H  
ATOM    318  H1   RG    10       3.182   1.476   0.955  1.00  0.00           H  
ATOM    319  H21  RG    10       3.682   4.863   1.960  1.00  0.00           H  
ATOM    320  H22  RG    10       3.451   3.774   0.631  1.00  0.00           H  
ATOM    321  P    RU    11      -2.009   4.655   7.727  1.00  0.00           P  
ATOM    322  O1P  RU    11      -2.865   5.522   8.621  1.00  0.00           O  
ATOM    323  O2P  RU    11      -2.479   3.274   7.400  1.00  0.00           O  
ATOM    324  O5'  RU    11      -1.745   5.270   6.292  1.00  0.00           O  
ATOM    325  C5'  RU    11      -1.388   6.660   6.298  1.00  0.00           C  
ATOM    326  C4'  RU    11      -1.102   6.973   4.808  1.00  0.00           C  
ATOM    327  O4'  RU    11       0.032   6.162   4.403  1.00  0.00           O  
ATOM    328  C1'  RU    11      -0.033   5.970   2.958  1.00  0.00           C  
ATOM    329 RC3'  RU    11      -2.111   6.792   3.713  1.00  0.00           C  
ATOM    330  C2'  RU    11      -1.151   6.860   2.538  1.00  0.00           C  
ATOM    331  O3'  RU    11      -2.979   7.899   3.664  1.00  0.00           O  
ATOM    332  O2'  RU    11      -0.787   8.199   2.306  1.00  0.00           O  
ATOM    333 1H5'  RU    11      -0.486   6.968   6.861  1.00  0.00           H  
ATOM    334 2H5'  RU    11      -2.188   7.360   6.523  1.00  0.00           H  
ATOM    335  H4'  RU    11      -0.761   8.031   4.836  1.00  0.00           H  
ATOM    336  H3'  RU    11      -2.561   5.828   3.754  1.00  0.00           H  
ATOM    337 1H2'  RU    11      -1.648   6.497   1.584  1.00  0.00           H  
ATOM    338 2HO'  RU    11       0.039   8.143   1.839  1.00  0.00           H  
ATOM    339  H1'  RU    11       0.887   6.247   2.489  1.00  0.00           H  
ATOM    340  N1   RU    11      -0.239   4.631   2.607  1.00  0.00           N  
ATOM    341  C2   RU    11       0.087   4.317   1.208  1.00  0.00           C  
ATOM    342  O2   RU    11       0.370   5.128   0.355  1.00  0.00           O  
ATOM    343  N3   RU    11       0.055   2.999   0.987  1.00  0.00           N  
ATOM    344  C4   RU    11      -0.369   1.983   1.851  1.00  0.00           C  
ATOM    345  O4   RU    11      -0.429   0.795   1.407  1.00  0.00           O  
ATOM    346  C5   RU    11      -0.665   2.376   3.268  1.00  0.00           C  
ATOM    347  C6   RU    11      -0.569   3.678   3.576  1.00  0.00           C  
ATOM    348  H3   RU    11       0.375   2.793   0.036  1.00  0.00           H  
ATOM    349  H5   RU    11      -1.050   1.610   3.948  1.00  0.00           H  
ATOM    350  H6   RU    11      -1.001   4.014   4.470  1.00  0.00           H  
ATOM    351  P    RG    12      -4.421   7.698   3.008  1.00  0.00           P  
ATOM    352  O1P  RG    12      -5.165   8.999   3.178  1.00  0.00           O  
ATOM    353  O2P  RG    12      -5.082   6.407   3.446  1.00  0.00           O  
ATOM    354  O5'  RG    12      -4.068   7.420   1.489  1.00  0.00           O  
ATOM    355  C5'  RG    12      -3.965   8.458   0.487  1.00  0.00           C  
ATOM    356  C4'  RG    12      -4.185   7.847  -0.873  1.00  0.00           C  
ATOM    357  O4'  RG    12      -3.022   7.031  -1.267  1.00  0.00           O  
ATOM    358  C1'  RG    12      -3.444   5.984  -2.109  1.00  0.00           C  
ATOM    359 RC3'  RG    12      -5.405   6.964  -1.081  1.00  0.00           C  
ATOM    360  C2'  RG    12      -4.936   6.357  -2.421  1.00  0.00           C  
ATOM    361  O3'  RG    12      -6.534   7.813  -1.318  1.00  0.00           O  
ATOM    362  O2'  RG    12      -4.941   7.373  -3.450  1.00  0.00           O  
ATOM    363 1H5'  RG    12      -3.022   8.955   0.530  1.00  0.00           H  
ATOM    364 2H5'  RG    12      -4.722   9.249   0.605  1.00  0.00           H  
ATOM    365  H4'  RG    12      -4.105   8.712  -1.619  1.00  0.00           H  
ATOM    366  H3'  RG    12      -5.500   6.265  -0.306  1.00  0.00           H  
ATOM    367 1H2'  RG    12      -5.501   5.438  -2.659  1.00  0.00           H  
ATOM    368 2HO'  RG    12      -4.715   6.882  -4.245  1.00  0.00           H  
ATOM    369  H1'  RG    12      -2.770   5.838  -2.905  1.00  0.00           H  
ATOM    370  N9   RG    12      -3.377   4.786  -1.250  1.00  0.00           N  
ATOM    371  C8   RG    12      -3.423   4.678   0.110  1.00  0.00           C  
ATOM    372  N7   RG    12      -3.280   3.355   0.590  1.00  0.00           N  
ATOM    373  C5   RG    12      -3.191   2.657  -0.668  1.00  0.00           C  
ATOM    374  C6   RG    12      -3.116   1.265  -0.936  1.00  0.00           C  
ATOM    375  O6   RG    12      -3.056   0.342  -0.116  1.00  0.00           O  
ATOM    376  N1   RG    12      -3.150   1.001  -2.332  1.00  0.00           N  
ATOM    377  C2   RG    12      -3.222   1.879  -3.347  1.00  0.00           C  
ATOM    378  N2   RG    12      -3.381   1.418  -4.560  1.00  0.00           N  
ATOM    379  N3   RG    12      -3.424   3.160  -3.067  1.00  0.00           N  
ATOM    380  C4   RG    12      -3.355   3.468  -1.749  1.00  0.00           C  
ATOM    381  H8   RG    12      -3.513   5.502   0.792  1.00  0.00           H  
ATOM    382  H1   RG    12      -3.183  -0.013  -2.504  1.00  0.00           H  
ATOM    383  H21  RG    12      -3.417   2.113  -5.382  1.00  0.00           H  
ATOM    384  H22  RG    12      -3.392   0.434  -4.753  1.00  0.00           H  
ATOM    385  P    RC    13      -7.986   7.087  -1.373  1.00  0.00           P  
ATOM    386  O1P  RC    13      -9.016   8.131  -1.724  1.00  0.00           O  
ATOM    387  O2P  RC    13      -8.198   6.205  -0.196  1.00  0.00           O  
ATOM    388  O5'  RC    13      -7.774   6.045  -2.514  1.00  0.00           O  
ATOM    389  C5'  RC    13      -8.036   6.333  -3.902  1.00  0.00           C  
ATOM    390  C4'  RC    13      -8.117   4.969  -4.535  1.00  0.00           C  
ATOM    391  O4'  RC    13      -6.861   4.299  -4.472  1.00  0.00           O  
ATOM    392  C1'  RC    13      -7.019   2.884  -4.634  1.00  0.00           C  
ATOM    393 RC3'  RC    13      -9.082   3.835  -4.149  1.00  0.00           C  
ATOM    394  C2'  RC    13      -8.468   2.665  -5.011  1.00  0.00           C  
ATOM    395  O3'  RC    13     -10.373   4.155  -4.559  1.00  0.00           O  
ATOM    396  O2'  RC    13      -8.705   2.983  -6.350  1.00  0.00           O  
ATOM    397 1H5'  RC    13      -7.195   6.797  -4.422  1.00  0.00           H  
ATOM    398 2H5'  RC    13      -8.991   6.846  -4.030  1.00  0.00           H  
ATOM    399  H4'  RC    13      -8.037   5.231  -5.576  1.00  0.00           H  
ATOM    400  H3'  RC    13      -8.992   3.756  -3.062  1.00  0.00           H  
ATOM    401 1H2'  RC    13      -8.984   1.717  -4.837  1.00  0.00           H  
ATOM    402 2HO'  RC    13      -9.504   3.479  -6.510  1.00  0.00           H  
ATOM    403  H1'  RC    13      -6.317   2.592  -5.438  1.00  0.00           H  
ATOM    404  N1   RC    13      -6.667   2.079  -3.438  1.00  0.00           N  
ATOM    405  C2   RC    13      -6.496   0.687  -3.690  1.00  0.00           C  
ATOM    406  O2   RC    13      -6.663   0.154  -4.753  1.00  0.00           O  
ATOM    407  N3   RC    13      -6.268  -0.094  -2.602  1.00  0.00           N  
ATOM    408  C4   RC    13      -6.184   0.462  -1.370  1.00  0.00           C  
ATOM    409  N4   RC    13      -5.921  -0.416  -0.365  1.00  0.00           N  
ATOM    410  C5   RC    13      -6.278   1.854  -1.112  1.00  0.00           C  
ATOM    411  C6   RC    13      -6.570   2.662  -2.193  1.00  0.00           C  
ATOM    412  H41  RC    13      -5.489  -1.342  -0.572  1.00  0.00           H  
ATOM    413  H42  RC    13      -5.930  -0.127   0.591  1.00  0.00           H  
ATOM    414  H5   RC    13      -6.326   2.170  -0.081  1.00  0.00           H  
ATOM    415  H6   RC    13      -6.704   3.708  -2.044  1.00  0.00           H  
ATOM    416  P   RC3    14     -11.567   3.429  -3.731  1.00  0.00           P  
ATOM    417  O1P RC3    14     -12.846   4.001  -4.204  1.00  0.00           O  
ATOM    418  O2P RC3    14     -11.335   3.358  -2.219  1.00  0.00           O  
ATOM    419  O5' RC3    14     -11.484   1.935  -4.367  1.00  0.00           O  
ATOM    420  C5' RC3    14     -11.985   1.654  -5.686  1.00  0.00           C  
ATOM    421  C4' RC3    14     -12.134   0.182  -5.807  1.00  0.00           C  
ATOM    422  O4' RC3    14     -10.903  -0.475  -5.776  1.00  0.00           O  
ATOM    423  C1' RC3    14     -10.964  -1.797  -5.122  1.00  0.00           C  
ATOM    424 RC3' RC3    14     -12.922  -0.491  -4.743  1.00  0.00           C  
ATOM    425  C2' RC3    14     -12.473  -1.946  -4.763  1.00  0.00           C  
ATOM    426  O3' RC3    14     -14.294  -0.459  -5.093  1.00  0.00           O  
ATOM    427  O2' RC3    14     -13.149  -2.609  -5.858  1.00  0.00           O  
ATOM    428 1H5' RC3    14     -11.361   2.020  -6.524  1.00  0.00           H  
ATOM    429 2H5' RC3    14     -12.972   2.096  -5.772  1.00  0.00           H  
ATOM    430  H4' RC3    14     -12.534  -0.127  -6.806  1.00  0.00           H  
ATOM    431  H3' RC3    14     -12.734   0.035  -3.787  1.00  0.00           H  
ATOM    432 1H2' RC3    14     -12.649  -2.521  -3.807  1.00  0.00           H  
ATOM    433 2HO' RC3    14     -14.148  -2.419  -5.819  1.00  0.00           H  
ATOM    434  H1' RC3    14     -10.590  -2.523  -5.875  1.00  0.00           H  
ATOM    435  H3T RC3    14     -14.806  -0.193  -4.293  1.00  0.00           H  
ATOM    436  N1  RC3    14     -10.181  -1.807  -3.847  1.00  0.00           N  
ATOM    437  C2  RC3    14      -9.940  -3.136  -3.202  1.00  0.00           C  
ATOM    438  O2  RC3    14     -10.291  -4.230  -3.688  1.00  0.00           O  
ATOM    439  N3  RC3    14      -9.504  -3.174  -1.876  1.00  0.00           N  
ATOM    440  C4  RC3    14      -9.076  -2.042  -1.265  1.00  0.00           C  
ATOM    441  N4  RC3    14      -8.695  -2.066   0.044  1.00  0.00           N  
ATOM    442  C5  RC3    14      -9.241  -0.802  -1.882  1.00  0.00           C  
ATOM    443  C6  RC3    14      -9.903  -0.721  -3.109  1.00  0.00           C  
ATOM    444  H41 RC3    14      -8.471  -3.004   0.402  1.00  0.00           H  
ATOM    445  H42 RC3    14      -8.196  -1.378   0.539  1.00  0.00           H  
ATOM    446  H5  RC3    14      -9.029   0.054  -1.295  1.00  0.00           H  
ATOM    447  H6  RC3    14     -10.033   0.272  -3.543  1.00  0.00           H  
END   
