# Supplementary material for: Can We Ever Develop an Ideal RNA Force Field? Lessons Learned from Simulations of the UUCG RNA Tetraloop and Other Systems
Source: J Chem Theory Comput. 2025 Jan 15;21(8):4183–202. doi: 10.1021/acs.jctc.4c01357 (PMC12020377; doi:10.1021/acs.jctc.4c01357)
Supplement: Supplementary file 2 — ct4c01357_si_002.zip [file ct4c01357_si_002.zip › pdbs-UUCG/C8-bulge_one_sugar-base_lost.pdb]

ATOM      1  H5T RG5     1      -8.170 -14.252   1.988  1.00  0.00           H  
ATOM      2  O5' RG5     1      -8.591 -13.801   1.252  1.00  0.00           O  
ATOM      3  C5' RG5     1      -9.308 -14.851   0.581  1.00  0.00           C  
ATOM      4 H5'1 RG5     1     -10.049 -15.202   1.299  1.00  0.00           H  
ATOM      5 H5'2 RG5     1      -8.631 -15.647   0.271  1.00  0.00           H  
ATOM      6  C4' RG5     1     -10.054 -14.384  -0.657  1.00  0.00           C  
ATOM      7  H4' RG5     1     -10.455 -15.273  -1.144  1.00  0.00           H  
ATOM      8  O4' RG5     1     -11.225 -13.525  -0.394  1.00  0.00           O  
ATOM      9  C1' RG5     1     -11.225 -12.419  -1.357  1.00  0.00           C  
ATOM     10  H1' RG5     1     -12.200 -12.190  -1.787  1.00  0.00           H  
ATOM     11  N9  RG5     1     -10.784 -11.125  -0.697  1.00  0.00           N  
ATOM     12  C8  RG5     1     -10.399 -11.021   0.586  1.00  0.00           C  
ATOM     13  H8  RG5     1     -10.245 -11.939   1.134  1.00  0.00           H  
ATOM     14  N7  RG5     1     -10.225  -9.765   1.039  1.00  0.00           N  
ATOM     15  C5  RG5     1     -10.579  -9.021  -0.071  1.00  0.00           C  
ATOM     16  C6  RG5     1     -10.609  -7.566  -0.235  1.00  0.00           C  
ATOM     17  O6  RG5     1     -10.208  -6.703   0.539  1.00  0.00           O  
ATOM     18  N1  RG5     1     -11.016  -7.172  -1.503  1.00  0.00           N  
ATOM     19  H1  RG5     1     -10.875  -6.224  -1.822  1.00  0.00           H  
ATOM     20  C2  RG5     1     -11.476  -8.047  -2.433  1.00  0.00           C  
ATOM     21  N2  RG5     1     -11.681  -7.539  -3.574  1.00  0.00           N  
ATOM     22  H21 RG5     1     -11.992  -8.113  -4.345  1.00  0.00           H  
ATOM     23  H22 RG5     1     -11.537  -6.552  -3.733  1.00  0.00           H  
ATOM     24  N3  RG5     1     -11.506  -9.356  -2.304  1.00  0.00           N  
ATOM     25  C4  RG5     1     -11.032  -9.807  -1.137  1.00  0.00           C  
ATOM     26  C3' RG5     1      -9.189 -13.628  -1.676  1.00  0.00           C  
ATOM     27  H3' RG5     1      -8.456 -12.957  -1.229  1.00  0.00           H  
ATOM     28  C2' RG5     1     -10.263 -12.929  -2.459  1.00  0.00           C  
ATOM     29 H2'1 RG5     1      -9.868 -12.113  -3.066  1.00  0.00           H  
ATOM     30  O2' RG5     1     -11.053 -13.807  -3.286  1.00  0.00           O  
ATOM     31 HO'2 RG5     1     -11.568 -13.176  -3.794  1.00  0.00           H  
ATOM     32  O3' RG5     1      -8.579 -14.530  -2.621  1.00  0.00           O  
ATOM     33  P    RG     2      -7.378 -14.155  -3.540  1.00  0.00           P  
ATOM     34  O1P  RG     2      -7.216 -15.311  -4.400  1.00  0.00           O  
ATOM     35  O2P  RG     2      -6.256 -13.887  -2.632  1.00  0.00           O  
ATOM     36  O5'  RG     2      -7.636 -12.869  -4.365  1.00  0.00           O  
ATOM     37  C5'  RG     2      -8.371 -12.883  -5.595  1.00  0.00           C  
ATOM     38 H5'1  RG     2      -9.318 -13.389  -5.407  1.00  0.00           H  
ATOM     39 H5'2  RG     2      -7.832 -13.452  -6.353  1.00  0.00           H  
ATOM     40  C4'  RG     2      -8.524 -11.474  -6.237  1.00  0.00           C  
ATOM     41  H4'  RG     2      -9.074 -11.700  -7.150  1.00  0.00           H  
ATOM     42  O4'  RG     2      -9.309 -10.695  -5.290  1.00  0.00           O  
ATOM     43  C1'  RG     2      -8.988  -9.313  -5.613  1.00  0.00           C  
ATOM     44  H1'  RG     2      -9.950  -8.835  -5.799  1.00  0.00           H  
ATOM     45  N9   RG     2      -8.447  -8.534  -4.352  1.00  0.00           N  
ATOM     46  C8   RG     2      -8.153  -9.128  -3.170  1.00  0.00           C  
ATOM     47  H8   RG     2      -8.205 -10.196  -3.018  1.00  0.00           H  
ATOM     48  N7   RG     2      -7.804  -8.224  -2.298  1.00  0.00           N  
ATOM     49  C5   RG     2      -7.872  -6.968  -2.921  1.00  0.00           C  
ATOM     50  C6   RG     2      -7.645  -5.636  -2.475  1.00  0.00           C  
ATOM     51  O6   RG     2      -7.255  -5.198  -1.348  1.00  0.00           O  
ATOM     52  N1   RG     2      -7.886  -4.684  -3.448  1.00  0.00           N  
ATOM     53  H1   RG     2      -7.906  -3.698  -3.230  1.00  0.00           H  
ATOM     54  C2   RG     2      -8.440  -5.008  -4.693  1.00  0.00           C  
ATOM     55  N2   RG     2      -8.696  -4.062  -5.531  1.00  0.00           N  
ATOM     56  H21  RG     2      -9.218  -4.402  -6.326  1.00  0.00           H  
ATOM     57  H22  RG     2      -8.382  -3.106  -5.445  1.00  0.00           H  
ATOM     58  N3   RG     2      -8.680  -6.195  -5.163  1.00  0.00           N  
ATOM     59  C4   RG     2      -8.305  -7.171  -4.212  1.00  0.00           C  
ATOM     60  C3'  RG     2      -7.254 -10.655  -6.426  1.00  0.00           C  
ATOM     61  H3'  RG     2      -6.660 -10.663  -5.512  1.00  0.00           H  
ATOM     62  C2'  RG     2      -7.892  -9.278  -6.738  1.00  0.00           C  
ATOM     63 H2'1  RG     2      -7.217  -8.448  -6.531  1.00  0.00           H  
ATOM     64  O2'  RG     2      -8.501  -9.120  -8.031  1.00  0.00           O  
ATOM     65 HO'2  RG     2      -7.855  -9.569  -8.580  1.00  0.00           H  
ATOM     66  O3'  RG     2      -6.395 -11.029  -7.506  1.00  0.00           O  
ATOM     67  P    RC     3      -4.886 -10.472  -7.593  1.00  0.00           P  
ATOM     68  O1P  RC     3      -4.341 -11.171  -8.683  1.00  0.00           O  
ATOM     69  O2P  RC     3      -4.308 -10.598  -6.259  1.00  0.00           O  
ATOM     70  O5'  RC     3      -4.918  -9.019  -8.060  1.00  0.00           O  
ATOM     71  C5'  RC     3      -5.462  -8.708  -9.335  1.00  0.00           C  
ATOM     72 H5'1  RC     3      -6.396  -9.259  -9.446  1.00  0.00           H  
ATOM     73 H5'2  RC     3      -4.756  -8.969 -10.124  1.00  0.00           H  
ATOM     74  C4'  RC     3      -5.750  -7.175  -9.344  1.00  0.00           C  
ATOM     75  H4'  RC     3      -6.263  -6.831 -10.242  1.00  0.00           H  
ATOM     76  O4'  RC     3      -6.491  -6.862  -8.128  1.00  0.00           O  
ATOM     77  C1'  RC     3      -6.109  -5.564  -7.725  1.00  0.00           C  
ATOM     78  H1'  RC     3      -6.974  -4.901  -7.737  1.00  0.00           H  
ATOM     79  N1   RC     3      -5.462  -5.488  -6.332  1.00  0.00           N  
ATOM     80  C6   RC     3      -5.216  -6.576  -5.543  1.00  0.00           C  
ATOM     81  H6   RC     3      -5.352  -7.548  -5.994  1.00  0.00           H  
ATOM     82  C5   RC     3      -4.723  -6.414  -4.280  1.00  0.00           C  
ATOM     83  H5   RC     3      -4.447  -7.236  -3.637  1.00  0.00           H  
ATOM     84  C4   RC     3      -4.628  -5.074  -3.796  1.00  0.00           C  
ATOM     85  N4   RC     3      -4.366  -4.904  -2.480  1.00  0.00           N  
ATOM     86  H41  RC     3      -4.391  -3.983  -2.066  1.00  0.00           H  
ATOM     87  H42  RC     3      -4.288  -5.737  -1.915  1.00  0.00           H  
ATOM     88  N3   RC     3      -4.871  -4.030  -4.552  1.00  0.00           N  
ATOM     89  C2   RC     3      -5.223  -4.177  -5.804  1.00  0.00           C  
ATOM     90  O2   RC     3      -5.330  -3.119  -6.447  1.00  0.00           O  
ATOM     91  C3'  RC     3      -4.470  -6.343  -9.168  1.00  0.00           C  
ATOM     92  H3'  RC     3      -3.784  -6.865  -8.501  1.00  0.00           H  
ATOM     93  C2'  RC     3      -5.010  -5.049  -8.671  1.00  0.00           C  
ATOM     94 H2'1  RC     3      -4.305  -4.384  -8.173  1.00  0.00           H  
ATOM     95  O2'  RC     3      -5.780  -4.290  -9.557  1.00  0.00           O  
ATOM     96 HO'2  RC     3      -5.283  -3.674 -10.101  1.00  0.00           H  
ATOM     97  O3'  RC     3      -3.839  -6.089 -10.408  1.00  0.00           O  
ATOM     98  P    RA     4      -2.274  -5.863 -10.530  1.00  0.00           P  
ATOM     99  O1P  RA     4      -1.966  -5.958 -11.954  1.00  0.00           O  
ATOM    100  O2P  RA     4      -1.633  -6.701  -9.538  1.00  0.00           O  
ATOM    101  O5'  RA     4      -1.921  -4.395 -10.210  1.00  0.00           O  
ATOM    102  C5'  RA     4      -2.242  -3.308 -11.056  1.00  0.00           C  
ATOM    103 H5'1  RA     4      -3.304  -3.380 -11.290  1.00  0.00           H  
ATOM    104 H5'2  RA     4      -1.657  -3.389 -11.973  1.00  0.00           H  
ATOM    105  C4'  RA     4      -1.931  -1.957 -10.414  1.00  0.00           C  
ATOM    106  H4'  RA     4      -2.195  -1.216 -11.168  1.00  0.00           H  
ATOM    107  O4'  RA     4      -2.733  -1.713  -9.251  1.00  0.00           O  
ATOM    108  C1'  RA     4      -1.892  -1.040  -8.287  1.00  0.00           C  
ATOM    109  H1'  RA     4      -2.297  -0.094  -7.928  1.00  0.00           H  
ATOM    110  N9   RA     4      -1.551  -1.931  -7.133  1.00  0.00           N  
ATOM    111  C8   RA     4      -1.890  -3.224  -6.972  1.00  0.00           C  
ATOM    112  H8   RA     4      -2.245  -3.767  -7.835  1.00  0.00           H  
ATOM    113  N7   RA     4      -1.706  -3.717  -5.789  1.00  0.00           N  
ATOM    114  C5   RA     4      -1.249  -2.616  -5.079  1.00  0.00           C  
ATOM    115  C6   RA     4      -0.847  -2.405  -3.790  1.00  0.00           C  
ATOM    116  N6   RA     4      -0.820  -3.296  -2.850  1.00  0.00           N  
ATOM    117  H61  RA     4      -0.814  -2.891  -1.925  1.00  0.00           H  
ATOM    118  H62  RA     4      -1.153  -4.233  -3.024  1.00  0.00           H  
ATOM    119  N1   RA     4      -0.477  -1.172  -3.363  1.00  0.00           N  
ATOM    120  C2   RA     4      -0.475  -0.169  -4.229  1.00  0.00           C  
ATOM    121  H2   RA     4      -0.054   0.766  -3.888  1.00  0.00           H  
ATOM    122  N3   RA     4      -0.813  -0.237  -5.494  1.00  0.00           N  
ATOM    123  C4   RA     4      -1.203  -1.504  -5.860  1.00  0.00           C  
ATOM    124  C3'  RA     4      -0.438  -1.924  -9.949  1.00  0.00           C  
ATOM    125  H3'  RA     4      -0.064  -2.812  -9.438  1.00  0.00           H  
ATOM    126  C2'  RA     4      -0.536  -0.724  -8.982  1.00  0.00           C  
ATOM    127 H2'1  RA     4       0.286  -0.749  -8.267  1.00  0.00           H  
ATOM    128  O2'  RA     4      -0.661   0.566  -9.639  1.00  0.00           O  
ATOM    129 HO'2  RA     4      -0.740   1.188  -8.912  1.00  0.00           H  
ATOM    130  O3'  RA     4       0.452  -1.606 -10.934  1.00  0.00           O  
ATOM    131  P    RC     5       1.943  -2.091 -10.921  1.00  0.00           P  
ATOM    132  O1P  RC     5       2.532  -1.683 -12.170  1.00  0.00           O  
ATOM    133  O2P  RC     5       1.952  -3.536 -10.646  1.00  0.00           O  
ATOM    134  O5'  RC     5       2.519  -1.358  -9.640  1.00  0.00           O  
ATOM    135  C5'  RC     5       2.739   0.063  -9.640  1.00  0.00           C  
ATOM    136 H5'1  RC     5       1.876   0.542 -10.102  1.00  0.00           H  
ATOM    137 H5'2  RC     5       3.548   0.253 -10.345  1.00  0.00           H  
ATOM    138  C4'  RC     5       3.096   0.866  -8.317  1.00  0.00           C  
ATOM    139  H4'  RC     5       3.344   1.898  -8.565  1.00  0.00           H  
ATOM    140  O4'  RC     5       2.060   0.872  -7.305  1.00  0.00           O  
ATOM    141  C1'  RC     5       2.688   0.848  -5.985  1.00  0.00           C  
ATOM    142  H1'  RC     5       2.182   1.672  -5.482  1.00  0.00           H  
ATOM    143  N1   RC     5       2.488  -0.403  -5.136  1.00  0.00           N  
ATOM    144  C6   RC     5       2.224  -1.588  -5.727  1.00  0.00           C  
ATOM    145  H6   RC     5       2.032  -1.611  -6.789  1.00  0.00           H  
ATOM    146  C5   RC     5       2.179  -2.762  -4.977  1.00  0.00           C  
ATOM    147  H5   RC     5       1.984  -3.709  -5.459  1.00  0.00           H  
ATOM    148  C4   RC     5       2.437  -2.537  -3.588  1.00  0.00           C  
ATOM    149  N4   RC     5       2.372  -3.563  -2.752  1.00  0.00           N  
ATOM    150  H41  RC     5       2.685  -3.428  -1.802  1.00  0.00           H  
ATOM    151  H42  RC     5       2.261  -4.505  -3.099  1.00  0.00           H  
ATOM    152  N3   RC     5       2.671  -1.376  -2.975  1.00  0.00           N  
ATOM    153  C2   RC     5       2.695  -0.286  -3.779  1.00  0.00           C  
ATOM    154  O2   RC     5       3.044   0.835  -3.323  1.00  0.00           O  
ATOM    155  C3'  RC     5       4.358   0.387  -7.554  1.00  0.00           C  
ATOM    156  H3'  RC     5       4.216  -0.694  -7.562  1.00  0.00           H  
ATOM    157  C2'  RC     5       4.122   0.977  -6.173  1.00  0.00           C  
ATOM    158 H2'1  RC     5       4.671   0.501  -5.360  1.00  0.00           H  
ATOM    159  O2'  RC     5       4.314   2.369  -6.178  1.00  0.00           O  
ATOM    160 HO'2  RC     5       4.179   2.785  -5.323  1.00  0.00           H  
ATOM    161  O3'  RC     5       5.581   0.678  -8.181  1.00  0.00           O  
ATOM    162  P    RU     6       6.819  -0.351  -8.139  1.00  0.00           P  
ATOM    163  O1P  RU     6       7.948   0.104  -8.981  1.00  0.00           O  
ATOM    164  O2P  RU     6       6.478  -1.792  -8.201  1.00  0.00           O  
ATOM    165  O5'  RU     6       7.263  -0.089  -6.635  1.00  0.00           O  
ATOM    166  C5'  RU     6       7.692   1.225  -6.177  1.00  0.00           C  
ATOM    167 H5'1  RU     6       6.792   1.840  -6.197  1.00  0.00           H  
ATOM    168 H5'2  RU     6       8.463   1.590  -6.855  1.00  0.00           H  
ATOM    169  C4'  RU     6       8.096   1.283  -4.667  1.00  0.00           C  
ATOM    170  H4'  RU     6       8.167   2.332  -4.380  1.00  0.00           H  
ATOM    171  O4'  RU     6       7.098   0.719  -3.836  1.00  0.00           O  
ATOM    172  C1'  RU     6       7.725   0.032  -2.827  1.00  0.00           C  
ATOM    173  H1'  RU     6       7.390   0.494  -1.898  1.00  0.00           H  
ATOM    174  N1   RU     6       7.325  -1.383  -2.755  1.00  0.00           N  
ATOM    175  C6   RU     6       6.736  -1.883  -3.862  1.00  0.00           C  
ATOM    176  H6   RU     6       6.927  -1.435  -4.826  1.00  0.00           H  
ATOM    177  C5   RU     6       6.000  -2.986  -3.739  1.00  0.00           C  
ATOM    178  H5   RU     6       5.442  -3.347  -4.591  1.00  0.00           H  
ATOM    179  C4   RU     6       5.805  -3.724  -2.529  1.00  0.00           C  
ATOM    180  O4   RU     6       5.243  -4.804  -2.415  1.00  0.00           O  
ATOM    181  N3   RU     6       6.442  -3.146  -1.427  1.00  0.00           N  
ATOM    182  H3   RU     6       6.273  -3.670  -0.580  1.00  0.00           H  
ATOM    183  C2   RU     6       7.193  -2.003  -1.453  1.00  0.00           C  
ATOM    184  O2   RU     6       7.569  -1.467  -0.410  1.00  0.00           O  
ATOM    185  C3'  RU     6       9.347   0.431  -4.423  1.00  0.00           C  
ATOM    186  H3'  RU     6       9.276  -0.464  -5.041  1.00  0.00           H  
ATOM    187  C2'  RU     6       9.244   0.229  -2.970  1.00  0.00           C  
ATOM    188 H2'1  RU     6       9.776  -0.662  -2.637  1.00  0.00           H  
ATOM    189  O2'  RU     6       9.722   1.316  -2.222  1.00  0.00           O  
ATOM    190 HO'2  RU     6      10.523   1.634  -2.645  1.00  0.00           H  
ATOM    191  O3'  RU     6      10.463   1.225  -4.778  1.00  0.00           O  
ATOM    192  P    RU     7      11.927   0.688  -4.895  1.00  0.00           P  
ATOM    193  O1P  RU     7      12.524   1.666  -5.755  1.00  0.00           O  
ATOM    194  O2P  RU     7      11.901  -0.746  -5.219  1.00  0.00           O  
ATOM    195  O5'  RU     7      12.551   0.871  -3.447  1.00  0.00           O  
ATOM    196  C5'  RU     7      13.678   0.093  -3.098  1.00  0.00           C  
ATOM    197 H5'1  RU     7      14.481   0.364  -3.783  1.00  0.00           H  
ATOM    198 H5'2  RU     7      13.622  -0.995  -3.061  1.00  0.00           H  
ATOM    199  C4'  RU     7      14.116   0.616  -1.722  1.00  0.00           C  
ATOM    200  H4'  RU     7      15.032   0.039  -1.596  1.00  0.00           H  
ATOM    201  O4'  RU     7      14.541   1.941  -1.844  1.00  0.00           O  
ATOM    202  C1'  RU     7      13.926   2.679  -0.738  1.00  0.00           C  
ATOM    203  H1'  RU     7      14.439   2.708   0.223  1.00  0.00           H  
ATOM    204  N1   RU     7      13.575   4.050  -1.106  1.00  0.00           N  
ATOM    205  C6   RU     7      13.306   4.424  -2.416  1.00  0.00           C  
ATOM    206  H6   RU     7      13.378   3.706  -3.220  1.00  0.00           H  
ATOM    207  C5   RU     7      12.931   5.682  -2.680  1.00  0.00           C  
ATOM    208  H5   RU     7      12.666   5.988  -3.681  1.00  0.00           H  
ATOM    209  C4   RU     7      12.918   6.644  -1.664  1.00  0.00           C  
ATOM    210  O4   RU     7      12.744   7.894  -1.880  1.00  0.00           O  
ATOM    211  N3   RU     7      13.249   6.263  -0.381  1.00  0.00           N  
ATOM    212  H3   RU     7      13.355   6.940   0.361  1.00  0.00           H  
ATOM    213  C2   RU     7      13.522   4.939  -0.050  1.00  0.00           C  
ATOM    214  O2   RU     7      13.620   4.671   1.122  1.00  0.00           O  
ATOM    215  C3'  RU     7      13.153   0.424  -0.604  1.00  0.00           C  
ATOM    216  H3'  RU     7      12.376  -0.282  -0.898  1.00  0.00           H  
ATOM    217  C2'  RU     7      12.688   1.878  -0.350  1.00  0.00           C  
ATOM    218 H2'1  RU     7      11.907   2.025  -1.095  1.00  0.00           H  
ATOM    219  O2'  RU     7      12.135   2.206   0.883  1.00  0.00           O  
ATOM    220 HO'2  RU     7      11.260   1.833   1.011  1.00  0.00           H  
ATOM    221  O3'  RU     7      13.758  -0.110   0.606  1.00  0.00           O  
ATOM    222  P    RC     8      14.107  -1.762   0.780  1.00  0.00           P  
ATOM    223  O1P  RC     8      15.150  -1.877   1.880  1.00  0.00           O  
ATOM    224  O2P  RC     8      14.419  -2.121  -0.568  1.00  0.00           O  
ATOM    225  O5'  RC     8      12.839  -2.598   1.258  1.00  0.00           O  
ATOM    226  C5'  RC     8      12.218  -2.335   2.453  1.00  0.00           C  
ATOM    227 H5'1  RC     8      11.671  -1.392   2.433  1.00  0.00           H  
ATOM    228 H5'2  RC     8      12.957  -2.331   3.254  1.00  0.00           H  
ATOM    229  C4'  RC     8      11.288  -3.536   2.795  1.00  0.00           C  
ATOM    230  H4'  RC     8      10.876  -3.377   3.792  1.00  0.00           H  
ATOM    231  O4'  RC     8      10.260  -3.638   1.867  1.00  0.00           O  
ATOM    232  C1'  RC     8      10.275  -4.840   1.115  1.00  0.00           C  
ATOM    233  H1'  RC     8       9.633  -5.535   1.656  1.00  0.00           H  
ATOM    234  N1   RC     8       9.891  -4.692  -0.277  1.00  0.00           N  
ATOM    235  C6   RC     8      10.579  -3.819  -1.071  1.00  0.00           C  
ATOM    236  H6   RC     8      11.398  -3.250  -0.656  1.00  0.00           H  
ATOM    237  C5   RC     8      10.369  -3.913  -2.398  1.00  0.00           C  
ATOM    238  H5   RC     8      10.881  -3.267  -3.096  1.00  0.00           H  
ATOM    239  C4   RC     8       9.349  -4.846  -2.880  1.00  0.00           C  
ATOM    240  N4   RC     8       9.047  -4.847  -4.158  1.00  0.00           N  
ATOM    241  H41  RC     8       8.181  -5.335  -4.339  1.00  0.00           H  
ATOM    242  H42  RC     8       9.409  -4.178  -4.823  1.00  0.00           H  
ATOM    243  N3   RC     8       8.532  -5.474  -2.049  1.00  0.00           N  
ATOM    244  C2   RC     8       8.827  -5.481  -0.763  1.00  0.00           C  
ATOM    245  O2   RC     8       8.072  -6.156  -0.088  1.00  0.00           O  
ATOM    246  C3'  RC     8      11.913  -4.896   2.742  1.00  0.00           C  
ATOM    247  H3'  RC     8      12.987  -4.760   2.866  1.00  0.00           H  
ATOM    248  C2'  RC     8      11.640  -5.462   1.330  1.00  0.00           C  
ATOM    249 H2'1  RC     8      12.467  -5.187   0.676  1.00  0.00           H  
ATOM    250  O2'  RC     8      11.573  -6.904   1.218  1.00  0.00           O  
ATOM    251 HO'2  RC     8      11.572  -7.243   2.116  1.00  0.00           H  
ATOM    252  O3'  RC     8      11.462  -5.916   3.708  1.00  0.00           O  
ATOM    253  P    RG     9      12.103  -6.077   5.146  1.00  0.00           P  
ATOM    254  O1P  RG     9      13.564  -6.099   4.987  1.00  0.00           O  
ATOM    255  O2P  RG     9      11.417  -7.167   5.867  1.00  0.00           O  
ATOM    256  O5'  RG     9      11.671  -4.737   5.761  1.00  0.00           O  
ATOM    257  C5'  RG     9      10.278  -4.340   6.068  1.00  0.00           C  
ATOM    258 H5'1  RG     9       9.707  -5.163   6.497  1.00  0.00           H  
ATOM    259 H5'2  RG     9       9.694  -4.181   5.162  1.00  0.00           H  
ATOM    260  C4'  RG     9      10.296  -3.019   6.872  1.00  0.00           C  
ATOM    261  H4'  RG     9      10.686  -3.342   7.837  1.00  0.00           H  
ATOM    262  O4'  RG     9      11.249  -2.132   6.278  1.00  0.00           O  
ATOM    263  C1'  RG     9      10.735  -0.832   6.497  1.00  0.00           C  
ATOM    264  H1'  RG     9      11.445  -0.461   7.236  1.00  0.00           H  
ATOM    265  N9   RG     9      10.766  -0.005   5.234  1.00  0.00           N  
ATOM    266  C8   RG     9      11.397   1.192   5.032  1.00  0.00           C  
ATOM    267  H8   RG     9      12.197   1.521   5.678  1.00  0.00           H  
ATOM    268  N7   RG     9      11.042   1.803   3.937  1.00  0.00           N  
ATOM    269  C5   RG     9      10.048   1.034   3.428  1.00  0.00           C  
ATOM    270  C6   RG     9       9.247   1.263   2.297  1.00  0.00           C  
ATOM    271  O6   RG     9       9.277   2.207   1.485  1.00  0.00           O  
ATOM    272  N1   RG     9       8.442   0.169   2.076  1.00  0.00           N  
ATOM    273  H1   RG     9       7.764   0.402   1.365  1.00  0.00           H  
ATOM    274  C2   RG     9       8.389  -0.987   2.789  1.00  0.00           C  
ATOM    275  N2   RG     9       7.727  -2.000   2.324  1.00  0.00           N  
ATOM    276  H21  RG     9       7.598  -2.755   2.983  1.00  0.00           H  
ATOM    277  H22  RG     9       7.415  -1.837   1.377  1.00  0.00           H  
ATOM    278  N3   RG     9       9.154  -1.223   3.859  1.00  0.00           N  
ATOM    279  C4   RG     9       9.926  -0.141   4.139  1.00  0.00           C  
ATOM    280  C3'  RG     9       8.894  -2.421   6.857  1.00  0.00           C  
ATOM    281  H3'  RG     9       8.464  -2.501   5.858  1.00  0.00           H  
ATOM    282  C2'  RG     9       9.301  -0.910   7.085  1.00  0.00           C  
ATOM    283 H2'1  RG     9       8.548  -0.275   6.617  1.00  0.00           H  
ATOM    284  O2'  RG     9       9.518  -0.646   8.501  1.00  0.00           O  
ATOM    285 HO'2  RG     9       8.847  -1.165   8.949  1.00  0.00           H  
ATOM    286  O3'  RG     9       8.018  -2.802   7.892  1.00  0.00           O  
ATOM    287  P    RG    10       6.489  -2.936   7.561  1.00  0.00           P  
ATOM    288  O1P  RG    10       5.844  -3.018   8.866  1.00  0.00           O  
ATOM    289  O2P  RG    10       6.321  -4.066   6.641  1.00  0.00           O  
ATOM    290  O5'  RG    10       5.950  -1.683   6.710  1.00  0.00           O  
ATOM    291  C5'  RG    10       5.825  -0.399   7.269  1.00  0.00           C  
ATOM    292 H5'1  RG    10       6.682  -0.194   7.912  1.00  0.00           H  
ATOM    293 H5'2  RG    10       4.996  -0.570   7.955  1.00  0.00           H  
ATOM    294  C4'  RG    10       5.732   0.761   6.301  1.00  0.00           C  
ATOM    295  H4'  RG    10       6.078   1.706   6.722  1.00  0.00           H  
ATOM    296  O4'  RG    10       6.483   0.391   5.072  1.00  0.00           O  
ATOM    297  C1'  RG    10       5.806   0.828   3.934  1.00  0.00           C  
ATOM    298  H1'  RG    10       6.511   1.304   3.252  1.00  0.00           H  
ATOM    299  N9   RG    10       5.156  -0.360   3.255  1.00  0.00           N  
ATOM    300  C8   RG    10       4.555  -1.567   3.773  1.00  0.00           C  
ATOM    301  H8   RG    10       4.428  -1.707   4.836  1.00  0.00           H  
ATOM    302  N7   RG    10       4.235  -2.418   2.828  1.00  0.00           N  
ATOM    303  C5   RG    10       4.436  -1.656   1.679  1.00  0.00           C  
ATOM    304  C6   RG    10       4.112  -1.942   0.329  1.00  0.00           C  
ATOM    305  O6   RG    10       3.763  -3.002  -0.147  1.00  0.00           O  
ATOM    306  N1   RG    10       4.329  -0.954  -0.661  1.00  0.00           N  
ATOM    307  H1   RG    10       3.869  -1.168  -1.534  1.00  0.00           H  
ATOM    308  C2   RG    10       4.929   0.234  -0.305  1.00  0.00           C  
ATOM    309  N2   RG    10       5.089   1.103  -1.261  1.00  0.00           N  
ATOM    310  H21  RG    10       5.570   1.941  -0.970  1.00  0.00           H  
ATOM    311  H22  RG    10       4.852   0.975  -2.235  1.00  0.00           H  
ATOM    312  N3   RG    10       5.246   0.607   0.967  1.00  0.00           N  
ATOM    313  C4   RG    10       4.935  -0.420   1.898  1.00  0.00           C  
ATOM    314  C3'  RG    10       4.365   1.098   5.725  1.00  0.00           C  
ATOM    315  H3'  RG    10       3.912   0.112   5.626  1.00  0.00           H  
ATOM    316  C2'  RG    10       4.614   1.663   4.375  1.00  0.00           C  
ATOM    317 H2'1  RG    10       3.697   1.550   3.797  1.00  0.00           H  
ATOM    318  O2'  RG    10       5.136   2.984   4.432  1.00  0.00           O  
ATOM    319 HO'2  RG    10       4.853   3.482   3.662  1.00  0.00           H  
ATOM    320  O3'  RG    10       3.508   1.926   6.530  1.00  0.00           O  
ATOM    321  P    RU    11       1.922   1.883   6.365  1.00  0.00           P  
ATOM    322  O1P  RU    11       1.251   2.826   7.173  1.00  0.00           O  
ATOM    323  O2P  RU    11       1.487   0.466   6.388  1.00  0.00           O  
ATOM    324  O5'  RU    11       1.618   2.415   4.879  1.00  0.00           O  
ATOM    325  C5'  RU    11       1.864   3.776   4.498  1.00  0.00           C  
ATOM    326 H5'1  RU    11       2.802   4.235   4.810  1.00  0.00           H  
ATOM    327 H5'2  RU    11       1.029   4.337   4.918  1.00  0.00           H  
ATOM    328  C4'  RU    11       1.652   3.932   2.985  1.00  0.00           C  
ATOM    329  H4'  RU    11       1.919   4.921   2.613  1.00  0.00           H  
ATOM    330  O4'  RU    11       2.258   2.853   2.232  1.00  0.00           O  
ATOM    331  C1'  RU    11       1.690   2.574   0.949  1.00  0.00           C  
ATOM    332  H1'  RU    11       2.301   2.910   0.111  1.00  0.00           H  
ATOM    333  N1   RU    11       1.455   1.117   0.725  1.00  0.00           N  
ATOM    334  C6   RU    11       1.485   0.118   1.737  1.00  0.00           C  
ATOM    335  H6   RU    11       1.824   0.469   2.701  1.00  0.00           H  
ATOM    336  C5   RU    11       1.108  -1.116   1.458  1.00  0.00           C  
ATOM    337  H5   RU    11       1.077  -1.857   2.243  1.00  0.00           H  
ATOM    338  C4   RU    11       0.576  -1.555   0.214  1.00  0.00           C  
ATOM    339  O4   RU    11       0.152  -2.670  -0.042  1.00  0.00           O  
ATOM    340  N3   RU    11       0.619  -0.560  -0.739  1.00  0.00           N  
ATOM    341  H3   RU    11       0.248  -0.795  -1.648  1.00  0.00           H  
ATOM    342  C2   RU    11       0.889   0.772  -0.509  1.00  0.00           C  
ATOM    343  O2   RU    11       0.694   1.623  -1.411  1.00  0.00           O  
ATOM    344  C3'  RU    11       0.180   3.668   2.603  1.00  0.00           C  
ATOM    345  H3'  RU    11      -0.215   2.727   2.988  1.00  0.00           H  
ATOM    346  C2'  RU    11       0.440   3.406   1.068  1.00  0.00           C  
ATOM    347 H2'1  RU    11      -0.492   2.992   0.684  1.00  0.00           H  
ATOM    348  O2'  RU    11       0.778   4.611   0.320  1.00  0.00           O  
ATOM    349 HO'2  RU    11       0.728   4.334  -0.597  1.00  0.00           H  
ATOM    350  O3'  RU    11      -0.778   4.725   3.008  1.00  0.00           O  
ATOM    351  P    RG    12      -2.353   4.660   2.820  1.00  0.00           P  
ATOM    352  O1P  RG    12      -2.880   5.978   3.246  1.00  0.00           O  
ATOM    353  O2P  RG    12      -2.739   3.436   3.532  1.00  0.00           O  
ATOM    354  O5'  RG    12      -2.796   4.516   1.242  1.00  0.00           O  
ATOM    355  C5'  RG    12      -2.697   5.591   0.290  1.00  0.00           C  
ATOM    356 H5'1  RG    12      -1.641   5.859   0.283  1.00  0.00           H  
ATOM    357 H5'2  RG    12      -3.279   6.438   0.654  1.00  0.00           H  
ATOM    358  C4'  RG    12      -3.120   5.244  -1.148  1.00  0.00           C  
ATOM    359  H4'  RG    12      -2.973   6.102  -1.803  1.00  0.00           H  
ATOM    360  O4'  RG    12      -2.242   4.243  -1.790  1.00  0.00           O  
ATOM    361  C1'  RG    12      -2.928   3.340  -2.655  1.00  0.00           C  
ATOM    362  H1'  RG    12      -2.340   3.164  -3.555  1.00  0.00           H  
ATOM    363  N9   RG    12      -3.147   2.014  -1.978  1.00  0.00           N  
ATOM    364  C8   RG    12      -2.763   1.668  -0.692  1.00  0.00           C  
ATOM    365  H8   RG    12      -2.460   2.384   0.057  1.00  0.00           H  
ATOM    366  N7   RG    12      -3.100   0.442  -0.415  1.00  0.00           N  
ATOM    367  C5   RG    12      -3.348  -0.122  -1.640  1.00  0.00           C  
ATOM    368  C6   RG    12      -3.563  -1.460  -2.032  1.00  0.00           C  
ATOM    369  O6   RG    12      -3.641  -2.420  -1.330  1.00  0.00           O  
ATOM    370  N1   RG    12      -3.822  -1.605  -3.405  1.00  0.00           N  
ATOM    371  H1   RG    12      -4.129  -2.533  -3.660  1.00  0.00           H  
ATOM    372  C2   RG    12      -4.073  -0.551  -4.173  1.00  0.00           C  
ATOM    373  N2   RG    12      -4.365  -0.805  -5.434  1.00  0.00           N  
ATOM    374  H21  RG    12      -4.607   0.005  -5.988  1.00  0.00           H  
ATOM    375  H22  RG    12      -4.620  -1.759  -5.644  1.00  0.00           H  
ATOM    376  N3   RG    12      -3.820   0.712  -3.867  1.00  0.00           N  
ATOM    377  C4   RG    12      -3.371   0.871  -2.599  1.00  0.00           C  
ATOM    378  C3'  RG    12      -4.515   4.692  -1.402  1.00  0.00           C  
ATOM    379  H3'  RG    12      -4.707   3.937  -0.639  1.00  0.00           H  
ATOM    380  C2'  RG    12      -4.337   3.983  -2.777  1.00  0.00           C  
ATOM    381 H2'1  RG    12      -5.093   3.200  -2.835  1.00  0.00           H  
ATOM    382  O2'  RG    12      -4.337   4.926  -3.844  1.00  0.00           O  
ATOM    383 HO'2  RG    12      -4.824   4.574  -4.592  1.00  0.00           H  
ATOM    384  O3'  RG    12      -5.638   5.595  -1.293  1.00  0.00           O  
ATOM    385  P    RC    13      -7.167   5.254  -1.105  1.00  0.00           P  
ATOM    386  O1P  RC    13      -7.771   6.591  -1.143  1.00  0.00           O  
ATOM    387  O2P  RC    13      -7.236   4.574   0.202  1.00  0.00           O  
ATOM    388  O5'  RC    13      -7.700   4.276  -2.233  1.00  0.00           O  
ATOM    389  C5'  RC    13      -7.796   4.743  -3.558  1.00  0.00           C  
ATOM    390 H5'1  RC    13      -6.884   5.279  -3.820  1.00  0.00           H  
ATOM    391 H5'2  RC    13      -8.632   5.437  -3.649  1.00  0.00           H  
ATOM    392  C4'  RC    13      -8.022   3.503  -4.497  1.00  0.00           C  
ATOM    393  H4'  RC    13      -8.218   3.905  -5.491  1.00  0.00           H  
ATOM    394  O4'  RC    13      -6.977   2.537  -4.614  1.00  0.00           O  
ATOM    395  C1'  RC    13      -7.492   1.202  -4.817  1.00  0.00           C  
ATOM    396  H1'  RC    13      -7.093   0.748  -5.725  1.00  0.00           H  
ATOM    397  N1   RC    13      -7.294   0.311  -3.652  1.00  0.00           N  
ATOM    398  C6   RC    13      -6.937   0.722  -2.341  1.00  0.00           C  
ATOM    399  H6   RC    13      -6.646   1.749  -2.171  1.00  0.00           H  
ATOM    400  C5   RC    13      -6.720  -0.171  -1.312  1.00  0.00           C  
ATOM    401  H5   RC    13      -6.315   0.165  -0.369  1.00  0.00           H  
ATOM    402  C4   RC    13      -7.018  -1.525  -1.674  1.00  0.00           C  
ATOM    403  N4   RC    13      -6.951  -2.451  -0.804  1.00  0.00           N  
ATOM    404  H41  RC    13      -7.253  -3.371  -1.090  1.00  0.00           H  
ATOM    405  H42  RC    13      -6.832  -2.263   0.181  1.00  0.00           H  
ATOM    406  N3   RC    13      -7.433  -1.913  -2.885  1.00  0.00           N  
ATOM    407  C2   RC    13      -7.476  -1.030  -3.877  1.00  0.00           C  
ATOM    408  O2   RC    13      -7.730  -1.460  -5.009  1.00  0.00           O  
ATOM    409  C3'  RC    13      -9.229   2.645  -4.098  1.00  0.00           C  
ATOM    410  H3'  RC    13      -9.199   2.300  -3.065  1.00  0.00           H  
ATOM    411  C2'  RC    13      -9.044   1.415  -5.012  1.00  0.00           C  
ATOM    412 H2'1  RC    13      -9.646   0.522  -4.845  1.00  0.00           H  
ATOM    413  O2'  RC    13      -9.119   1.691  -6.400  1.00  0.00           O  
ATOM    414 HO'2  RC    13      -9.140   2.650  -6.430  1.00  0.00           H  
ATOM    415  O3'  RC    13     -10.545   3.230  -4.344  1.00  0.00           O  
ATOM    416  P   RC3    14     -11.857   2.849  -3.574  1.00  0.00           P  
ATOM    417  O1P RC3    14     -12.872   3.804  -4.056  1.00  0.00           O  
ATOM    418  O2P RC3    14     -11.465   2.826  -2.192  1.00  0.00           O  
ATOM    419  O5' RC3    14     -12.202   1.397  -4.144  1.00  0.00           O  
ATOM    420  C5' RC3    14     -12.673   1.226  -5.470  1.00  0.00           C  
ATOM    421 H5'1 RC3    14     -11.945   1.477  -6.241  1.00  0.00           H  
ATOM    422 H5'2 RC3    14     -13.601   1.781  -5.602  1.00  0.00           H  
ATOM    423  C4' RC3    14     -13.002  -0.248  -5.782  1.00  0.00           C  
ATOM    424  H4' RC3    14     -13.385  -0.425  -6.787  1.00  0.00           H  
ATOM    425  O4' RC3    14     -11.775  -0.960  -5.608  1.00  0.00           O  
ATOM    426  C1' RC3    14     -12.097  -2.281  -5.142  1.00  0.00           C  
ATOM    427  H1' RC3    14     -11.850  -2.952  -5.965  1.00  0.00           H  
ATOM    428  N1  RC3    14     -11.414  -2.623  -3.840  1.00  0.00           N  
ATOM    429  C6  RC3    14     -10.924  -1.698  -2.911  1.00  0.00           C  
ATOM    430  H6  RC3    14     -11.048  -0.652  -3.150  1.00  0.00           H  
ATOM    431  C5  RC3    14     -10.309  -2.064  -1.761  1.00  0.00           C  
ATOM    432  H5  RC3    14     -10.024  -1.236  -1.128  1.00  0.00           H  
ATOM    433  C4  RC3    14     -10.347  -3.454  -1.455  1.00  0.00           C  
ATOM    434  N4  RC3    14      -9.923  -3.863  -0.255  1.00  0.00           N  
ATOM    435  H41 RC3    14     -10.048  -4.840  -0.031  1.00  0.00           H  
ATOM    436  H42 RC3    14      -9.782  -3.117   0.411  1.00  0.00           H  
ATOM    437  N3  RC3    14     -10.948  -4.382  -2.214  1.00  0.00           N  
ATOM    438  C2  RC3    14     -11.438  -4.028  -3.403  1.00  0.00           C  
ATOM    439  O2  RC3    14     -11.899  -4.933  -4.053  1.00  0.00           O  
ATOM    440  C3' RC3    14     -14.102  -0.863  -4.903  1.00  0.00           C  
ATOM    441  H3' RC3    14     -14.093  -0.375  -3.928  1.00  0.00           H  
ATOM    442  C2' RC3    14     -13.606  -2.319  -4.858  1.00  0.00           C  
ATOM    443 H2'1 RC3    14     -13.882  -2.784  -3.912  1.00  0.00           H  
ATOM    444  O2' RC3    14     -14.232  -2.970  -6.022  1.00  0.00           O  
ATOM    445 HO'2 RC3    14     -13.777  -3.773  -6.285  1.00  0.00           H  
ATOM    446  O3' RC3    14     -15.391  -0.705  -5.481  1.00  0.00           O  
ATOM    447  H3T RC3    14     -15.403  -1.293  -6.240  1.00  0.00           H  
END   
