# Supplementary material for: Can We Ever Develop an Ideal RNA Force Field? Lessons Learned from Simulations of the UUCG RNA Tetraloop and Other Systems
Source: J Chem Theory Comput. 2025 Jan 15;21(8):4183–202. doi: 10.1021/acs.jctc.4c01357 (PMC12020377; doi:10.1021/acs.jctc.4c01357)
Supplement: Supplementary file 2 — ct4c01357_si_002.zip [file ct4c01357_si_002.zip › pdbs-UUCG/G9-bulge_syn.pdb]

ATOM      1 HO5' RG5     1      -4.390  -8.861  10.857  1.00  0.00           H  
ATOM      2  O5' RG5     1      -5.017  -8.158  10.672  1.00  0.00           O  
ATOM      3  C5' RG5     1      -6.392  -8.587  10.557  1.00  0.00           C  
ATOM      4  H5' RG5     1      -6.833  -8.340  11.522  1.00  0.00           H  
ATOM      5 H5'' RG5     1      -6.487  -9.608  10.186  1.00  0.00           H  
ATOM      6  C4' RG5     1      -7.079  -7.644   9.526  1.00  0.00           C  
ATOM      7  H4' RG5     1      -8.085  -8.027   9.350  1.00  0.00           H  
ATOM      8  O4' RG5     1      -7.116  -6.298   9.995  1.00  0.00           O  
ATOM      9  C1' RG5     1      -7.150  -5.411   8.911  1.00  0.00           C  
ATOM     10  H1' RG5     1      -8.059  -4.811   8.958  1.00  0.00           H  
ATOM     11  N9  RG5     1      -6.022  -4.497   8.778  1.00  0.00           N  
ATOM     12  C8  RG5     1      -4.748  -4.744   9.100  1.00  0.00           C  
ATOM     13  H8  RG5     1      -4.322  -5.695   9.385  1.00  0.00           H  
ATOM     14  N7  RG5     1      -3.925  -3.728   8.913  1.00  0.00           N  
ATOM     15  C5  RG5     1      -4.808  -2.700   8.479  1.00  0.00           C  
ATOM     16  C6  RG5     1      -4.628  -1.338   8.173  1.00  0.00           C  
ATOM     17  O6  RG5     1      -3.590  -0.661   8.196  1.00  0.00           O  
ATOM     18  N1  RG5     1      -5.745  -0.644   7.898  1.00  0.00           N  
ATOM     19  H1  RG5     1      -5.532   0.278   7.547  1.00  0.00           H  
ATOM     20  C2  RG5     1      -6.968  -1.273   7.736  1.00  0.00           C  
ATOM     21  N2  RG5     1      -7.890  -0.548   7.218  1.00  0.00           N  
ATOM     22  H21 RG5     1      -8.695  -1.018   6.830  1.00  0.00           H  
ATOM     23  H22 RG5     1      -7.665   0.351   6.816  1.00  0.00           H  
ATOM     24  N3  RG5     1      -7.250  -2.542   7.959  1.00  0.00           N  
ATOM     25  C4  RG5     1      -6.144  -3.180   8.393  1.00  0.00           C  
ATOM     26 RC3' RG5     1      -6.325  -7.529   8.117  1.00  0.00           C  
ATOM     27  H3' RG5     1      -5.246  -7.384   8.155  1.00  0.00           H  
ATOM     28  C2' RG5     1      -7.130  -6.282   7.616  1.00  0.00           C  
ATOM     29  H2' RG5     1      -6.594  -5.801   6.797  1.00  0.00           H  
ATOM     30  O2' RG5     1      -8.492  -6.508   7.177  1.00  0.00           O  
ATOM     31 HO2' RG5     1      -8.351  -7.210   6.537  1.00  0.00           H  
ATOM     32  O3' RG5     1      -6.562  -8.716   7.355  1.00  0.00           O  
ATOM     33  P    RG     2      -5.996  -8.849   5.872  1.00  0.00           P  
ATOM     34  OP1  RG     2      -6.529 -10.108   5.394  1.00  0.00           O  
ATOM     35  OP2  RG     2      -4.513  -8.676   5.858  1.00  0.00           O  
ATOM     36  O5'  RG     2      -6.697  -7.639   5.049  1.00  0.00           O  
ATOM     37  C5'  RG     2      -5.967  -6.727   4.316  1.00  0.00           C  
ATOM     38  H5'  RG     2      -5.397  -7.277   3.567  1.00  0.00           H  
ATOM     39 H5''  RG     2      -5.180  -6.297   4.936  1.00  0.00           H  
ATOM     40  C4'  RG     2      -6.785  -5.626   3.635  1.00  0.00           C  
ATOM     41  H4'  RG     2      -7.785  -6.000   3.414  1.00  0.00           H  
ATOM     42  O4'  RG     2      -7.097  -4.573   4.563  1.00  0.00           O  
ATOM     43  C1'  RG     2      -6.748  -3.419   3.861  1.00  0.00           C  
ATOM     44  H1'  RG     2      -7.515  -2.666   4.047  1.00  0.00           H  
ATOM     45  N9   RG     2      -5.470  -2.776   4.391  1.00  0.00           N  
ATOM     46  C8   RG     2      -4.458  -3.291   5.212  1.00  0.00           C  
ATOM     47  H8   RG     2      -4.402  -4.349   5.422  1.00  0.00           H  
ATOM     48  N7   RG     2      -3.520  -2.401   5.531  1.00  0.00           N  
ATOM     49  C5   RG     2      -3.980  -1.225   4.869  1.00  0.00           C  
ATOM     50  C6   RG     2      -3.419   0.119   4.845  1.00  0.00           C  
ATOM     51  O6   RG     2      -2.321   0.535   5.351  1.00  0.00           O  
ATOM     52  N1   RG     2      -4.212   1.060   4.155  1.00  0.00           N  
ATOM     53  H1   RG     2      -3.862   2.005   4.080  1.00  0.00           H  
ATOM     54  C2   RG     2      -5.448   0.703   3.627  1.00  0.00           C  
ATOM     55  N2   RG     2      -5.998   1.627   2.950  1.00  0.00           N  
ATOM     56  H21  RG     2      -6.854   1.535   2.422  1.00  0.00           H  
ATOM     57  H22  RG     2      -5.520   2.512   2.856  1.00  0.00           H  
ATOM     58  N3   RG     2      -5.938  -0.556   3.595  1.00  0.00           N  
ATOM     59  C4   RG     2      -5.167  -1.439   4.267  1.00  0.00           C  
ATOM     60 RC3'  RG     2      -6.085  -5.038   2.453  1.00  0.00           C  
ATOM     61  H3'  RG     2      -5.024  -5.014   2.702  1.00  0.00           H  
ATOM     62  C2'  RG     2      -6.566  -3.613   2.385  1.00  0.00           C  
ATOM     63  H2'  RG     2      -5.845  -2.956   1.897  1.00  0.00           H  
ATOM     64  O2'  RG     2      -7.874  -3.664   1.731  1.00  0.00           O  
ATOM     65 HO2'  RG     2      -8.309  -4.502   1.903  1.00  0.00           H  
ATOM     66  O3'  RG     2      -6.255  -5.698   1.213  1.00  0.00           O  
ATOM     67  P    RC     3      -5.394  -5.486  -0.067  1.00  0.00           P  
ATOM     68  OP1  RC     3      -5.903  -6.390  -1.130  1.00  0.00           O  
ATOM     69  OP2  RC     3      -3.988  -5.841   0.337  1.00  0.00           O  
ATOM     70  O5'  RC     3      -5.506  -3.960  -0.504  1.00  0.00           O  
ATOM     71  C5'  RC     3      -6.641  -3.466  -1.257  1.00  0.00           C  
ATOM     72  H5'  RC     3      -7.631  -3.528  -0.806  1.00  0.00           H  
ATOM     73 H5''  RC     3      -6.711  -4.064  -2.166  1.00  0.00           H  
ATOM     74  C4'  RC     3      -6.378  -1.974  -1.589  1.00  0.00           C  
ATOM     75  H4'  RC     3      -7.158  -1.459  -2.149  1.00  0.00           H  
ATOM     76  O4'  RC     3      -6.122  -1.204  -0.444  1.00  0.00           O  
ATOM     77  C1'  RC     3      -5.390   0.006  -0.723  1.00  0.00           C  
ATOM     78  H1'  RC     3      -6.032   0.875  -0.584  1.00  0.00           H  
ATOM     79  N1   RC     3      -4.299   0.086   0.326  1.00  0.00           N  
ATOM     80  C6   RC     3      -3.941  -0.971   1.051  1.00  0.00           C  
ATOM     81  H6   RC     3      -4.413  -1.939   0.972  1.00  0.00           H  
ATOM     82  C5   RC     3      -2.792  -0.894   1.779  1.00  0.00           C  
ATOM     83  H5   RC     3      -2.486  -1.794   2.290  1.00  0.00           H  
ATOM     84  C4   RC     3      -2.063   0.295   1.785  1.00  0.00           C  
ATOM     85  N4   RC     3      -0.939   0.353   2.447  1.00  0.00           N  
ATOM     86  H41  RC     3      -0.516   1.267   2.522  1.00  0.00           H  
ATOM     87  H42  RC     3      -0.695  -0.418   3.053  1.00  0.00           H  
ATOM     88  N3   RC     3      -2.456   1.346   1.153  1.00  0.00           N  
ATOM     89  C2   RC     3      -3.627   1.311   0.525  1.00  0.00           C  
ATOM     90  O2   RC     3      -3.952   2.324  -0.043  1.00  0.00           O  
ATOM     91 RC3'  RC     3      -5.001  -1.759  -2.290  1.00  0.00           C  
ATOM     92  H3'  RC     3      -4.164  -2.076  -1.669  1.00  0.00           H  
ATOM     93  C2'  RC     3      -4.842  -0.193  -2.163  1.00  0.00           C  
ATOM     94  H2'  RC     3      -3.783   0.061  -2.120  1.00  0.00           H  
ATOM     95  O2'  RC     3      -5.581   0.644  -3.133  1.00  0.00           O  
ATOM     96 HO2'  RC     3      -5.361   1.563  -2.964  1.00  0.00           H  
ATOM     97  O3'  RC     3      -4.949  -2.296  -3.572  1.00  0.00           O  
ATOM     98  P    RA     4      -3.597  -2.645  -4.284  1.00  0.00           P  
ATOM     99  OP1  RA     4      -3.874  -3.401  -5.531  1.00  0.00           O  
ATOM    100  OP2  RA     4      -2.865  -3.352  -3.200  1.00  0.00           O  
ATOM    101  O5'  RA     4      -2.751  -1.361  -4.605  1.00  0.00           O  
ATOM    102  C5'  RA     4      -3.358  -0.422  -5.419  1.00  0.00           C  
ATOM    103  H5'  RA     4      -4.408  -0.252  -5.184  1.00  0.00           H  
ATOM    104 H5''  RA     4      -3.348  -0.755  -6.457  1.00  0.00           H  
ATOM    105  C4'  RA     4      -2.587   0.915  -5.287  1.00  0.00           C  
ATOM    106  H4'  RA     4      -3.038   1.613  -5.992  1.00  0.00           H  
ATOM    107  O4'  RA     4      -2.582   1.526  -3.959  1.00  0.00           O  
ATOM    108  C1'  RA     4      -1.416   2.245  -3.938  1.00  0.00           C  
ATOM    109  H1'  RA     4      -1.507   3.297  -3.667  1.00  0.00           H  
ATOM    110  N9   RA     4      -0.725   1.578  -2.803  1.00  0.00           N  
ATOM    111  C8   RA     4      -0.941   0.333  -2.177  1.00  0.00           C  
ATOM    112  H8   RA     4      -1.578  -0.461  -2.538  1.00  0.00           H  
ATOM    113  N7   RA     4      -0.187   0.119  -1.128  1.00  0.00           N  
ATOM    114  C5   RA     4       0.529   1.329  -1.029  1.00  0.00           C  
ATOM    115  C6   RA     4       1.442   1.875  -0.084  1.00  0.00           C  
ATOM    116  N6   RA     4       1.788   1.377   1.055  1.00  0.00           N  
ATOM    117  H61  RA     4       2.343   2.004   1.619  1.00  0.00           H  
ATOM    118  H62  RA     4       1.354   0.544   1.428  1.00  0.00           H  
ATOM    119  N1   RA     4       1.937   3.118  -0.249  1.00  0.00           N  
ATOM    120  C2   RA     4       1.702   3.748  -1.308  1.00  0.00           C  
ATOM    121  H2   RA     4       2.236   4.685  -1.363  1.00  0.00           H  
ATOM    122  N3   RA     4       0.979   3.314  -2.342  1.00  0.00           N  
ATOM    123  C4   RA     4       0.399   2.091  -2.157  1.00  0.00           C  
ATOM    124 RC3'  RA     4      -1.085   0.830  -5.783  1.00  0.00           C  
ATOM    125  H3'  RA     4      -0.571   0.056  -5.214  1.00  0.00           H  
ATOM    126  C2'  RA     4      -0.636   2.223  -5.303  1.00  0.00           C  
ATOM    127  H2'  RA     4       0.449   2.175  -5.213  1.00  0.00           H  
ATOM    128  O2'  RA     4      -1.099   3.199  -6.197  1.00  0.00           O  
ATOM    129 HO2'  RA     4      -1.035   2.830  -7.081  1.00  0.00           H  
ATOM    130  O3'  RA     4      -0.907   0.671  -7.205  1.00  0.00           O  
ATOM    131  P    RC     5       0.302  -0.044  -7.916  1.00  0.00           P  
ATOM    132  OP1  RC     5      -0.019   0.064  -9.356  1.00  0.00           O  
ATOM    133  OP2  RC     5       0.454  -1.397  -7.321  1.00  0.00           O  
ATOM    134  O5'  RC     5       1.603   0.807  -7.677  1.00  0.00           O  
ATOM    135  C5'  RC     5       2.013   1.898  -8.456  1.00  0.00           C  
ATOM    136  H5'  RC     5       1.246   2.659  -8.597  1.00  0.00           H  
ATOM    137 H5''  RC     5       2.380   1.704  -9.464  1.00  0.00           H  
ATOM    138  C4'  RC     5       3.094   2.643  -7.618  1.00  0.00           C  
ATOM    139  H4'  RC     5       3.320   3.586  -8.116  1.00  0.00           H  
ATOM    140  O4'  RC     5       2.596   3.057  -6.385  1.00  0.00           O  
ATOM    141  C1'  RC     5       3.724   3.175  -5.435  1.00  0.00           C  
ATOM    142  H1'  RC     5       3.758   4.178  -5.011  1.00  0.00           H  
ATOM    143  N1   RC     5       3.610   2.140  -4.350  1.00  0.00           N  
ATOM    144  C6   RC     5       2.897   0.951  -4.518  1.00  0.00           C  
ATOM    145  H6   RC     5       2.452   0.752  -5.482  1.00  0.00           H  
ATOM    146  C5   RC     5       2.788   0.076  -3.461  1.00  0.00           C  
ATOM    147  H5   RC     5       2.200  -0.819  -3.602  1.00  0.00           H  
ATOM    148  C4   RC     5       3.537   0.442  -2.300  1.00  0.00           C  
ATOM    149  N4   RC     5       3.624  -0.466  -1.343  1.00  0.00           N  
ATOM    150  H41  RC     5       3.954  -0.140  -0.446  1.00  0.00           H  
ATOM    151  H42  RC     5       3.044  -1.289  -1.425  1.00  0.00           H  
ATOM    152  N3   RC     5       4.277   1.500  -2.166  1.00  0.00           N  
ATOM    153  C2   RC     5       4.235   2.388  -3.150  1.00  0.00           C  
ATOM    154  O2   RC     5       4.863   3.453  -2.990  1.00  0.00           O  
ATOM    155 RC3'  RC     5       4.422   1.894  -7.314  1.00  0.00           C  
ATOM    156  H3'  RC     5       4.183   0.887  -6.973  1.00  0.00           H  
ATOM    157  C2'  RC     5       4.967   2.690  -6.135  1.00  0.00           C  
ATOM    158  H2'  RC     5       5.607   2.054  -5.524  1.00  0.00           H  
ATOM    159  O2'  RC     5       5.723   3.879  -6.433  1.00  0.00           O  
ATOM    160 HO2'  RC     5       6.645   3.786  -6.183  1.00  0.00           H  
ATOM    161  O3'  RC     5       5.328   1.791  -8.399  1.00  0.00           O  
ATOM    162  P    RU     6       6.232   0.521  -8.644  1.00  0.00           P  
ATOM    163  OP1  RU     6       6.973   0.755  -9.933  1.00  0.00           O  
ATOM    164  OP2  RU     6       5.431  -0.749  -8.421  1.00  0.00           O  
ATOM    165  O5'  RU     6       7.272   0.535  -7.433  1.00  0.00           O  
ATOM    166  C5'  RU     6       8.250   1.620  -7.290  1.00  0.00           C  
ATOM    167  H5'  RU     6       7.788   2.594  -7.451  1.00  0.00           H  
ATOM    168 H5''  RU     6       9.005   1.394  -8.043  1.00  0.00           H  
ATOM    169  C4'  RU     6       9.020   1.633  -5.975  1.00  0.00           C  
ATOM    170  H4'  RU     6       9.588   2.564  -5.968  1.00  0.00           H  
ATOM    171  O4'  RU     6       8.019   1.644  -4.959  1.00  0.00           O  
ATOM    172  C1'  RU     6       8.578   1.018  -3.746  1.00  0.00           C  
ATOM    173  H1'  RU     6       8.761   1.689  -2.906  1.00  0.00           H  
ATOM    174  N1   RU     6       7.701  -0.081  -3.309  1.00  0.00           N  
ATOM    175  C6   RU     6       6.794  -0.728  -4.101  1.00  0.00           C  
ATOM    176  H6   RU     6       6.744  -0.538  -5.163  1.00  0.00           H  
ATOM    177  C5   RU     6       6.072  -1.727  -3.584  1.00  0.00           C  
ATOM    178  H5   RU     6       5.381  -2.237  -4.239  1.00  0.00           H  
ATOM    179  C4   RU     6       6.155  -2.045  -2.207  1.00  0.00           C  
ATOM    180  O4   RU     6       5.521  -2.910  -1.612  1.00  0.00           O  
ATOM    181  N3   RU     6       7.045  -1.393  -1.453  1.00  0.00           N  
ATOM    182  H3   RU     6       7.161  -1.720  -0.504  1.00  0.00           H  
ATOM    183  C2   RU     6       7.918  -0.474  -1.960  1.00  0.00           C  
ATOM    184  O2   RU     6       8.793   0.026  -1.199  1.00  0.00           O  
ATOM    185 RC3'  RU     6       9.932   0.487  -5.718  1.00  0.00           C  
ATOM    186  H3'  RU     6       9.420  -0.397  -6.098  1.00  0.00           H  
ATOM    187  C2'  RU     6       9.979   0.523  -4.160  1.00  0.00           C  
ATOM    188  H2'  RU     6      10.292  -0.412  -3.697  1.00  0.00           H  
ATOM    189  O2'  RU     6      10.815   1.579  -3.735  1.00  0.00           O  
ATOM    190 HO2'  RU     6      11.645   1.388  -4.178  1.00  0.00           H  
ATOM    191  O3'  RU     6      11.182   0.718  -6.325  1.00  0.00           O  
ATOM    192  P    RU     7      12.424  -0.222  -6.119  1.00  0.00           P  
ATOM    193  OP1  RU     7      13.377  -0.008  -7.178  1.00  0.00           O  
ATOM    194  OP2  RU     7      11.873  -1.576  -5.953  1.00  0.00           O  
ATOM    195  O5'  RU     7      13.140   0.251  -4.757  1.00  0.00           O  
ATOM    196  C5'  RU     7      14.299  -0.393  -4.247  1.00  0.00           C  
ATOM    197  H5'  RU     7      15.071  -0.355  -5.016  1.00  0.00           H  
ATOM    198 H5''  RU     7      13.974  -1.352  -3.843  1.00  0.00           H  
ATOM    199  C4'  RU     7      14.977   0.234  -3.027  1.00  0.00           C  
ATOM    200  H4'  RU     7      15.944  -0.261  -2.948  1.00  0.00           H  
ATOM    201  O4'  RU     7      15.158   1.636  -3.211  1.00  0.00           O  
ATOM    202  C1'  RU     7      14.855   2.327  -1.953  1.00  0.00           C  
ATOM    203  H1'  RU     7      15.698   2.264  -1.265  1.00  0.00           H  
ATOM    204  N1   RU     7      14.520   3.725  -2.133  1.00  0.00           N  
ATOM    205  C6   RU     7      14.147   4.228  -3.303  1.00  0.00           C  
ATOM    206  H6   RU     7      14.236   3.619  -4.191  1.00  0.00           H  
ATOM    207  C5   RU     7      13.627   5.497  -3.445  1.00  0.00           C  
ATOM    208  H5   RU     7      13.347   5.948  -4.386  1.00  0.00           H  
ATOM    209  C4   RU     7      13.363   6.298  -2.343  1.00  0.00           C  
ATOM    210  O4   RU     7      12.959   7.457  -2.300  1.00  0.00           O  
ATOM    211  N3   RU     7      13.770   5.731  -1.143  1.00  0.00           N  
ATOM    212  H3   RU     7      13.627   6.438  -0.435  1.00  0.00           H  
ATOM    213  C2   RU     7      14.393   4.561  -0.973  1.00  0.00           C  
ATOM    214  O2   RU     7      14.956   4.219   0.079  1.00  0.00           O  
ATOM    215 RC3'  RU     7      14.064   0.037  -1.744  1.00  0.00           C  
ATOM    216  H3'  RU     7      13.176  -0.593  -1.796  1.00  0.00           H  
ATOM    217  C2'  RU     7      13.642   1.498  -1.441  1.00  0.00           C  
ATOM    218  H2'  RU     7      12.825   1.855  -2.069  1.00  0.00           H  
ATOM    219  O2'  RU     7      13.364   1.743  -0.079  1.00  0.00           O  
ATOM    220 HO2'  RU     7      12.658   1.171   0.232  1.00  0.00           H  
ATOM    221  O3'  RU     7      14.939  -0.333  -0.654  1.00  0.00           O  
ATOM    222  P    RC     8      15.481  -1.830  -0.251  1.00  0.00           P  
ATOM    223  OP1  RC     8      16.688  -1.701   0.593  1.00  0.00           O  
ATOM    224  OP2  RC     8      15.580  -2.634  -1.447  1.00  0.00           O  
ATOM    225  O5'  RC     8      14.308  -2.414   0.592  1.00  0.00           O  
ATOM    226  C5'  RC     8      14.059  -1.975   1.920  1.00  0.00           C  
ATOM    227  H5'  RC     8      13.767  -0.931   2.029  1.00  0.00           H  
ATOM    228 H5''  RC     8      14.898  -2.188   2.582  1.00  0.00           H  
ATOM    229  C4'  RC     8      12.682  -2.612   2.437  1.00  0.00           C  
ATOM    230  H4'  RC     8      12.492  -2.173   3.417  1.00  0.00           H  
ATOM    231  O4'  RC     8      11.607  -2.175   1.592  1.00  0.00           O  
ATOM    232  C1'  RC     8      10.915  -3.268   1.067  1.00  0.00           C  
ATOM    233  H1'  RC     8       9.989  -3.335   1.639  1.00  0.00           H  
ATOM    234  N1   RC     8      10.610  -3.151  -0.363  1.00  0.00           N  
ATOM    235  C6   RC     8      11.455  -2.533  -1.232  1.00  0.00           C  
ATOM    236  H6   RC     8      12.346  -2.148  -0.758  1.00  0.00           H  
ATOM    237  C5   RC     8      11.240  -2.441  -2.555  1.00  0.00           C  
ATOM    238  H5   RC     8      11.949  -1.950  -3.205  1.00  0.00           H  
ATOM    239  C4   RC     8       9.990  -2.988  -3.001  1.00  0.00           C  
ATOM    240  N4   RC     8       9.615  -2.949  -4.235  1.00  0.00           N  
ATOM    241  H41  RC     8       8.763  -3.468  -4.391  1.00  0.00           H  
ATOM    242  H42  RC     8      10.268  -2.650  -4.946  1.00  0.00           H  
ATOM    243  N3   RC     8       9.162  -3.639  -2.178  1.00  0.00           N  
ATOM    244  C2   RC     8       9.454  -3.685  -0.859  1.00  0.00           C  
ATOM    245  O2   RC     8       8.606  -4.258  -0.106  1.00  0.00           O  
ATOM    246 RC3'  RC     8      12.720  -4.052   2.491  1.00  0.00           C  
ATOM    247  H3'  RC     8      13.730  -4.453   2.401  1.00  0.00           H  
ATOM    248  C2'  RC     8      11.833  -4.472   1.348  1.00  0.00           C  
ATOM    249  H2'  RC     8      12.487  -4.596   0.484  1.00  0.00           H  
ATOM    250  O2'  RC     8      11.131  -5.691   1.425  1.00  0.00           O  
ATOM    251 HO2'  RC     8      11.801  -6.323   1.697  1.00  0.00           H  
ATOM    252  O3'  RC     8      12.138  -4.619   3.658  1.00  0.00           O  
ATOM    253  P    RG     9      12.729  -4.390   5.164  1.00  0.00           P  
ATOM    254  OP1  RG     9      14.105  -3.957   5.022  1.00  0.00           O  
ATOM    255  OP2  RG     9      12.482  -5.611   5.941  1.00  0.00           O  
ATOM    256  O5'  RG     9      11.891  -3.162   5.711  1.00  0.00           O  
ATOM    257  C5'  RG     9      10.520  -3.091   5.903  1.00  0.00           C  
ATOM    258  H5'  RG     9      10.193  -3.736   6.719  1.00  0.00           H  
ATOM    259 H5''  RG     9      10.040  -3.255   4.938  1.00  0.00           H  
ATOM    260  C4'  RG     9      10.112  -1.651   6.342  1.00  0.00           C  
ATOM    261  H4'  RG     9      10.587  -0.990   5.618  1.00  0.00           H  
ATOM    262  O4'  RG     9       8.800  -1.703   6.109  1.00  0.00           O  
ATOM    263  C1'  RG     9       8.172  -1.409   7.351  1.00  0.00           C  
ATOM    264  H1'  RG     9       8.110  -0.327   7.473  1.00  0.00           H  
ATOM    265  N9   RG     9       6.764  -1.923   7.436  1.00  0.00           N  
ATOM    266  C8   RG     9       5.647  -1.108   7.588  1.00  0.00           C  
ATOM    267  H8   RG     9       5.694  -0.039   7.736  1.00  0.00           H  
ATOM    268  N7   RG     9       4.570  -1.763   7.414  1.00  0.00           N  
ATOM    269  C5   RG     9       5.029  -3.113   7.194  1.00  0.00           C  
ATOM    270  C6   RG     9       4.315  -4.313   6.866  1.00  0.00           C  
ATOM    271  O6   RG     9       3.096  -4.502   6.802  1.00  0.00           O  
ATOM    272  N1   RG     9       5.157  -5.336   6.604  1.00  0.00           N  
ATOM    273  H1   RG     9       4.660  -6.214   6.563  1.00  0.00           H  
ATOM    274  C2   RG     9       6.504  -5.336   6.614  1.00  0.00           C  
ATOM    275  N2   RG     9       7.094  -6.492   6.496  1.00  0.00           N  
ATOM    276  H21  RG     9       8.099  -6.531   6.586  1.00  0.00           H  
ATOM    277  H22  RG     9       6.517  -7.317   6.568  1.00  0.00           H  
ATOM    278  N3   RG     9       7.216  -4.232   6.931  1.00  0.00           N  
ATOM    279  C4   RG     9       6.420  -3.204   7.148  1.00  0.00           C  
ATOM    280 RC3'  RG     9      10.523  -1.474   7.850  1.00  0.00           C  
ATOM    281  H3'  RG     9      11.313  -2.185   8.093  1.00  0.00           H  
ATOM    282  C2'  RG     9       9.137  -1.860   8.430  1.00  0.00           C  
ATOM    283  H2'  RG     9       9.195  -2.945   8.335  1.00  0.00           H  
ATOM    284  O2'  RG     9       8.876  -1.441   9.807  1.00  0.00           O  
ATOM    285 HO2'  RG     9       8.697  -2.246  10.297  1.00  0.00           H  
ATOM    286  O3'  RG     9      10.868  -0.128   8.101  1.00  0.00           O  
ATOM    287  P    RG    10      12.156   0.619   7.663  1.00  0.00           P  
ATOM    288  OP1  RG    10      13.163  -0.366   7.422  1.00  0.00           O  
ATOM    289  OP2  RG    10      12.468   1.548   8.796  1.00  0.00           O  
ATOM    290  O5'  RG    10      11.971   1.425   6.337  1.00  0.00           O  
ATOM    291  C5'  RG    10      11.029   2.509   6.106  1.00  0.00           C  
ATOM    292  H5'  RG    10      11.160   3.174   6.960  1.00  0.00           H  
ATOM    293 H5''  RG    10      10.041   2.054   6.187  1.00  0.00           H  
ATOM    294  C4'  RG    10      11.285   3.308   4.844  1.00  0.00           C  
ATOM    295  H4'  RG    10      12.275   3.762   4.900  1.00  0.00           H  
ATOM    296  O4'  RG    10      11.197   2.400   3.745  1.00  0.00           O  
ATOM    297  C1'  RG    10      10.492   2.968   2.680  1.00  0.00           C  
ATOM    298  H1'  RG    10      11.023   2.903   1.730  1.00  0.00           H  
ATOM    299  N9   RG    10       9.126   2.360   2.621  1.00  0.00           N  
ATOM    300  C8   RG    10       8.449   1.512   3.484  1.00  0.00           C  
ATOM    301  H8   RG    10       8.840   1.245   4.455  1.00  0.00           H  
ATOM    302  N7   RG    10       7.402   0.957   2.996  1.00  0.00           N  
ATOM    303  C5   RG    10       7.319   1.512   1.691  1.00  0.00           C  
ATOM    304  C6   RG    10       6.325   1.408   0.702  1.00  0.00           C  
ATOM    305  O6   RG    10       5.360   0.688   0.758  1.00  0.00           O  
ATOM    306  N1   RG    10       6.477   2.203  -0.391  1.00  0.00           N  
ATOM    307  H1   RG    10       5.826   2.079  -1.153  1.00  0.00           H  
ATOM    308  C2   RG    10       7.467   3.017  -0.496  1.00  0.00           C  
ATOM    309  N2   RG    10       7.501   3.648  -1.600  1.00  0.00           N  
ATOM    310  H21  RG    10       8.100   4.453  -1.484  1.00  0.00           H  
ATOM    311  H22  RG    10       6.667   3.627  -2.169  1.00  0.00           H  
ATOM    312  N3   RG    10       8.457   3.213   0.378  1.00  0.00           N  
ATOM    313  C4   RG    10       8.332   2.401   1.473  1.00  0.00           C  
ATOM    314 RC3'  RG    10      10.299   4.452   4.605  1.00  0.00           C  
ATOM    315  H3'  RG    10       9.333   4.170   5.024  1.00  0.00           H  
ATOM    316  C2'  RG    10      10.361   4.465   3.099  1.00  0.00           C  
ATOM    317  H2'  RG    10       9.465   4.993   2.773  1.00  0.00           H  
ATOM    318  O2'  RG    10      11.409   5.217   2.601  1.00  0.00           O  
ATOM    319 HO2'  RG    10      11.648   5.885   3.247  1.00  0.00           H  
ATOM    320  O3'  RG    10      10.794   5.680   5.119  1.00  0.00           O  
ATOM    321  P    RU    11       9.819   6.839   5.563  1.00  0.00           P  
ATOM    322  OP1  RU    11      10.607   8.062   5.839  1.00  0.00           O  
ATOM    323  OP2  RU    11       8.911   6.342   6.662  1.00  0.00           O  
ATOM    324  O5'  RU    11       8.907   7.085   4.215  1.00  0.00           O  
ATOM    325  C5'  RU    11       9.321   8.081   3.239  1.00  0.00           C  
ATOM    326  H5'  RU    11      10.358   7.896   2.960  1.00  0.00           H  
ATOM    327 H5''  RU    11       9.284   9.003   3.820  1.00  0.00           H  
ATOM    328  C4'  RU    11       8.234   8.164   2.136  1.00  0.00           C  
ATOM    329  H4'  RU    11       8.493   8.998   1.483  1.00  0.00           H  
ATOM    330  O4'  RU    11       8.013   6.939   1.435  1.00  0.00           O  
ATOM    331  C1'  RU    11       6.658   6.879   0.832  1.00  0.00           C  
ATOM    332  H1'  RU    11       6.734   6.993  -0.249  1.00  0.00           H  
ATOM    333  N1   RU    11       6.023   5.564   1.214  1.00  0.00           N  
ATOM    334  C6   RU    11       6.466   4.853   2.329  1.00  0.00           C  
ATOM    335  H6   RU    11       7.257   5.266   2.936  1.00  0.00           H  
ATOM    336  C5   RU    11       5.650   3.871   2.765  1.00  0.00           C  
ATOM    337  H5   RU    11       5.920   3.460   3.727  1.00  0.00           H  
ATOM    338  C4   RU    11       4.419   3.508   2.219  1.00  0.00           C  
ATOM    339  O4   RU    11       3.705   2.616   2.701  1.00  0.00           O  
ATOM    340  N3   RU    11       4.132   4.220   1.042  1.00  0.00           N  
ATOM    341  H3   RU    11       3.280   3.937   0.579  1.00  0.00           H  
ATOM    342  C2   RU    11       4.807   5.310   0.676  1.00  0.00           C  
ATOM    343  O2   RU    11       4.363   5.959  -0.268  1.00  0.00           O  
ATOM    344 RC3'  RU    11       6.790   8.379   2.634  1.00  0.00           C  
ATOM    345  H3'  RU    11       6.742   7.569   3.361  1.00  0.00           H  
ATOM    346  C2'  RU    11       5.948   8.052   1.418  1.00  0.00           C  
ATOM    347  H2'  RU    11       4.915   7.799   1.655  1.00  0.00           H  
ATOM    348  O2'  RU    11       5.965   9.028   0.448  1.00  0.00           O  
ATOM    349 HO2'  RU    11       6.113   9.818   0.974  1.00  0.00           H  
ATOM    350  O3'  RU    11       6.515   9.658   3.168  1.00  0.00           O  
ATOM    351  P    RG    12       5.308   9.976   4.119  1.00  0.00           P  
ATOM    352  OP1  RG    12       5.280  11.431   4.441  1.00  0.00           O  
ATOM    353  OP2  RG    12       5.419   9.001   5.216  1.00  0.00           O  
ATOM    354  O5'  RG    12       3.993   9.619   3.188  1.00  0.00           O  
ATOM    355  C5'  RG    12       3.329  10.675   2.543  1.00  0.00           C  
ATOM    356  H5'  RG    12       3.985  11.171   1.828  1.00  0.00           H  
ATOM    357 H5''  RG    12       2.947  11.468   3.187  1.00  0.00           H  
ATOM    358  C4'  RG    12       2.207  10.127   1.696  1.00  0.00           C  
ATOM    359  H4'  RG    12       1.980  10.937   1.003  1.00  0.00           H  
ATOM    360  O4'  RG    12       2.509   8.941   0.938  1.00  0.00           O  
ATOM    361  C1'  RG    12       1.181   8.310   0.738  1.00  0.00           C  
ATOM    362  H1'  RG    12       0.963   8.133  -0.315  1.00  0.00           H  
ATOM    363  N9   RG    12       1.213   7.124   1.468  1.00  0.00           N  
ATOM    364  C8   RG    12       2.123   6.770   2.482  1.00  0.00           C  
ATOM    365  H8   RG    12       2.732   7.494   3.003  1.00  0.00           H  
ATOM    366  N7   RG    12       1.864   5.571   3.011  1.00  0.00           N  
ATOM    367  C5   RG    12       0.716   5.178   2.198  1.00  0.00           C  
ATOM    368  C6   RG    12      -0.028   3.968   2.298  1.00  0.00           C  
ATOM    369  O6   RG    12       0.129   3.032   3.023  1.00  0.00           O  
ATOM    370  N1   RG    12      -1.056   3.886   1.304  1.00  0.00           N  
ATOM    371  H1   RG    12      -1.600   3.043   1.188  1.00  0.00           H  
ATOM    372  C2   RG    12      -1.304   4.883   0.455  1.00  0.00           C  
ATOM    373  N2   RG    12      -2.362   4.669  -0.300  1.00  0.00           N  
ATOM    374  H21  RG    12      -2.549   5.371  -1.002  1.00  0.00           H  
ATOM    375  H22  RG    12      -2.816   3.778  -0.164  1.00  0.00           H  
ATOM    376  N3   RG    12      -0.665   6.034   0.351  1.00  0.00           N  
ATOM    377  C4   RG    12       0.363   6.074   1.290  1.00  0.00           C  
ATOM    378 RC3'  RG    12       0.882   9.878   2.437  1.00  0.00           C  
ATOM    379  H3'  RG    12       1.146   9.193   3.243  1.00  0.00           H  
ATOM    380  C2'  RG    12       0.082   9.195   1.333  1.00  0.00           C  
ATOM    381  H2'  RG    12      -0.652   8.558   1.828  1.00  0.00           H  
ATOM    382  O2'  RG    12      -0.504   9.957   0.324  1.00  0.00           O  
ATOM    383 HO2'  RG    12      -1.114   9.432  -0.199  1.00  0.00           H  
ATOM    384  O3'  RG    12       0.319  10.928   3.072  1.00  0.00           O  
ATOM    385  P    RC    13      -0.866  10.833   4.025  1.00  0.00           P  
ATOM    386  OP1  RC    13      -1.560  12.143   4.063  1.00  0.00           O  
ATOM    387  OP2  RC    13      -0.349  10.341   5.289  1.00  0.00           O  
ATOM    388  O5'  RC    13      -1.992   9.834   3.490  1.00  0.00           O  
ATOM    389  C5'  RC    13      -2.948  10.198   2.420  1.00  0.00           C  
ATOM    390  H5'  RC    13      -2.422  10.556   1.535  1.00  0.00           H  
ATOM    391 H5''  RC    13      -3.627  10.974   2.772  1.00  0.00           H  
ATOM    392  C4'  RC    13      -3.889   9.066   1.989  1.00  0.00           C  
ATOM    393  H4'  RC    13      -4.513   9.340   1.138  1.00  0.00           H  
ATOM    394  O4'  RC    13      -3.197   7.874   1.736  1.00  0.00           O  
ATOM    395  C1'  RC    13      -4.009   6.717   2.155  1.00  0.00           C  
ATOM    396  H1'  RC    13      -4.163   6.075   1.288  1.00  0.00           H  
ATOM    397  N1   RC    13      -3.238   5.851   3.170  1.00  0.00           N  
ATOM    398  C6   RC    13      -2.090   6.207   3.839  1.00  0.00           C  
ATOM    399  H6   RC    13      -1.580   7.131   3.607  1.00  0.00           H  
ATOM    400  C5   RC    13      -1.506   5.332   4.636  1.00  0.00           C  
ATOM    401  H5   RC    13      -0.554   5.596   5.073  1.00  0.00           H  
ATOM    402  C4   RC    13      -2.145   4.083   4.867  1.00  0.00           C  
ATOM    403  N4   RC    13      -1.583   3.248   5.714  1.00  0.00           N  
ATOM    404  H41  RC    13      -1.869   2.326   5.418  1.00  0.00           H  
ATOM    405  H42  RC    13      -0.597   3.406   5.864  1.00  0.00           H  
ATOM    406  N3   RC    13      -3.199   3.672   4.210  1.00  0.00           N  
ATOM    407  C2   RC    13      -3.823   4.605   3.416  1.00  0.00           C  
ATOM    408  O2   RC    13      -4.854   4.207   2.841  1.00  0.00           O  
ATOM    409 RC3'  RC    13      -4.760   8.640   3.162  1.00  0.00           C  
ATOM    410  H3'  RC    13      -4.167   8.749   4.070  1.00  0.00           H  
ATOM    411  C2'  RC    13      -5.298   7.216   2.760  1.00  0.00           C  
ATOM    412  H2'  RC    13      -5.524   6.883   3.773  1.00  0.00           H  
ATOM    413  O2'  RC    13      -6.392   7.149   1.866  1.00  0.00           O  
ATOM    414 HO2'  RC    13      -7.083   7.751   2.152  1.00  0.00           H  
ATOM    415  O3'  RC    13      -5.804   9.539   3.340  1.00  0.00           O  
ATOM    416  P   RC3    14      -6.445   9.820   4.779  1.00  0.00           P  
ATOM    417  OP1 RC3    14      -7.490  10.870   4.603  1.00  0.00           O  
ATOM    418  OP2 RC3    14      -5.341  10.063   5.741  1.00  0.00           O  
ATOM    419  O5' RC3    14      -7.160   8.496   5.317  1.00  0.00           O  
ATOM    420  C5' RC3    14      -8.366   8.113   4.723  1.00  0.00           C  
ATOM    421  H5' RC3    14      -8.427   8.334   3.657  1.00  0.00           H  
ATOM    422 H5'' RC3    14      -9.043   8.729   5.314  1.00  0.00           H  
ATOM    423  C4' RC3    14      -8.684   6.628   4.792  1.00  0.00           C  
ATOM    424  H4' RC3    14      -9.503   6.443   4.097  1.00  0.00           H  
ATOM    425  O4' RC3    14      -7.542   5.776   4.499  1.00  0.00           O  
ATOM    426  C1' RC3    14      -7.738   4.491   5.095  1.00  0.00           C  
ATOM    427  H1' RC3    14      -7.927   3.777   4.294  1.00  0.00           H  
ATOM    428  N1  RC3    14      -6.633   3.938   5.919  1.00  0.00           N  
ATOM    429  C6  RC3    14      -5.569   4.731   6.299  1.00  0.00           C  
ATOM    430  H6  RC3    14      -5.572   5.764   5.985  1.00  0.00           H  
ATOM    431  C5  RC3    14      -4.591   4.320   7.106  1.00  0.00           C  
ATOM    432  H5  RC3    14      -3.837   4.975   7.514  1.00  0.00           H  
ATOM    433  C4  RC3    14      -4.670   2.943   7.421  1.00  0.00           C  
ATOM    434  N4  RC3    14      -3.744   2.272   8.059  1.00  0.00           N  
ATOM    435  H41 RC3    14      -3.877   1.272   8.109  1.00  0.00           H  
ATOM    436  H42 RC3    14      -2.830   2.676   7.911  1.00  0.00           H  
ATOM    437  N3  RC3    14      -5.602   2.085   6.936  1.00  0.00           N  
ATOM    438  C2  RC3    14      -6.625   2.568   6.265  1.00  0.00           C  
ATOM    439  O2  RC3    14      -7.463   1.751   5.894  1.00  0.00           O  
ATOM    440 RC3' RC3    14      -9.187   6.041   6.128  1.00  0.00           C  
ATOM    441  H3' RC3    14      -8.436   6.438   6.811  1.00  0.00           H  
ATOM    442  C2' RC3    14      -9.024   4.550   5.928  1.00  0.00           C  
ATOM    443  H2' RC3    14      -8.931   4.034   6.883  1.00  0.00           H  
ATOM    444  O2' RC3    14     -10.069   3.945   5.189  1.00  0.00           O  
ATOM    445 HO2' RC3    14      -9.799   3.028   5.106  1.00  0.00           H  
ATOM    446  O3' RC3    14     -10.487   6.297   6.445  1.00  0.00           O  
ATOM    447 HO3' RC3    14     -11.020   5.596   6.063  1.00  0.00           H  
END   
