# Supplementary material for: Can We Ever Develop an Ideal RNA Force Field? Lessons Learned from Simulations of the UUCG RNA Tetraloop and Other Systems
Source: J Chem Theory Comput. 2025 Jan 15;21(8):4183–202. doi: 10.1021/acs.jctc.4c01357 (PMC12020377; doi:10.1021/acs.jctc.4c01357)
Supplement: Supplementary file 2 — ct4c01357_si_002.zip [file ct4c01357_si_002.zip › pdbs-UUCG/native.pdb]

ATOM      1  H5T RG5     1      -5.631 -16.732   4.725  1.00  0.00           H  
ATOM      2  O5' RG5     1      -5.221 -16.049   5.261  1.00  0.00           O  
ATOM      3  C5' RG5     1      -4.991 -14.929   4.365  1.00  0.00           C  
ATOM      4 H5'1 RG5     1      -4.231 -15.250   3.653  1.00  0.00           H  
ATOM      5 H5'2 RG5     1      -4.448 -14.170   4.928  1.00  0.00           H  
ATOM      6  C4' RG5     1      -6.111 -14.302   3.617  1.00  0.00           C  
ATOM      7  H4' RG5     1      -6.665 -15.134   3.182  1.00  0.00           H  
ATOM      8  O4' RG5     1      -6.971 -13.462   4.414  1.00  0.00           O  
ATOM      9  C1' RG5     1      -7.492 -12.529   3.404  1.00  0.00           C  
ATOM     10  H1' RG5     1      -8.573 -12.402   3.349  1.00  0.00           H  
ATOM     11  N9  RG5     1      -7.038 -11.173   3.725  1.00  0.00           N  
ATOM     12  C8  RG5     1      -6.069 -10.820   4.591  1.00  0.00           C  
ATOM     13  H8  RG5     1      -5.565 -11.578   5.173  1.00  0.00           H  
ATOM     14  N7  RG5     1      -5.920  -9.550   4.762  1.00  0.00           N  
ATOM     15  C5  RG5     1      -6.838  -8.994   3.853  1.00  0.00           C  
ATOM     16  C6  RG5     1      -7.234  -7.634   3.583  1.00  0.00           C  
ATOM     17  O6  RG5     1      -6.843  -6.551   4.017  1.00  0.00           O  
ATOM     18  N1  RG5     1      -8.322  -7.552   2.634  1.00  0.00           N  
ATOM     19  H1  RG5     1      -8.713  -6.655   2.387  1.00  0.00           H  
ATOM     20  C2  RG5     1      -8.768  -8.625   1.991  1.00  0.00           C  
ATOM     21  N2  RG5     1      -9.629  -8.344   1.041  1.00  0.00           N  
ATOM     22  H21 RG5     1      -9.909  -9.153   0.507  1.00  0.00           H  
ATOM     23  H22 RG5     1      -9.959  -7.405   0.869  1.00  0.00           H  
ATOM     24  N3  RG5     1      -8.521  -9.844   2.275  1.00  0.00           N  
ATOM     25  C4  RG5     1      -7.615  -9.984   3.244  1.00  0.00           C  
ATOM     26  C3' RG5     1      -5.563 -13.486   2.408  1.00  0.00           C  
ATOM     27  H3' RG5     1      -4.829 -12.781   2.798  1.00  0.00           H  
ATOM     28  C2' RG5     1      -6.928 -12.860   2.023  1.00  0.00           C  
ATOM     29 H2'1 RG5     1      -6.839 -11.966   1.405  1.00  0.00           H  
ATOM     30  O2' RG5     1      -7.838 -13.758   1.408  1.00  0.00           O  
ATOM     31 HO'2 RG5     1      -8.552 -13.217   1.061  1.00  0.00           H  
ATOM     32  O3' RG5     1      -4.900 -14.214   1.375  1.00  0.00           O  
ATOM     33  P    RG     2      -4.213 -13.496   0.221  1.00  0.00           P  
ATOM     34  O1P  RG     2      -3.871 -14.607  -0.712  1.00  0.00           O  
ATOM     35  O2P  RG     2      -3.014 -12.793   0.823  1.00  0.00           O  
ATOM     36  O5'  RG     2      -5.192 -12.500  -0.569  1.00  0.00           O  
ATOM     37  C5'  RG     2      -6.109 -12.862  -1.550  1.00  0.00           C  
ATOM     38 H5'1  RG     2      -6.977 -13.411  -1.185  1.00  0.00           H  
ATOM     39 H5'2  RG     2      -5.594 -13.541  -2.230  1.00  0.00           H  
ATOM     40  C4'  RG     2      -6.774 -11.724  -2.318  1.00  0.00           C  
ATOM     41  H4'  RG     2      -7.530 -12.121  -2.996  1.00  0.00           H  
ATOM     42  O4'  RG     2      -7.418 -10.983  -1.353  1.00  0.00           O  
ATOM     43  C1'  RG     2      -7.391  -9.676  -1.813  1.00  0.00           C  
ATOM     44  H1'  RG     2      -8.410  -9.296  -1.877  1.00  0.00           H  
ATOM     45  N9   RG     2      -6.531  -8.911  -0.926  1.00  0.00           N  
ATOM     46  C8   RG     2      -5.733  -9.263   0.068  1.00  0.00           C  
ATOM     47  H8   RG     2      -5.584 -10.302   0.321  1.00  0.00           H  
ATOM     48  N7   RG     2      -5.249  -8.294   0.717  1.00  0.00           N  
ATOM     49  C5   RG     2      -5.786  -7.175   0.189  1.00  0.00           C  
ATOM     50  C6   RG     2      -5.681  -5.811   0.511  1.00  0.00           C  
ATOM     51  O6   RG     2      -5.224  -5.336   1.532  1.00  0.00           O  
ATOM     52  N1   RG     2      -6.339  -4.917  -0.330  1.00  0.00           N  
ATOM     53  H1   RG     2      -6.452  -3.959  -0.031  1.00  0.00           H  
ATOM     54  C2   RG     2      -7.187  -5.414  -1.349  1.00  0.00           C  
ATOM     55  N2   RG     2      -7.767  -4.626  -2.164  1.00  0.00           N  
ATOM     56  H21  RG     2      -8.517  -4.937  -2.764  1.00  0.00           H  
ATOM     57  H22  RG     2      -7.824  -3.657  -1.885  1.00  0.00           H  
ATOM     58  N3   RG     2      -7.266  -6.703  -1.694  1.00  0.00           N  
ATOM     59  C4   RG     2      -6.551  -7.499  -0.873  1.00  0.00           C  
ATOM     60  C3'  RG     2      -5.736 -10.843  -3.075  1.00  0.00           C  
ATOM     61  H3'  RG     2      -4.933 -10.488  -2.430  1.00  0.00           H  
ATOM     62  C2'  RG     2      -6.726  -9.679  -3.254  1.00  0.00           C  
ATOM     63 H2'1  RG     2      -6.118  -8.835  -3.579  1.00  0.00           H  
ATOM     64  O2'  RG     2      -7.639  -9.870  -4.324  1.00  0.00           O  
ATOM     65 HO'2  RG     2      -7.094 -10.303  -4.984  1.00  0.00           H  
ATOM     66  O3'  RG     2      -5.265 -11.433  -4.299  1.00  0.00           O  
ATOM     67  P    RC     3      -3.845 -10.969  -4.915  1.00  0.00           P  
ATOM     68  O1P  RC     3      -3.697 -11.833  -6.104  1.00  0.00           O  
ATOM     69  O2P  RC     3      -2.859 -11.159  -3.806  1.00  0.00           O  
ATOM     70  O5'  RC     3      -3.974  -9.430  -5.370  1.00  0.00           O  
ATOM     71  C5'  RC     3      -4.816  -9.158  -6.501  1.00  0.00           C  
ATOM     72 H5'1  RC     3      -5.808  -9.602  -6.418  1.00  0.00           H  
ATOM     73 H5'2  RC     3      -4.337  -9.528  -7.407  1.00  0.00           H  
ATOM     74  C4'  RC     3      -4.988  -7.628  -6.596  1.00  0.00           C  
ATOM     75  H4'  RC     3      -5.692  -7.521  -7.422  1.00  0.00           H  
ATOM     76  O4'  RC     3      -5.672  -7.131  -5.459  1.00  0.00           O  
ATOM     77  C1'  RC     3      -5.301  -5.747  -5.278  1.00  0.00           C  
ATOM     78  H1'  RC     3      -6.187  -5.112  -5.271  1.00  0.00           H  
ATOM     79  N1   RC     3      -4.521  -5.546  -3.986  1.00  0.00           N  
ATOM     80  C6   RC     3      -4.037  -6.641  -3.312  1.00  0.00           C  
ATOM     81  H6   RC     3      -4.250  -7.663  -3.589  1.00  0.00           H  
ATOM     82  C5   RC     3      -3.385  -6.442  -2.141  1.00  0.00           C  
ATOM     83  H5   RC     3      -2.954  -7.273  -1.603  1.00  0.00           H  
ATOM     84  C4   RC     3      -3.163  -5.091  -1.722  1.00  0.00           C  
ATOM     85  N4   RC     3      -2.599  -4.823  -0.596  1.00  0.00           N  
ATOM     86  H41  RC     3      -2.796  -3.947  -0.134  1.00  0.00           H  
ATOM     87  H42  RC     3      -2.131  -5.526  -0.041  1.00  0.00           H  
ATOM     88  N3   RC     3      -3.749  -4.064  -2.280  1.00  0.00           N  
ATOM     89  C2   RC     3      -4.392  -4.294  -3.428  1.00  0.00           C  
ATOM     90  O2   RC     3      -5.014  -3.362  -3.971  1.00  0.00           O  
ATOM     91  C3'  RC     3      -3.755  -6.807  -6.840  1.00  0.00           C  
ATOM     92  H3'  RC     3      -2.952  -7.121  -6.174  1.00  0.00           H  
ATOM     93  C2'  RC     3      -4.356  -5.474  -6.424  1.00  0.00           C  
ATOM     94 H2'1  RC     3      -3.538  -4.787  -6.204  1.00  0.00           H  
ATOM     95  O2'  RC     3      -5.154  -4.975  -7.506  1.00  0.00           O  
ATOM     96 HO'2  RC     3      -5.181  -4.015  -7.524  1.00  0.00           H  
ATOM     97  O3'  RC     3      -3.236  -6.898  -8.166  1.00  0.00           O  
ATOM     98  P    RA     4      -1.768  -6.366  -8.585  1.00  0.00           P  
ATOM     99  O1P  RA     4      -1.664  -6.489 -10.071  1.00  0.00           O  
ATOM    100  O2P  RA     4      -0.741  -7.037  -7.796  1.00  0.00           O  
ATOM    101  O5'  RA     4      -1.689  -4.807  -8.199  1.00  0.00           O  
ATOM    102  C5'  RA     4      -2.352  -3.879  -8.971  1.00  0.00           C  
ATOM    103 H5'1  RA     4      -3.390  -4.182  -9.107  1.00  0.00           H  
ATOM    104 H5'2  RA     4      -1.915  -3.842  -9.969  1.00  0.00           H  
ATOM    105  C4'  RA     4      -2.152  -2.468  -8.343  1.00  0.00           C  
ATOM    106  H4'  RA     4      -2.569  -1.705  -9.000  1.00  0.00           H  
ATOM    107  O4'  RA     4      -2.827  -2.375  -7.106  1.00  0.00           O  
ATOM    108  C1'  RA     4      -2.049  -1.387  -6.352  1.00  0.00           C  
ATOM    109  H1'  RA     4      -2.637  -0.532  -6.019  1.00  0.00           H  
ATOM    110  N9   RA     4      -1.487  -2.054  -5.227  1.00  0.00           N  
ATOM    111  C8   RA     4      -1.174  -3.416  -5.109  1.00  0.00           C  
ATOM    112  H8   RA     4      -1.358  -4.165  -5.865  1.00  0.00           H  
ATOM    113  N7   RA     4      -0.784  -3.739  -3.895  1.00  0.00           N  
ATOM    114  C5   RA     4      -0.701  -2.491  -3.187  1.00  0.00           C  
ATOM    115  C6   RA     4      -0.384  -2.045  -1.909  1.00  0.00           C  
ATOM    116  N6   RA     4      -0.016  -2.807  -0.936  1.00  0.00           N  
ATOM    117  H61  RA     4       0.269  -2.385  -0.063  1.00  0.00           H  
ATOM    118  H62  RA     4      -0.109  -3.812  -0.945  1.00  0.00           H  
ATOM    119  N1   RA     4      -0.421  -0.753  -1.629  1.00  0.00           N  
ATOM    120  C2   RA     4      -0.672   0.137  -2.568  1.00  0.00           C  
ATOM    121  H2   RA     4      -0.707   1.170  -2.254  1.00  0.00           H  
ATOM    122  N3   RA     4      -1.055  -0.128  -3.814  1.00  0.00           N  
ATOM    123  C4   RA     4      -1.047  -1.452  -4.044  1.00  0.00           C  
ATOM    124  C3'  RA     4      -0.722  -2.130  -8.057  1.00  0.00           C  
ATOM    125  H3'  RA     4      -0.319  -2.990  -7.523  1.00  0.00           H  
ATOM    126  C2'  RA     4      -0.974  -0.873  -7.261  1.00  0.00           C  
ATOM    127 H2'1  RA     4      -0.061  -0.614  -6.724  1.00  0.00           H  
ATOM    128  O2'  RA     4      -1.333   0.290  -7.990  1.00  0.00           O  
ATOM    129 HO'2  RA     4      -0.947   1.080  -7.604  1.00  0.00           H  
ATOM    130  O3'  RA     4       0.054  -1.839  -9.226  1.00  0.00           O  
ATOM    131  P    RC     5       1.619  -1.949  -9.207  1.00  0.00           P  
ATOM    132  O1P  RC     5       2.280  -1.670 -10.480  1.00  0.00           O  
ATOM    133  O2P  RC     5       1.934  -3.152  -8.458  1.00  0.00           O  
ATOM    134  O5'  RC     5       2.016  -0.801  -8.329  1.00  0.00           O  
ATOM    135  C5'  RC     5       2.021   0.570  -8.696  1.00  0.00           C  
ATOM    136 H5'1  RC     5       1.026   0.938  -8.949  1.00  0.00           H  
ATOM    137 H5'2  RC     5       2.643   0.647  -9.587  1.00  0.00           H  
ATOM    138  C4'  RC     5       2.633   1.375  -7.532  1.00  0.00           C  
ATOM    139  H4'  RC     5       2.652   2.419  -7.844  1.00  0.00           H  
ATOM    140  O4'  RC     5       1.789   1.196  -6.389  1.00  0.00           O  
ATOM    141  C1'  RC     5       2.623   1.246  -5.186  1.00  0.00           C  
ATOM    142  H1'  RC     5       2.338   2.016  -4.469  1.00  0.00           H  
ATOM    143  N1   RC     5       2.591  -0.007  -4.477  1.00  0.00           N  
ATOM    144  C6   RC     5       2.220  -1.213  -5.057  1.00  0.00           C  
ATOM    145  H6   RC     5       1.873  -1.202  -6.080  1.00  0.00           H  
ATOM    146  C5   RC     5       2.461  -2.412  -4.336  1.00  0.00           C  
ATOM    147  H5   RC     5       2.257  -3.366  -4.800  1.00  0.00           H  
ATOM    148  C4   RC     5       2.869  -2.308  -3.003  1.00  0.00           C  
ATOM    149  N4   RC     5       3.070  -3.348  -2.250  1.00  0.00           N  
ATOM    150  H41  RC     5       3.382  -3.275  -1.292  1.00  0.00           H  
ATOM    151  H42  RC     5       3.083  -4.294  -2.603  1.00  0.00           H  
ATOM    152  N3   RC     5       3.167  -1.149  -2.443  1.00  0.00           N  
ATOM    153  C2   RC     5       2.926   0.014  -3.097  1.00  0.00           C  
ATOM    154  O2   RC     5       3.032   1.070  -2.458  1.00  0.00           O  
ATOM    155  C3'  RC     5       4.037   1.003  -7.137  1.00  0.00           C  
ATOM    156  H3'  RC     5       4.135  -0.082  -7.159  1.00  0.00           H  
ATOM    157  C2'  RC     5       4.069   1.406  -5.614  1.00  0.00           C  
ATOM    158 H2'1  RC     5       4.794   0.864  -5.005  1.00  0.00           H  
ATOM    159  O2'  RC     5       4.313   2.807  -5.576  1.00  0.00           O  
ATOM    160 HO'2  RC     5       4.348   3.055  -4.649  1.00  0.00           H  
ATOM    161  O3'  RC     5       4.978   1.624  -7.970  1.00  0.00           O  
ATOM    162  P    RU     6       6.433   1.023  -8.157  1.00  0.00           P  
ATOM    163  O1P  RU     6       7.374   1.922  -8.816  1.00  0.00           O  
ATOM    164  O2P  RU     6       6.209  -0.263  -8.752  1.00  0.00           O  
ATOM    165  O5'  RU     6       7.058   0.819  -6.696  1.00  0.00           O  
ATOM    166  C5'  RU     6       7.481   1.943  -5.961  1.00  0.00           C  
ATOM    167 H5'1  RU     6       6.758   2.754  -6.042  1.00  0.00           H  
ATOM    168 H5'2  RU     6       8.375   2.332  -6.450  1.00  0.00           H  
ATOM    169  C4'  RU     6       8.050   1.569  -4.510  1.00  0.00           C  
ATOM    170  H4'  RU     6       8.395   2.518  -4.099  1.00  0.00           H  
ATOM    171  O4'  RU     6       6.960   1.155  -3.670  1.00  0.00           O  
ATOM    172  C1'  RU     6       7.448   0.171  -2.719  1.00  0.00           C  
ATOM    173  H1'  RU     6       7.245   0.425  -1.678  1.00  0.00           H  
ATOM    174  N1   RU     6       6.834  -1.177  -2.973  1.00  0.00           N  
ATOM    175  C6   RU     6       6.518  -1.591  -4.234  1.00  0.00           C  
ATOM    176  H6   RU     6       6.538  -0.835  -5.004  1.00  0.00           H  
ATOM    177  C5   RU     6       6.165  -2.853  -4.533  1.00  0.00           C  
ATOM    178  H5   RU     6       5.919  -3.060  -5.564  1.00  0.00           H  
ATOM    179  C4   RU     6       6.133  -3.860  -3.447  1.00  0.00           C  
ATOM    180  O4   RU     6       5.923  -5.077  -3.556  1.00  0.00           O  
ATOM    181  N3   RU     6       6.349  -3.327  -2.212  1.00  0.00           N  
ATOM    182  H3   RU     6       6.420  -3.993  -1.455  1.00  0.00           H  
ATOM    183  C2   RU     6       6.753  -2.049  -1.908  1.00  0.00           C  
ATOM    184  O2   RU     6       6.875  -1.739  -0.746  1.00  0.00           O  
ATOM    185  C3'  RU     6       9.132   0.548  -4.398  1.00  0.00           C  
ATOM    186  H3'  RU     6       8.950  -0.304  -5.054  1.00  0.00           H  
ATOM    187  C2'  RU     6       8.961   0.085  -2.960  1.00  0.00           C  
ATOM    188 H2'1  RU     6       9.387  -0.918  -3.001  1.00  0.00           H  
ATOM    189  O2'  RU     6       9.446   0.949  -1.905  1.00  0.00           O  
ATOM    190 HO'2  RU     6       9.936   0.323  -1.368  1.00  0.00           H  
ATOM    191  O3'  RU     6      10.435   1.042  -4.719  1.00  0.00           O  
ATOM    192  P    RU     7      11.693   0.071  -4.769  1.00  0.00           P  
ATOM    193  O1P  RU     7      12.713   0.817  -5.523  1.00  0.00           O  
ATOM    194  O2P  RU     7      11.319  -1.258  -5.220  1.00  0.00           O  
ATOM    195  O5'  RU     7      12.328   0.015  -3.254  1.00  0.00           O  
ATOM    196  C5'  RU     7      13.653  -0.449  -2.949  1.00  0.00           C  
ATOM    197 H5'1  RU     7      14.230  -0.157  -3.826  1.00  0.00           H  
ATOM    198 H5'2  RU     7      13.644  -1.537  -2.878  1.00  0.00           H  
ATOM    199  C4'  RU     7      14.236   0.240  -1.690  1.00  0.00           C  
ATOM    200  H4'  RU     7      15.247  -0.085  -1.446  1.00  0.00           H  
ATOM    201  O4'  RU     7      14.336   1.616  -2.052  1.00  0.00           O  
ATOM    202  C1'  RU     7      13.683   2.370  -1.064  1.00  0.00           C  
ATOM    203  H1'  RU     7      14.537   2.559  -0.414  1.00  0.00           H  
ATOM    204  N1   RU     7      13.109   3.643  -1.485  1.00  0.00           N  
ATOM    205  C6   RU     7      12.107   3.660  -2.421  1.00  0.00           C  
ATOM    206  H6   RU     7      11.747   2.686  -2.717  1.00  0.00           H  
ATOM    207  C5   RU     7      11.569   4.876  -2.847  1.00  0.00           C  
ATOM    208  H5   RU     7      10.734   4.958  -3.527  1.00  0.00           H  
ATOM    209  C4   RU     7      12.025   6.153  -2.315  1.00  0.00           C  
ATOM    210  O4   RU     7      11.504   7.252  -2.449  1.00  0.00           O  
ATOM    211  N3   RU     7      13.126   5.996  -1.479  1.00  0.00           N  
ATOM    212  H3   RU     7      13.442   6.882  -1.112  1.00  0.00           H  
ATOM    213  C2   RU     7      13.760   4.837  -1.127  1.00  0.00           C  
ATOM    214  O2   RU     7      14.814   4.897  -0.478  1.00  0.00           O  
ATOM    215  C3'  RU     7      13.428   0.067  -0.313  1.00  0.00           C  
ATOM    216  H3'  RU     7      12.684  -0.729  -0.360  1.00  0.00           H  
ATOM    217  C2'  RU     7      12.678   1.440  -0.361  1.00  0.00           C  
ATOM    218 H2'1  RU     7      11.812   1.218  -0.985  1.00  0.00           H  
ATOM    219  O2'  RU     7      12.398   1.982   0.981  1.00  0.00           O  
ATOM    220 HO'2  RU     7      12.054   1.283   1.542  1.00  0.00           H  
ATOM    221  O3'  RU     7      14.311  -0.157   0.753  1.00  0.00           O  
ATOM    222  P    RC     8      14.781  -1.628   1.180  1.00  0.00           P  
ATOM    223  O1P  RC     8      15.856  -1.557   2.203  1.00  0.00           O  
ATOM    224  O2P  RC     8      15.005  -2.291  -0.121  1.00  0.00           O  
ATOM    225  O5'  RC     8      13.519  -2.386   1.744  1.00  0.00           O  
ATOM    226  C5'  RC     8      12.948  -2.362   3.022  1.00  0.00           C  
ATOM    227 H5'1  RC     8      12.642  -1.346   3.268  1.00  0.00           H  
ATOM    228 H5'2  RC     8      13.716  -2.635   3.745  1.00  0.00           H  
ATOM    229  C4'  RC     8      11.754  -3.311   3.212  1.00  0.00           C  
ATOM    230  H4'  RC     8      11.340  -2.962   4.158  1.00  0.00           H  
ATOM    231  O4'  RC     8      10.798  -3.139   2.170  1.00  0.00           O  
ATOM    232  C1'  RC     8      10.652  -4.374   1.424  1.00  0.00           C  
ATOM    233  H1'  RC     8       9.921  -4.931   2.011  1.00  0.00           H  
ATOM    234  N1   RC     8      10.376  -4.190   0.053  1.00  0.00           N  
ATOM    235  C6   RC     8      10.993  -3.159  -0.587  1.00  0.00           C  
ATOM    236  H6   RC     8      11.592  -2.445  -0.042  1.00  0.00           H  
ATOM    237  C5   RC     8      10.717  -2.956  -1.898  1.00  0.00           C  
ATOM    238  H5   RC     8      11.105  -2.121  -2.464  1.00  0.00           H  
ATOM    239  C4   RC     8       9.920  -3.944  -2.581  1.00  0.00           C  
ATOM    240  N4   RC     8       9.620  -3.766  -3.833  1.00  0.00           N  
ATOM    241  H41  RC     8       9.015  -4.477  -4.218  1.00  0.00           H  
ATOM    242  H42  RC     8      10.284  -3.181  -4.320  1.00  0.00           H  
ATOM    243  N3   RC     8       9.295  -4.928  -1.983  1.00  0.00           N  
ATOM    244  C2   RC     8       9.492  -5.028  -0.615  1.00  0.00           C  
ATOM    245  O2   RC     8       9.016  -5.984   0.007  1.00  0.00           O  
ATOM    246  C3'  RC     8      12.178  -4.785   3.105  1.00  0.00           C  
ATOM    247  H3'  RC     8      13.188  -4.976   3.469  1.00  0.00           H  
ATOM    248  C2'  RC     8      11.960  -5.152   1.680  1.00  0.00           C  
ATOM    249 H2'1  RC     8      12.753  -4.694   1.088  1.00  0.00           H  
ATOM    250  O2'  RC     8      11.831  -6.556   1.512  1.00  0.00           O  
ATOM    251 HO'2  RC     8      11.457  -6.882   2.334  1.00  0.00           H  
ATOM    252  O3'  RC     8      11.329  -5.596   3.868  1.00  0.00           O  
ATOM    253  P    RG     9      11.604  -6.075   5.356  1.00  0.00           P  
ATOM    254  O1P  RG     9      13.008  -6.515   5.375  1.00  0.00           O  
ATOM    255  O2P  RG     9      10.523  -6.971   5.759  1.00  0.00           O  
ATOM    256  O5'  RG     9      11.360  -4.826   6.285  1.00  0.00           O  
ATOM    257  C5'  RG     9      10.053  -4.322   6.684  1.00  0.00           C  
ATOM    258 H5'1  RG     9       9.780  -5.003   7.490  1.00  0.00           H  
ATOM    259 H5'2  RG     9       9.330  -4.404   5.871  1.00  0.00           H  
ATOM    260  C4'  RG     9      10.130  -2.864   7.258  1.00  0.00           C  
ATOM    261  H4'  RG     9      10.503  -2.859   8.282  1.00  0.00           H  
ATOM    262  O4'  RG     9      11.033  -2.020   6.410  1.00  0.00           O  
ATOM    263  C1'  RG     9      10.677  -0.686   6.607  1.00  0.00           C  
ATOM    264  H1'  RG     9      11.451  -0.187   7.192  1.00  0.00           H  
ATOM    265  N9   RG     9      10.609  -0.097   5.225  1.00  0.00           N  
ATOM    266  C8   RG     9      11.379   0.900   4.724  1.00  0.00           C  
ATOM    267  H8   RG     9      12.036   1.517   5.318  1.00  0.00           H  
ATOM    268  N7   RG     9      11.206   1.098   3.396  1.00  0.00           N  
ATOM    269  C5   RG     9      10.155   0.255   3.060  1.00  0.00           C  
ATOM    270  C6   RG     9       9.544  -0.054   1.757  1.00  0.00           C  
ATOM    271  O6   RG     9       9.735   0.527   0.722  1.00  0.00           O  
ATOM    272  N1   RG     9       8.603  -1.093   1.768  1.00  0.00           N  
ATOM    273  H1   RG     9       8.115  -1.253   0.899  1.00  0.00           H  
ATOM    274  C2   RG     9       8.332  -1.756   2.837  1.00  0.00           C  
ATOM    275  N2   RG     9       7.643  -2.808   2.785  1.00  0.00           N  
ATOM    276  H21  RG     9       7.235  -3.109   3.658  1.00  0.00           H  
ATOM    277  H22  RG     9       7.298  -3.087   1.878  1.00  0.00           H  
ATOM    278  N3   RG     9       8.911  -1.637   4.024  1.00  0.00           N  
ATOM    279  C4   RG     9       9.778  -0.536   4.107  1.00  0.00           C  
ATOM    280  C3'  RG     9       8.841  -2.059   7.362  1.00  0.00           C  
ATOM    281  H3'  RG     9       8.391  -2.235   6.385  1.00  0.00           H  
ATOM    282  C2'  RG     9       9.379  -0.680   7.450  1.00  0.00           C  
ATOM    283 H2'1  RG     9       8.646   0.011   7.033  1.00  0.00           H  
ATOM    284  O2'  RG     9       9.752  -0.221   8.777  1.00  0.00           O  
ATOM    285 HO'2  RG     9       8.965  -0.407   9.295  1.00  0.00           H  
ATOM    286  O3'  RG     9       8.001  -2.502   8.449  1.00  0.00           O  
ATOM    287  P    RG    10       6.379  -2.245   8.390  1.00  0.00           P  
ATOM    288  O1P  RG    10       5.888  -2.029   9.769  1.00  0.00           O  
ATOM    289  O2P  RG    10       5.813  -3.329   7.615  1.00  0.00           O  
ATOM    290  O5'  RG    10       6.109  -0.977   7.548  1.00  0.00           O  
ATOM    291  C5'  RG    10       6.306   0.328   8.044  1.00  0.00           C  
ATOM    292 H5'1  RG    10       7.312   0.362   8.461  1.00  0.00           H  
ATOM    293 H5'2  RG    10       5.780   0.442   8.992  1.00  0.00           H  
ATOM    294  C4'  RG    10       5.977   1.376   7.030  1.00  0.00           C  
ATOM    295  H4'  RG    10       6.331   2.341   7.394  1.00  0.00           H  
ATOM    296  O4'  RG    10       6.777   1.058   5.846  1.00  0.00           O  
ATOM    297  C1'  RG    10       5.979   1.457   4.719  1.00  0.00           C  
ATOM    298  H1'  RG    10       6.573   2.126   4.096  1.00  0.00           H  
ATOM    299  N9   RG    10       5.553   0.305   3.827  1.00  0.00           N  
ATOM    300  C8   RG    10       5.535  -1.012   4.124  1.00  0.00           C  
ATOM    301  H8   RG    10       5.908  -1.479   5.023  1.00  0.00           H  
ATOM    302  N7   RG    10       4.968  -1.768   3.207  1.00  0.00           N  
ATOM    303  C5   RG    10       4.724  -0.913   2.154  1.00  0.00           C  
ATOM    304  C6   RG    10       4.321  -1.205   0.818  1.00  0.00           C  
ATOM    305  O6   RG    10       3.995  -2.245   0.279  1.00  0.00           O  
ATOM    306  N1   RG    10       4.094  -0.039   0.095  1.00  0.00           N  
ATOM    307  H1   RG    10       3.786  -0.221  -0.850  1.00  0.00           H  
ATOM    308  C2   RG    10       4.756   1.158   0.388  1.00  0.00           C  
ATOM    309  N2   RG    10       4.514   2.115  -0.406  1.00  0.00           N  
ATOM    310  H21  RG    10       4.861   3.050  -0.244  1.00  0.00           H  
ATOM    311  H22  RG    10       4.041   1.948  -1.282  1.00  0.00           H  
ATOM    312  N3   RG    10       5.262   1.352   1.619  1.00  0.00           N  
ATOM    313  C4   RG    10       5.157   0.348   2.511  1.00  0.00           C  
ATOM    314  C3'  RG    10       4.527   1.569   6.615  1.00  0.00           C  
ATOM    315  H3'  RG    10       4.075   0.586   6.477  1.00  0.00           H  
ATOM    316  C2'  RG    10       4.772   2.234   5.276  1.00  0.00           C  
ATOM    317 H2'1  RG    10       3.901   2.256   4.621  1.00  0.00           H  
ATOM    318  O2'  RG    10       5.136   3.596   5.300  1.00  0.00           O  
ATOM    319 HO'2  RG    10       5.132   3.991   4.425  1.00  0.00           H  
ATOM    320  O3'  RG    10       3.923   2.299   7.604  1.00  0.00           O  
ATOM    321  P    RU    11       2.410   2.604   7.680  1.00  0.00           P  
ATOM    322  O1P  RU    11       2.320   3.658   8.687  1.00  0.00           O  
ATOM    323  O2P  RU    11       1.782   1.320   7.920  1.00  0.00           O  
ATOM    324  O5'  RU    11       1.918   3.134   6.249  1.00  0.00           O  
ATOM    325  C5'  RU    11       2.046   4.515   5.883  1.00  0.00           C  
ATOM    326 H5'1  RU    11       3.090   4.779   6.050  1.00  0.00           H  
ATOM    327 H5'2  RU    11       1.486   5.122   6.593  1.00  0.00           H  
ATOM    328  C4'  RU    11       1.684   4.792   4.409  1.00  0.00           C  
ATOM    329  H4'  RU    11       2.020   5.805   4.185  1.00  0.00           H  
ATOM    330  O4'  RU    11       2.434   3.938   3.567  1.00  0.00           O  
ATOM    331  C1'  RU    11       1.703   3.695   2.366  1.00  0.00           C  
ATOM    332  H1'  RU    11       2.149   4.178   1.497  1.00  0.00           H  
ATOM    333  N1   RU    11       1.606   2.238   2.169  1.00  0.00           N  
ATOM    334  C6   RU    11       1.722   1.251   3.149  1.00  0.00           C  
ATOM    335  H6   RU    11       2.013   1.568   4.140  1.00  0.00           H  
ATOM    336  C5   RU    11       1.502  -0.055   2.938  1.00  0.00           C  
ATOM    337  H5   RU    11       1.655  -0.765   3.738  1.00  0.00           H  
ATOM    338  C4   RU    11       1.079  -0.560   1.666  1.00  0.00           C  
ATOM    339  O4   RU    11       0.775  -1.702   1.474  1.00  0.00           O  
ATOM    340  N3   RU    11       0.870   0.432   0.750  1.00  0.00           N  
ATOM    341  H3   RU    11       0.686   0.119  -0.193  1.00  0.00           H  
ATOM    342  C2   RU    11       1.221   1.711   0.916  1.00  0.00           C  
ATOM    343  O2   RU    11       1.154   2.449  -0.059  1.00  0.00           O  
ATOM    344  C3'  RU    11       0.209   4.616   4.111  1.00  0.00           C  
ATOM    345  H3'  RU    11      -0.106   3.682   4.575  1.00  0.00           H  
ATOM    346  C2'  RU    11       0.350   4.311   2.598  1.00  0.00           C  
ATOM    347 H2'1  RU    11      -0.492   3.688   2.295  1.00  0.00           H  
ATOM    348  O2'  RU    11       0.302   5.591   1.869  1.00  0.00           O  
ATOM    349 HO'2  RU    11       0.126   6.284   2.509  1.00  0.00           H  
ATOM    350  O3'  RU    11      -0.547   5.730   4.528  1.00  0.00           O  
ATOM    351  P    RG    12      -2.076   5.578   5.075  1.00  0.00           P  
ATOM    352  O1P  RG    12      -2.502   6.899   5.610  1.00  0.00           O  
ATOM    353  O2P  RG    12      -2.145   4.362   5.901  1.00  0.00           O  
ATOM    354  O5'  RG    12      -2.879   5.156   3.720  1.00  0.00           O  
ATOM    355  C5'  RG    12      -3.214   6.103   2.711  1.00  0.00           C  
ATOM    356 H5'1  RG    12      -2.392   6.801   2.550  1.00  0.00           H  
ATOM    357 H5'2  RG    12      -4.081   6.684   3.026  1.00  0.00           H  
ATOM    358  C4'  RG    12      -3.647   5.342   1.393  1.00  0.00           C  
ATOM    359  H4'  RG    12      -3.867   6.089   0.631  1.00  0.00           H  
ATOM    360  O4'  RG    12      -2.657   4.424   0.932  1.00  0.00           O  
ATOM    361  C1'  RG    12      -3.317   3.399   0.200  1.00  0.00           C  
ATOM    362  H1'  RG    12      -3.095   3.355  -0.866  1.00  0.00           H  
ATOM    363  N9   RG    12      -3.054   2.036   0.705  1.00  0.00           N  
ATOM    364  C8   RG    12      -2.618   1.702   1.932  1.00  0.00           C  
ATOM    365  H8   RG    12      -2.290   2.447   2.642  1.00  0.00           H  
ATOM    366  N7   RG    12      -2.418   0.439   2.112  1.00  0.00           N  
ATOM    367  C5   RG    12      -2.877  -0.139   0.920  1.00  0.00           C  
ATOM    368  C6   RG    12      -2.964  -1.471   0.397  1.00  0.00           C  
ATOM    369  O6   RG    12      -2.704  -2.542   0.999  1.00  0.00           O  
ATOM    370  N1   RG    12      -3.602  -1.594  -0.822  1.00  0.00           N  
ATOM    371  H1   RG    12      -3.732  -2.520  -1.202  1.00  0.00           H  
ATOM    372  C2   RG    12      -3.966  -0.530  -1.592  1.00  0.00           C  
ATOM    373  N2   RG    12      -4.263  -0.765  -2.823  1.00  0.00           N  
ATOM    374  H21  RG    12      -4.501  -0.071  -3.518  1.00  0.00           H  
ATOM    375  H22  RG    12      -4.327  -1.746  -3.055  1.00  0.00           H  
ATOM    376  N3   RG    12      -3.758   0.718  -1.256  1.00  0.00           N  
ATOM    377  C4   RG    12      -3.291   0.885   0.019  1.00  0.00           C  
ATOM    378  C3'  RG    12      -4.996   4.582   1.545  1.00  0.00           C  
ATOM    379  H3'  RG    12      -5.051   3.962   2.440  1.00  0.00           H  
ATOM    380  C2'  RG    12      -4.847   3.724   0.204  1.00  0.00           C  
ATOM    381 H2'1  RG    12      -5.408   2.790   0.246  1.00  0.00           H  
ATOM    382  O2'  RG    12      -5.196   4.457  -0.931  1.00  0.00           O  
ATOM    383 HO'2  RG    12      -4.649   5.242  -0.859  1.00  0.00           H  
ATOM    384  O3'  RG    12      -6.092   5.455   1.545  1.00  0.00           O  
ATOM    385  P    RC    13      -7.611   5.047   1.807  1.00  0.00           P  
ATOM    386  O1P  RC    13      -8.444   6.186   1.579  1.00  0.00           O  
ATOM    387  O2P  RC    13      -7.678   4.510   3.218  1.00  0.00           O  
ATOM    388  O5'  RC    13      -8.059   3.897   0.777  1.00  0.00           O  
ATOM    389  C5'  RC    13      -8.493   4.215  -0.513  1.00  0.00           C  
ATOM    390 H5'1  RC    13      -7.654   4.779  -0.920  1.00  0.00           H  
ATOM    391 H5'2  RC    13      -9.427   4.774  -0.451  1.00  0.00           H  
ATOM    392  C4'  RC    13      -8.653   2.940  -1.380  1.00  0.00           C  
ATOM    393  H4'  RC    13      -8.950   3.279  -2.372  1.00  0.00           H  
ATOM    394  O4'  RC    13      -7.453   2.118  -1.435  1.00  0.00           O  
ATOM    395  C1'  RC    13      -7.808   0.802  -1.467  1.00  0.00           C  
ATOM    396  H1'  RC    13      -7.536   0.381  -2.435  1.00  0.00           H  
ATOM    397  N1   RC    13      -7.352  -0.058  -0.336  1.00  0.00           N  
ATOM    398  C6   RC    13      -6.805   0.585   0.815  1.00  0.00           C  
ATOM    399  H6   RC    13      -6.969   1.647   0.923  1.00  0.00           H  
ATOM    400  C5   RC    13      -6.016  -0.200   1.640  1.00  0.00           C  
ATOM    401  H5   RC    13      -5.585   0.263   2.515  1.00  0.00           H  
ATOM    402  C4   RC    13      -5.876  -1.622   1.413  1.00  0.00           C  
ATOM    403  N4   RC    13      -5.225  -2.400   2.263  1.00  0.00           N  
ATOM    404  H41  RC    13      -5.034  -3.350   1.981  1.00  0.00           H  
ATOM    405  H42  RC    13      -5.035  -1.930   3.137  1.00  0.00           H  
ATOM    406  N3   RC    13      -6.343  -2.123   0.276  1.00  0.00           N  
ATOM    407  C2   RC    13      -7.098  -1.393  -0.584  1.00  0.00           C  
ATOM    408  O2   RC    13      -7.650  -2.050  -1.492  1.00  0.00           O  
ATOM    409  C3'  RC    13      -9.644   2.042  -0.758  1.00  0.00           C  
ATOM    410  H3'  RC    13      -9.416   1.881   0.296  1.00  0.00           H  
ATOM    411  C2'  RC    13      -9.331   0.707  -1.463  1.00  0.00           C  
ATOM    412 H2'1  RC    13      -9.725  -0.207  -1.018  1.00  0.00           H  
ATOM    413  O2'  RC    13      -9.796   0.664  -2.769  1.00  0.00           O  
ATOM    414 HO'2  RC    13     -10.322   1.431  -3.007  1.00  0.00           H  
ATOM    415  O3'  RC    13     -10.970   2.525  -1.053  1.00  0.00           O  
ATOM    416  P   RC3    14     -12.147   2.154  -0.056  1.00  0.00           P  
ATOM    417  O1P RC3    14     -13.271   2.991  -0.494  1.00  0.00           O  
ATOM    418  O2P RC3    14     -11.675   2.551   1.306  1.00  0.00           O  
ATOM    419  O5' RC3    14     -12.527   0.569  -0.097  1.00  0.00           O  
ATOM    420  C5' RC3    14     -12.983  -0.046  -1.287  1.00  0.00           C  
ATOM    421 H5'1 RC3    14     -12.492   0.410  -2.147  1.00  0.00           H  
ATOM    422 H5'2 RC3    14     -14.061   0.081  -1.391  1.00  0.00           H  
ATOM    423  C4' RC3    14     -12.716  -1.521  -1.314  1.00  0.00           C  
ATOM    424  H4' RC3    14     -13.054  -1.895  -2.280  1.00  0.00           H  
ATOM    425  O4' RC3    14     -11.375  -1.891  -1.099  1.00  0.00           O  
ATOM    426  C1' RC3    14     -11.302  -3.265  -0.615  1.00  0.00           C  
ATOM    427  H1' RC3    14     -10.954  -3.878  -1.446  1.00  0.00           H  
ATOM    428  N1  RC3    14     -10.447  -3.444   0.591  1.00  0.00           N  
ATOM    429  C6  RC3    14      -9.959  -2.315   1.263  1.00  0.00           C  
ATOM    430  H6  RC3    14     -10.214  -1.326   0.910  1.00  0.00           H  
ATOM    431  C5  RC3    14      -9.140  -2.553   2.322  1.00  0.00           C  
ATOM    432  H5  RC3    14      -8.804  -1.736   2.944  1.00  0.00           H  
ATOM    433  C4  RC3    14      -8.779  -3.893   2.593  1.00  0.00           C  
ATOM    434  N4  RC3    14      -8.104  -4.121   3.745  1.00  0.00           N  
ATOM    435  H41 RC3    14      -7.530  -4.948   3.829  1.00  0.00           H  
ATOM    436  H42 RC3    14      -7.932  -3.348   4.371  1.00  0.00           H  
ATOM    437  N3  RC3    14      -9.205  -4.935   1.992  1.00  0.00           N  
ATOM    438  C2  RC3    14     -10.058  -4.781   0.964  1.00  0.00           C  
ATOM    439  O2  RC3    14     -10.485  -5.812   0.394  1.00  0.00           O  
ATOM    440  C3' RC3    14     -13.429  -2.243  -0.168  1.00  0.00           C  
ATOM    441  H3' RC3    14     -13.275  -1.837   0.832  1.00  0.00           H  
ATOM    442  C2' RC3    14     -12.751  -3.557  -0.285  1.00  0.00           C  
ATOM    443 H2'1 RC3    14     -12.849  -4.085   0.664  1.00  0.00           H  
ATOM    444  O2' RC3    14     -13.415  -4.339  -1.284  1.00  0.00           O  
ATOM    445 HO'2 RC3    14     -12.809  -4.916  -1.754  1.00  0.00           H  
ATOM    446  O3' RC3    14     -14.839  -2.267  -0.425  1.00  0.00           O  
ATOM    447  H3T RC3    14     -14.978  -2.725  -1.257  1.00  0.00           H  
END   
