# Supplementary material for: Can We Ever Develop an Ideal RNA Force Field? Lessons Learned from Simulations of the UUCG RNA Tetraloop and Other Systems
Source: J Chem Theory Comput. 2025 Jan 15;21(8):4183–202. doi: 10.1021/acs.jctc.4c01357 (PMC12020377; doi:10.1021/acs.jctc.4c01357)
Supplement: Supplementary file 2 — ct4c01357_si_002.zip [file ct4c01357_si_002.zip › pdbs-UUCG/sugar-base_N7_lost.pdb]

ATOM      1  H5T RG5     1      -8.138 -17.402   0.778  1.00  0.00           H  
ATOM      2  O5' RG5     1      -7.188 -17.528   0.834  1.00  0.00           O  
ATOM      3  C5' RG5     1      -6.737 -18.345  -0.273  1.00  0.00           C  
ATOM      4 H5'1 RG5     1      -7.105 -19.362  -0.137  1.00  0.00           H  
ATOM      5 H5'2 RG5     1      -5.648 -18.394  -0.271  1.00  0.00           H  
ATOM      6  C4' RG5     1      -7.218 -17.830  -1.632  1.00  0.00           C  
ATOM      7  H4' RG5     1      -7.261 -18.611  -2.392  1.00  0.00           H  
ATOM      8  O4' RG5     1      -8.500 -17.168  -1.476  1.00  0.00           O  
ATOM      9  C1' RG5     1      -8.530 -15.949  -2.239  1.00  0.00           C  
ATOM     10  H1' RG5     1      -9.389 -15.838  -2.901  1.00  0.00           H  
ATOM     11  N9  RG5     1      -8.461 -14.716  -1.449  1.00  0.00           N  
ATOM     12  C8  RG5     1      -8.072 -14.576  -0.141  1.00  0.00           C  
ATOM     13  H8  RG5     1      -7.737 -15.358   0.524  1.00  0.00           H  
ATOM     14  N7  RG5     1      -7.944 -13.350   0.226  1.00  0.00           N  
ATOM     15  C5  RG5     1      -8.345 -12.659  -0.929  1.00  0.00           C  
ATOM     16  C6  RG5     1      -8.437 -11.216  -1.145  1.00  0.00           C  
ATOM     17  O6  RG5     1      -8.112 -10.336  -0.362  1.00  0.00           O  
ATOM     18  N1  RG5     1      -9.036 -10.842  -2.273  1.00  0.00           N  
ATOM     19  H1  RG5     1      -9.064  -9.858  -2.498  1.00  0.00           H  
ATOM     20  C2  RG5     1      -9.465 -11.793  -3.157  1.00  0.00           C  
ATOM     21  N2  RG5     1     -10.124 -11.316  -4.202  1.00  0.00           N  
ATOM     22  H21 RG5     1     -10.647 -11.953  -4.785  1.00  0.00           H  
ATOM     23  H22 RG5     1     -10.168 -10.312  -4.304  1.00  0.00           H  
ATOM     24  N3  RG5     1      -9.378 -13.101  -3.078  1.00  0.00           N  
ATOM     25  C4  RG5     1      -8.773 -13.509  -1.898  1.00  0.00           C  
ATOM     26  C3' RG5     1      -6.276 -16.758  -2.213  1.00  0.00           C  
ATOM     27  H3' RG5     1      -5.936 -16.090  -1.421  1.00  0.00           H  
ATOM     28  C2' RG5     1      -7.326 -16.028  -3.096  1.00  0.00           C  
ATOM     29 H2'1 RG5     1      -6.719 -15.155  -3.337  1.00  0.00           H  
ATOM     30  O2' RG5     1      -7.538 -16.703  -4.290  1.00  0.00           O  
ATOM     31 HO'2 RG5     1      -8.121 -16.186  -4.851  1.00  0.00           H  
ATOM     32  O3' RG5     1      -5.023 -17.210  -2.806  1.00  0.00           O  
ATOM     33  P    RG     2      -3.923 -16.148  -3.248  1.00  0.00           P  
ATOM     34  O1P  RG     2      -2.840 -16.886  -3.890  1.00  0.00           O  
ATOM     35  O2P  RG     2      -3.590 -15.379  -2.014  1.00  0.00           O  
ATOM     36  O5'  RG     2      -4.413 -15.068  -4.281  1.00  0.00           O  
ATOM     37  C5'  RG     2      -4.778 -15.360  -5.625  1.00  0.00           C  
ATOM     38 H5'1  RG     2      -5.350 -16.288  -5.617  1.00  0.00           H  
ATOM     39 H5'2  RG     2      -3.928 -15.614  -6.258  1.00  0.00           H  
ATOM     40  C4'  RG     2      -5.608 -14.202  -6.294  1.00  0.00           C  
ATOM     41  H4'  RG     2      -6.108 -14.518  -7.210  1.00  0.00           H  
ATOM     42  O4'  RG     2      -6.678 -13.777  -5.425  1.00  0.00           O  
ATOM     43  C1'  RG     2      -6.715 -12.306  -5.487  1.00  0.00           C  
ATOM     44  H1'  RG     2      -7.767 -12.088  -5.673  1.00  0.00           H  
ATOM     45  N9   RG     2      -6.284 -11.591  -4.226  1.00  0.00           N  
ATOM     46  C8   RG     2      -5.715 -12.151  -3.134  1.00  0.00           C  
ATOM     47  H8   RG     2      -5.657 -13.225  -3.039  1.00  0.00           H  
ATOM     48  N7   RG     2      -5.252 -11.318  -2.238  1.00  0.00           N  
ATOM     49  C5   RG     2      -5.650 -10.045  -2.749  1.00  0.00           C  
ATOM     50  C6   RG     2      -5.715  -8.713  -2.109  1.00  0.00           C  
ATOM     51  O6   RG     2      -5.100  -8.350  -1.087  1.00  0.00           O  
ATOM     52  N1   RG     2      -6.253  -7.744  -2.964  1.00  0.00           N  
ATOM     53  H1   RG     2      -6.246  -6.791  -2.630  1.00  0.00           H  
ATOM     54  C2   RG     2      -6.879  -8.062  -4.191  1.00  0.00           C  
ATOM     55  N2   RG     2      -7.128  -7.020  -4.862  1.00  0.00           N  
ATOM     56  H21  RG     2      -7.603  -7.047  -5.753  1.00  0.00           H  
ATOM     57  H22  RG     2      -7.124  -6.091  -4.465  1.00  0.00           H  
ATOM     58  N3   RG     2      -6.884  -9.296  -4.774  1.00  0.00           N  
ATOM     59  C4   RG     2      -6.212 -10.234  -4.003  1.00  0.00           C  
ATOM     60  C3'  RG     2      -4.790 -12.992  -6.641  1.00  0.00           C  
ATOM     61  H3'  RG     2      -4.101 -12.844  -5.810  1.00  0.00           H  
ATOM     62  C2'  RG     2      -5.900 -11.870  -6.649  1.00  0.00           C  
ATOM     63 H2'1  RG     2      -5.328 -10.965  -6.445  1.00  0.00           H  
ATOM     64  O2'  RG     2      -6.714 -11.835  -7.809  1.00  0.00           O  
ATOM     65 HO'2  RG     2      -6.230 -12.308  -8.489  1.00  0.00           H  
ATOM     66  O3'  RG     2      -4.132 -13.065  -7.862  1.00  0.00           O  
ATOM     67  P    RC     3      -2.819 -12.342  -8.116  1.00  0.00           P  
ATOM     68  O1P  RC     3      -2.336 -12.619  -9.462  1.00  0.00           O  
ATOM     69  O2P  RC     3      -1.808 -12.613  -7.082  1.00  0.00           O  
ATOM     70  O5'  RC     3      -3.290 -10.808  -8.104  1.00  0.00           O  
ATOM     71  C5'  RC     3      -4.033 -10.284  -9.235  1.00  0.00           C  
ATOM     72 H5'1  RC     3      -4.965 -10.838  -9.352  1.00  0.00           H  
ATOM     73 H5'2  RC     3      -3.456 -10.381 -10.155  1.00  0.00           H  
ATOM     74  C4'  RC     3      -4.335  -8.738  -9.118  1.00  0.00           C  
ATOM     75  H4'  RC     3      -4.741  -8.520 -10.105  1.00  0.00           H  
ATOM     76  O4'  RC     3      -5.209  -8.249  -8.088  1.00  0.00           O  
ATOM     77  C1'  RC     3      -4.831  -6.956  -7.631  1.00  0.00           C  
ATOM     78  H1'  RC     3      -5.711  -6.314  -7.609  1.00  0.00           H  
ATOM     79  N1   RC     3      -4.300  -7.026  -6.253  1.00  0.00           N  
ATOM     80  C6   RC     3      -3.796  -8.179  -5.693  1.00  0.00           C  
ATOM     81  H6   RC     3      -3.933  -9.129  -6.187  1.00  0.00           H  
ATOM     82  C5   RC     3      -3.167  -8.122  -4.492  1.00  0.00           C  
ATOM     83  H5   RC     3      -2.911  -9.046  -3.996  1.00  0.00           H  
ATOM     84  C4   RC     3      -3.098  -6.946  -3.751  1.00  0.00           C  
ATOM     85  N4   RC     3      -2.551  -6.927  -2.552  1.00  0.00           N  
ATOM     86  H41  RC     3      -2.572  -6.020  -2.108  1.00  0.00           H  
ATOM     87  H42  RC     3      -2.473  -7.766  -1.995  1.00  0.00           H  
ATOM     88  N3   RC     3      -3.560  -5.824  -4.318  1.00  0.00           N  
ATOM     89  C2   RC     3      -4.121  -5.848  -5.536  1.00  0.00           C  
ATOM     90  O2   RC     3      -4.361  -4.738  -6.033  1.00  0.00           O  
ATOM     91  C3'  RC     3      -3.100  -7.875  -8.923  1.00  0.00           C  
ATOM     92  H3'  RC     3      -2.553  -8.267  -8.066  1.00  0.00           H  
ATOM     93  C2'  RC     3      -3.730  -6.517  -8.619  1.00  0.00           C  
ATOM     94 H2'1  RC     3      -3.004  -5.871  -8.126  1.00  0.00           H  
ATOM     95  O2'  RC     3      -4.344  -5.807  -9.676  1.00  0.00           O  
ATOM     96 HO'2  RC     3      -3.838  -6.008 -10.467  1.00  0.00           H  
ATOM     97  O3'  RC     3      -2.356  -7.858 -10.164  1.00  0.00           O  
ATOM     98  P    RA     4      -0.816  -7.346 -10.185  1.00  0.00           P  
ATOM     99  O1P  RA     4      -0.367  -7.414 -11.615  1.00  0.00           O  
ATOM    100  O2P  RA     4      -0.068  -8.076  -9.145  1.00  0.00           O  
ATOM    101  O5'  RA     4      -0.668  -5.858  -9.778  1.00  0.00           O  
ATOM    102  C5'  RA     4      -0.919  -4.748 -10.656  1.00  0.00           C  
ATOM    103 H5'1  RA     4      -1.998  -4.801 -10.799  1.00  0.00           H  
ATOM    104 H5'2  RA     4      -0.343  -4.896 -11.569  1.00  0.00           H  
ATOM    105  C4'  RA     4      -0.821  -3.319 -10.085  1.00  0.00           C  
ATOM    106  H4'  RA     4      -0.941  -2.601 -10.896  1.00  0.00           H  
ATOM    107  O4'  RA     4      -1.804  -3.157  -9.023  1.00  0.00           O  
ATOM    108  C1'  RA     4      -1.244  -2.352  -7.924  1.00  0.00           C  
ATOM    109  H1'  RA     4      -1.896  -1.510  -7.691  1.00  0.00           H  
ATOM    110  N9   RA     4      -1.099  -3.154  -6.719  1.00  0.00           N  
ATOM    111  C8   RA     4      -0.904  -4.548  -6.543  1.00  0.00           C  
ATOM    112  H8   RA     4      -0.960  -5.178  -7.418  1.00  0.00           H  
ATOM    113  N7   RA     4      -0.701  -4.979  -5.360  1.00  0.00           N  
ATOM    114  C5   RA     4      -0.676  -3.774  -4.650  1.00  0.00           C  
ATOM    115  C6   RA     4      -0.418  -3.423  -3.310  1.00  0.00           C  
ATOM    116  N6   RA     4      -0.007  -4.283  -2.415  1.00  0.00           N  
ATOM    117  H61  RA     4       0.395  -3.922  -1.561  1.00  0.00           H  
ATOM    118  H62  RA     4       0.092  -5.230  -2.752  1.00  0.00           H  
ATOM    119  N1   RA     4      -0.480  -2.148  -2.910  1.00  0.00           N  
ATOM    120  C2   RA     4      -0.664  -1.146  -3.793  1.00  0.00           C  
ATOM    121  H2   RA     4      -0.588  -0.164  -3.349  1.00  0.00           H  
ATOM    122  N3   RA     4      -0.868  -1.348  -5.074  1.00  0.00           N  
ATOM    123  C4   RA     4      -0.874  -2.667  -5.455  1.00  0.00           C  
ATOM    124  C3'  RA     4       0.472  -3.027  -9.409  1.00  0.00           C  
ATOM    125  H3'  RA     4       0.801  -3.902  -8.849  1.00  0.00           H  
ATOM    126  C2'  RA     4       0.080  -1.903  -8.421  1.00  0.00           C  
ATOM    127 H2'1  RA     4       0.864  -1.829  -7.668  1.00  0.00           H  
ATOM    128  O2'  RA     4      -0.261  -0.596  -9.020  1.00  0.00           O  
ATOM    129 HO'2  RA     4      -0.176   0.162  -8.438  1.00  0.00           H  
ATOM    130  O3'  RA     4       1.494  -2.598 -10.314  1.00  0.00           O  
ATOM    131  P    RC     5       3.076  -2.711 -10.028  1.00  0.00           P  
ATOM    132  O1P  RC     5       3.817  -2.283 -11.222  1.00  0.00           O  
ATOM    133  O2P  RC     5       3.336  -4.028  -9.408  1.00  0.00           O  
ATOM    134  O5'  RC     5       3.291  -1.603  -8.860  1.00  0.00           O  
ATOM    135  C5'  RC     5       3.071  -0.218  -8.918  1.00  0.00           C  
ATOM    136 H5'1  RC     5       2.139  -0.048  -9.458  1.00  0.00           H  
ATOM    137 H5'2  RC     5       3.894   0.062  -9.575  1.00  0.00           H  
ATOM    138  C4'  RC     5       3.105   0.481  -7.518  1.00  0.00           C  
ATOM    139  H4'  RC     5       2.999   1.561  -7.615  1.00  0.00           H  
ATOM    140  O4'  RC     5       2.098   0.070  -6.522  1.00  0.00           O  
ATOM    141  C1'  RC     5       2.751   0.198  -5.257  1.00  0.00           C  
ATOM    142  H1'  RC     5       2.223   0.961  -4.686  1.00  0.00           H  
ATOM    143  N1   RC     5       2.822  -1.146  -4.486  1.00  0.00           N  
ATOM    144  C6   RC     5       2.676  -2.328  -5.162  1.00  0.00           C  
ATOM    145  H6   RC     5       2.581  -2.344  -6.238  1.00  0.00           H  
ATOM    146  C5   RC     5       2.751  -3.546  -4.517  1.00  0.00           C  
ATOM    147  H5   RC     5       2.772  -4.416  -5.157  1.00  0.00           H  
ATOM    148  C4   RC     5       2.888  -3.505  -3.098  1.00  0.00           C  
ATOM    149  N4   RC     5       3.059  -4.585  -2.413  1.00  0.00           N  
ATOM    150  H41  RC     5       3.138  -4.472  -1.413  1.00  0.00           H  
ATOM    151  H42  RC     5       3.100  -5.438  -2.953  1.00  0.00           H  
ATOM    152  N3   RC     5       2.937  -2.377  -2.418  1.00  0.00           N  
ATOM    153  C2   RC     5       2.960  -1.178  -3.093  1.00  0.00           C  
ATOM    154  O2   RC     5       2.930  -0.127  -2.414  1.00  0.00           O  
ATOM    155  C3'  RC     5       4.516   0.219  -6.966  1.00  0.00           C  
ATOM    156  H3'  RC     5       4.832  -0.824  -6.951  1.00  0.00           H  
ATOM    157  C2'  RC     5       4.160   0.652  -5.531  1.00  0.00           C  
ATOM    158 H2'1  RC     5       4.784   0.260  -4.728  1.00  0.00           H  
ATOM    159  O2'  RC     5       4.093   2.078  -5.413  1.00  0.00           O  
ATOM    160 HO'2  RC     5       4.661   2.435  -6.100  1.00  0.00           H  
ATOM    161  O3'  RC     5       5.389   1.046  -7.621  1.00  0.00           O  
ATOM    162  P    RU     6       6.924   0.581  -7.723  1.00  0.00           P  
ATOM    163  O1P  RU     6       7.650   1.680  -8.370  1.00  0.00           O  
ATOM    164  O2P  RU     6       6.950  -0.781  -8.277  1.00  0.00           O  
ATOM    165  O5'  RU     6       7.440   0.564  -6.279  1.00  0.00           O  
ATOM    166  C5'  RU     6       7.682   1.791  -5.521  1.00  0.00           C  
ATOM    167 H5'1  RU     6       6.723   2.309  -5.530  1.00  0.00           H  
ATOM    168 H5'2  RU     6       8.490   2.361  -5.979  1.00  0.00           H  
ATOM    169  C4'  RU     6       7.923   1.430  -4.015  1.00  0.00           C  
ATOM    170  H4'  RU     6       8.187   2.260  -3.359  1.00  0.00           H  
ATOM    171  O4'  RU     6       6.828   0.770  -3.384  1.00  0.00           O  
ATOM    172  C1'  RU     6       7.322  -0.023  -2.342  1.00  0.00           C  
ATOM    173  H1'  RU     6       6.957   0.430  -1.421  1.00  0.00           H  
ATOM    174  N1   RU     6       6.858  -1.433  -2.613  1.00  0.00           N  
ATOM    175  C6   RU     6       6.686  -1.935  -3.903  1.00  0.00           C  
ATOM    176  H6   RU     6       6.956  -1.224  -4.669  1.00  0.00           H  
ATOM    177  C5   RU     6       6.269  -3.232  -4.145  1.00  0.00           C  
ATOM    178  H5   RU     6       6.235  -3.632  -5.148  1.00  0.00           H  
ATOM    179  C4   RU     6       6.049  -4.042  -3.049  1.00  0.00           C  
ATOM    180  O4   RU     6       5.909  -5.280  -3.155  1.00  0.00           O  
ATOM    181  N3   RU     6       6.149  -3.521  -1.770  1.00  0.00           N  
ATOM    182  H3   RU     6       6.018  -4.103  -0.955  1.00  0.00           H  
ATOM    183  C2   RU     6       6.728  -2.288  -1.507  1.00  0.00           C  
ATOM    184  O2   RU     6       7.076  -2.135  -0.358  1.00  0.00           O  
ATOM    185  C3'  RU     6       9.113   0.503  -3.937  1.00  0.00           C  
ATOM    186  H3'  RU     6       8.941  -0.382  -4.551  1.00  0.00           H  
ATOM    187  C2'  RU     6       8.845   0.047  -2.542  1.00  0.00           C  
ATOM    188 H2'1  RU     6       9.385  -0.883  -2.367  1.00  0.00           H  
ATOM    189  O2'  RU     6       9.276   1.093  -1.629  1.00  0.00           O  
ATOM    190 HO'2  RU     6       9.133   0.892  -0.701  1.00  0.00           H  
ATOM    191  O3'  RU     6      10.351   1.168  -4.176  1.00  0.00           O  
ATOM    192  P    RU     7      11.716   0.364  -4.491  1.00  0.00           P  
ATOM    193  O1P  RU     7      12.621   1.275  -5.238  1.00  0.00           O  
ATOM    194  O2P  RU     7      11.387  -0.970  -5.035  1.00  0.00           O  
ATOM    195  O5'  RU     7      12.364   0.159  -3.098  1.00  0.00           O  
ATOM    196  C5'  RU     7      13.648  -0.296  -2.844  1.00  0.00           C  
ATOM    197 H5'1  RU     7      14.344   0.138  -3.561  1.00  0.00           H  
ATOM    198 H5'2  RU     7      13.691  -1.376  -2.985  1.00  0.00           H  
ATOM    199  C4'  RU     7      14.422   0.066  -1.593  1.00  0.00           C  
ATOM    200  H4'  RU     7      15.354  -0.488  -1.485  1.00  0.00           H  
ATOM    201  O4'  RU     7      14.781   1.440  -1.765  1.00  0.00           O  
ATOM    202  C1'  RU     7      14.078   2.150  -0.772  1.00  0.00           C  
ATOM    203  H1'  RU     7      14.806   2.412  -0.005  1.00  0.00           H  
ATOM    204  N1   RU     7      13.512   3.415  -1.411  1.00  0.00           N  
ATOM    205  C6   RU     7      12.316   3.406  -2.069  1.00  0.00           C  
ATOM    206  H6   RU     7      11.915   2.446  -2.359  1.00  0.00           H  
ATOM    207  C5   RU     7      11.654   4.588  -2.359  1.00  0.00           C  
ATOM    208  H5   RU     7      10.741   4.443  -2.916  1.00  0.00           H  
ATOM    209  C4   RU     7      12.211   5.878  -2.116  1.00  0.00           C  
ATOM    210  O4   RU     7      11.636   6.950  -2.351  1.00  0.00           O  
ATOM    211  N3   RU     7      13.462   5.859  -1.497  1.00  0.00           N  
ATOM    212  H3   RU     7      14.031   6.693  -1.476  1.00  0.00           H  
ATOM    213  C2   RU     7      14.144   4.695  -1.234  1.00  0.00           C  
ATOM    214  O2   RU     7      15.283   4.810  -0.714  1.00  0.00           O  
ATOM    215  C3'  RU     7      13.628  -0.185  -0.341  1.00  0.00           C  
ATOM    216  H3'  RU     7      12.824  -0.903  -0.498  1.00  0.00           H  
ATOM    217  C2'  RU     7      13.033   1.217  -0.104  1.00  0.00           C  
ATOM    218 H2'1  RU     7      12.095   1.205  -0.658  1.00  0.00           H  
ATOM    219  O2'  RU     7      12.920   1.472   1.278  1.00  0.00           O  
ATOM    220 HO'2  RU     7      13.675   1.054   1.697  1.00  0.00           H  
ATOM    221  O3'  RU     7      14.602  -0.588   0.671  1.00  0.00           O  
ATOM    222  P    RC     8      15.058  -2.095   0.850  1.00  0.00           P  
ATOM    223  O1P  RC     8      15.916  -2.223   2.032  1.00  0.00           O  
ATOM    224  O2P  RC     8      15.575  -2.527  -0.482  1.00  0.00           O  
ATOM    225  O5'  RC     8      13.703  -2.867   1.229  1.00  0.00           O  
ATOM    226  C5'  RC     8      12.962  -2.595   2.395  1.00  0.00           C  
ATOM    227 H5'1  RC     8      12.637  -1.558   2.480  1.00  0.00           H  
ATOM    228 H5'2  RC     8      13.472  -2.856   3.322  1.00  0.00           H  
ATOM    229  C4'  RC     8      11.697  -3.467   2.432  1.00  0.00           C  
ATOM    230  H4'  RC     8      11.166  -3.173   3.338  1.00  0.00           H  
ATOM    231  O4'  RC     8      10.888  -3.098   1.295  1.00  0.00           O  
ATOM    232  C1'  RC     8      10.196  -4.257   0.818  1.00  0.00           C  
ATOM    233  H1'  RC     8       9.156  -4.328   1.136  1.00  0.00           H  
ATOM    234  N1   RC     8      10.294  -4.153  -0.653  1.00  0.00           N  
ATOM    235  C6   RC     8      11.172  -3.353  -1.368  1.00  0.00           C  
ATOM    236  H6   RC     8      12.029  -2.901  -0.890  1.00  0.00           H  
ATOM    237  C5   RC     8      10.933  -3.103  -2.647  1.00  0.00           C  
ATOM    238  H5   RC     8      11.541  -2.326  -3.084  1.00  0.00           H  
ATOM    239  C4   RC     8       9.855  -3.785  -3.315  1.00  0.00           C  
ATOM    240  N4   RC     8       9.608  -3.370  -4.539  1.00  0.00           N  
ATOM    241  H41  RC     8       8.991  -3.856  -5.174  1.00  0.00           H  
ATOM    242  H42  RC     8      10.287  -2.667  -4.792  1.00  0.00           H  
ATOM    243  N3   RC     8       9.069  -4.622  -2.687  1.00  0.00           N  
ATOM    244  C2   RC     8       9.338  -4.894  -1.362  1.00  0.00           C  
ATOM    245  O2   RC     8       8.636  -5.743  -0.799  1.00  0.00           O  
ATOM    246  C3'  RC     8      11.988  -5.059   2.416  1.00  0.00           C  
ATOM    247  H3'  RC     8      13.034  -5.275   2.200  1.00  0.00           H  
ATOM    248  C2'  RC     8      10.983  -5.581   1.264  1.00  0.00           C  
ATOM    249 H2'1  RC     8      11.533  -5.901   0.380  1.00  0.00           H  
ATOM    250  O2'  RC     8      10.010  -6.557   1.691  1.00  0.00           O  
ATOM    251 HO'2  RC     8      10.046  -6.434   2.642  1.00  0.00           H  
ATOM    252  O3'  RC     8      11.467  -5.646   3.648  1.00  0.00           O  
ATOM    253  P    RG     9      12.183  -5.409   5.025  1.00  0.00           P  
ATOM    254  O1P  RG     9      13.657  -5.283   4.866  1.00  0.00           O  
ATOM    255  O2P  RG     9      11.698  -6.492   5.904  1.00  0.00           O  
ATOM    256  O5'  RG     9      11.641  -3.997   5.647  1.00  0.00           O  
ATOM    257  C5'  RG     9      10.324  -3.822   6.204  1.00  0.00           C  
ATOM    258 H5'1  RG     9      10.038  -4.658   6.842  1.00  0.00           H  
ATOM    259 H5'2  RG     9       9.553  -3.794   5.434  1.00  0.00           H  
ATOM    260  C4'  RG     9      10.255  -2.496   7.033  1.00  0.00           C  
ATOM    261  H4'  RG     9      10.864  -2.579   7.933  1.00  0.00           H  
ATOM    262  O4'  RG     9      10.815  -1.406   6.321  1.00  0.00           O  
ATOM    263  C1'  RG     9      10.143  -0.212   6.595  1.00  0.00           C  
ATOM    264  H1'  RG     9      10.891   0.460   7.016  1.00  0.00           H  
ATOM    265  N9   RG     9       9.576   0.416   5.364  1.00  0.00           N  
ATOM    266  C8   RG     9       9.983   1.657   4.951  1.00  0.00           C  
ATOM    267  H8   RG     9      10.514   2.372   5.561  1.00  0.00           H  
ATOM    268  N7   RG     9       9.611   1.970   3.737  1.00  0.00           N  
ATOM    269  C5   RG     9       9.008   0.775   3.268  1.00  0.00           C  
ATOM    270  C6   RG     9       8.592   0.346   1.970  1.00  0.00           C  
ATOM    271  O6   RG     9       8.580   0.932   0.875  1.00  0.00           O  
ATOM    272  N1   RG     9       8.304  -0.978   1.846  1.00  0.00           N  
ATOM    273  H1   RG     9       7.918  -1.350   0.990  1.00  0.00           H  
ATOM    274  C2   RG     9       8.372  -1.863   2.947  1.00  0.00           C  
ATOM    275  N2   RG     9       7.844  -3.019   2.834  1.00  0.00           N  
ATOM    276  H21  RG     9       7.855  -3.534   3.703  1.00  0.00           H  
ATOM    277  H22  RG     9       7.083  -3.219   2.200  1.00  0.00           H  
ATOM    278  N3   RG     9       8.811  -1.519   4.160  1.00  0.00           N  
ATOM    279  C4   RG     9       9.146  -0.224   4.246  1.00  0.00           C  
ATOM    280  C3'  RG     9       8.825  -2.079   7.368  1.00  0.00           C  
ATOM    281  H3'  RG     9       8.129  -2.248   6.546  1.00  0.00           H  
ATOM    282  C2'  RG     9       9.074  -0.593   7.595  1.00  0.00           C  
ATOM    283 H2'1  RG     9       8.164  -0.040   7.365  1.00  0.00           H  
ATOM    284  O2'  RG     9       9.443  -0.415   8.962  1.00  0.00           O  
ATOM    285 HO'2  RG     9       9.140  -1.208   9.409  1.00  0.00           H  
ATOM    286  O3'  RG     9       8.329  -2.792   8.431  1.00  0.00           O  
ATOM    287  P    RG    10       6.774  -3.131   8.592  1.00  0.00           P  
ATOM    288  O1P  RG    10       6.459  -2.958  10.040  1.00  0.00           O  
ATOM    289  O2P  RG    10       6.480  -4.433   7.920  1.00  0.00           O  
ATOM    290  O5'  RG    10       5.824  -2.120   7.785  1.00  0.00           O  
ATOM    291  C5'  RG    10       5.596  -0.773   8.228  1.00  0.00           C  
ATOM    292 H5'1  RG    10       6.498  -0.445   8.745  1.00  0.00           H  
ATOM    293 H5'2  RG    10       4.809  -0.760   8.983  1.00  0.00           H  
ATOM    294  C4'  RG    10       5.315   0.275   7.146  1.00  0.00           C  
ATOM    295  H4'  RG    10       5.600   1.247   7.549  1.00  0.00           H  
ATOM    296  O4'  RG    10       6.119  -0.072   5.987  1.00  0.00           O  
ATOM    297  C1'  RG    10       5.359   0.314   4.817  1.00  0.00           C  
ATOM    298  H1'  RG    10       5.986   0.971   4.213  1.00  0.00           H  
ATOM    299  N9   RG    10       4.990  -0.894   4.015  1.00  0.00           N  
ATOM    300  C8   RG    10       5.189  -2.167   4.429  1.00  0.00           C  
ATOM    301  H8   RG    10       5.495  -2.392   5.440  1.00  0.00           H  
ATOM    302  N7   RG    10       4.883  -3.066   3.496  1.00  0.00           N  
ATOM    303  C5   RG    10       4.535  -2.281   2.402  1.00  0.00           C  
ATOM    304  C6   RG    10       4.108  -2.583   1.109  1.00  0.00           C  
ATOM    305  O6   RG    10       4.057  -3.700   0.528  1.00  0.00           O  
ATOM    306  N1   RG    10       3.870  -1.462   0.331  1.00  0.00           N  
ATOM    307  H1   RG    10       3.475  -1.695  -0.569  1.00  0.00           H  
ATOM    308  C2   RG    10       4.199  -0.177   0.667  1.00  0.00           C  
ATOM    309  N2   RG    10       4.076   0.836  -0.142  1.00  0.00           N  
ATOM    310  H21  RG    10       4.512   1.716   0.094  1.00  0.00           H  
ATOM    311  H22  RG    10       3.778   0.629  -1.085  1.00  0.00           H  
ATOM    312  N3   RG    10       4.627   0.142   1.891  1.00  0.00           N  
ATOM    313  C4   RG    10       4.786  -0.963   2.712  1.00  0.00           C  
ATOM    314  C3'  RG    10       3.832   0.338   6.629  1.00  0.00           C  
ATOM    315  H3'  RG    10       3.456  -0.648   6.355  1.00  0.00           H  
ATOM    316  C2'  RG    10       4.134   1.037   5.302  1.00  0.00           C  
ATOM    317 H2'1  RG    10       3.346   0.986   4.550  1.00  0.00           H  
ATOM    318  O2'  RG    10       4.454   2.374   5.469  1.00  0.00           O  
ATOM    319 HO'2  RG    10       3.962   2.667   6.240  1.00  0.00           H  
ATOM    320  O3'  RG    10       2.929   1.159   7.348  1.00  0.00           O  
ATOM    321  P    RU    11       1.333   0.786   7.326  1.00  0.00           P  
ATOM    322  O1P  RU    11       0.597   1.614   8.348  1.00  0.00           O  
ATOM    323  O2P  RU    11       1.244  -0.711   7.470  1.00  0.00           O  
ATOM    324  O5'  RU    11       0.777   1.208   5.887  1.00  0.00           O  
ATOM    325  C5'  RU    11       0.557   2.515   5.459  1.00  0.00           C  
ATOM    326 H5'1  RU    11       1.404   3.142   5.738  1.00  0.00           H  
ATOM    327 H5'2  RU    11      -0.275   2.966   6.000  1.00  0.00           H  
ATOM    328  C4'  RU    11       0.332   2.699   3.906  1.00  0.00           C  
ATOM    329  H4'  RU    11       0.362   3.769   3.700  1.00  0.00           H  
ATOM    330  O4'  RU    11       1.335   2.025   3.148  1.00  0.00           O  
ATOM    331  C1'  RU    11       0.854   1.826   1.864  1.00  0.00           C  
ATOM    332  H1'  RU    11       1.472   2.355   1.138  1.00  0.00           H  
ATOM    333  N1   RU    11       0.838   0.317   1.497  1.00  0.00           N  
ATOM    334  C6   RU    11       1.085  -0.688   2.395  1.00  0.00           C  
ATOM    335  H6   RU    11       1.386  -0.360   3.379  1.00  0.00           H  
ATOM    336  C5   RU    11       1.129  -2.013   1.964  1.00  0.00           C  
ATOM    337  H5   RU    11       1.310  -2.800   2.682  1.00  0.00           H  
ATOM    338  C4   RU    11       0.833  -2.374   0.638  1.00  0.00           C  
ATOM    339  O4   RU    11       0.826  -3.519   0.179  1.00  0.00           O  
ATOM    340  N3   RU    11       0.550  -1.338  -0.188  1.00  0.00           N  
ATOM    341  H3   RU    11       0.166  -1.542  -1.099  1.00  0.00           H  
ATOM    342  C2   RU    11       0.496  -0.014   0.240  1.00  0.00           C  
ATOM    343  O2   RU    11       0.098   0.804  -0.557  1.00  0.00           O  
ATOM    344  C3'  RU    11      -0.930   2.232   3.421  1.00  0.00           C  
ATOM    345  H3'  RU    11      -1.173   1.227   3.766  1.00  0.00           H  
ATOM    346  C2'  RU    11      -0.604   2.297   1.924  1.00  0.00           C  
ATOM    347 H2'1  RU    11      -1.244   1.605   1.377  1.00  0.00           H  
ATOM    348  O2'  RU    11      -0.677   3.573   1.262  1.00  0.00           O  
ATOM    349 HO'2  RU    11      -0.781   3.306   0.345  1.00  0.00           H  
ATOM    350  O3'  RU    11      -2.006   3.092   3.766  1.00  0.00           O  
ATOM    351  P    RG    12      -3.464   2.527   4.299  1.00  0.00           P  
ATOM    352  O1P  RG    12      -4.150   3.586   5.047  1.00  0.00           O  
ATOM    353  O2P  RG    12      -3.258   1.265   4.989  1.00  0.00           O  
ATOM    354  O5'  RG    12      -4.155   2.172   2.979  1.00  0.00           O  
ATOM    355  C5'  RG    12      -4.627   3.222   2.167  1.00  0.00           C  
ATOM    356 H5'1  RG    12      -3.939   4.067   2.164  1.00  0.00           H  
ATOM    357 H5'2  RG    12      -5.529   3.664   2.590  1.00  0.00           H  
ATOM    358  C4'  RG    12      -4.827   2.855   0.723  1.00  0.00           C  
ATOM    359  H4'  RG    12      -5.118   3.761   0.191  1.00  0.00           H  
ATOM    360  O4'  RG    12      -3.639   2.334   0.188  1.00  0.00           O  
ATOM    361  C1'  RG    12      -4.080   1.341  -0.691  1.00  0.00           C  
ATOM    362  H1'  RG    12      -3.743   1.564  -1.704  1.00  0.00           H  
ATOM    363  N9   RG    12      -3.689  -0.082  -0.375  1.00  0.00           N  
ATOM    364  C8   RG    12      -3.185  -0.568   0.771  1.00  0.00           C  
ATOM    365  H8   RG    12      -3.069   0.070   1.634  1.00  0.00           H  
ATOM    366  N7   RG    12      -2.693  -1.784   0.706  1.00  0.00           N  
ATOM    367  C5   RG    12      -3.052  -2.182  -0.567  1.00  0.00           C  
ATOM    368  C6   RG    12      -3.105  -3.466  -1.251  1.00  0.00           C  
ATOM    369  O6   RG    12      -2.788  -4.593  -0.852  1.00  0.00           O  
ATOM    370  N1   RG    12      -3.533  -3.446  -2.568  1.00  0.00           N  
ATOM    371  H1   RG    12      -3.561  -4.266  -3.156  1.00  0.00           H  
ATOM    372  C2   RG    12      -4.054  -2.361  -3.179  1.00  0.00           C  
ATOM    373  N2   RG    12      -4.338  -2.518  -4.456  1.00  0.00           N  
ATOM    374  H21  RG    12      -4.287  -1.683  -5.022  1.00  0.00           H  
ATOM    375  H22  RG    12      -4.175  -3.432  -4.855  1.00  0.00           H  
ATOM    376  N3   RG    12      -4.099  -1.178  -2.597  1.00  0.00           N  
ATOM    377  C4   RG    12      -3.625  -1.173  -1.300  1.00  0.00           C  
ATOM    378  C3'  RG    12      -5.983   1.889   0.590  1.00  0.00           C  
ATOM    379  H3'  RG    12      -5.800   1.023   1.226  1.00  0.00           H  
ATOM    380  C2'  RG    12      -5.583   1.582  -0.800  1.00  0.00           C  
ATOM    381 H2'1  RG    12      -6.062   0.702  -1.230  1.00  0.00           H  
ATOM    382  O2'  RG    12      -5.722   2.675  -1.697  1.00  0.00           O  
ATOM    383 HO'2  RG    12      -6.451   3.249  -1.450  1.00  0.00           H  
ATOM    384  O3'  RG    12      -7.222   2.435   0.834  1.00  0.00           O  
ATOM    385  P    RC    13      -8.506   1.529   1.068  1.00  0.00           P  
ATOM    386  O1P  RC    13      -9.595   2.458   1.249  1.00  0.00           O  
ATOM    387  O2P  RC    13      -8.317   0.563   2.152  1.00  0.00           O  
ATOM    388  O5'  RC    13      -8.860   0.740  -0.235  1.00  0.00           O  
ATOM    389  C5'  RC    13      -9.031   1.349  -1.503  1.00  0.00           C  
ATOM    390 H5'1  RC    13      -8.234   2.090  -1.568  1.00  0.00           H  
ATOM    391 H5'2  RC    13      -9.977   1.888  -1.548  1.00  0.00           H  
ATOM    392  C4'  RC    13      -8.887   0.266  -2.552  1.00  0.00           C  
ATOM    393  H4'  RC    13      -9.112   0.765  -3.494  1.00  0.00           H  
ATOM    394  O4'  RC    13      -7.610  -0.487  -2.550  1.00  0.00           O  
ATOM    395  C1'  RC    13      -7.947  -1.776  -3.202  1.00  0.00           C  
ATOM    396  H1'  RC    13      -7.484  -1.815  -4.188  1.00  0.00           H  
ATOM    397  N1   RC    13      -7.496  -2.877  -2.349  1.00  0.00           N  
ATOM    398  C6   RC    13      -7.267  -2.661  -1.031  1.00  0.00           C  
ATOM    399  H6   RC    13      -7.581  -1.742  -0.558  1.00  0.00           H  
ATOM    400  C5   RC    13      -6.603  -3.609  -0.309  1.00  0.00           C  
ATOM    401  H5   RC    13      -6.384  -3.431   0.734  1.00  0.00           H  
ATOM    402  C4   RC    13      -6.229  -4.827  -0.941  1.00  0.00           C  
ATOM    403  N4   RC    13      -5.401  -5.654  -0.331  1.00  0.00           N  
ATOM    404  H41  RC    13      -5.005  -6.362  -0.932  1.00  0.00           H  
ATOM    405  H42  RC    13      -5.067  -5.528   0.614  1.00  0.00           H  
ATOM    406  N3   RC    13      -6.348  -5.047  -2.267  1.00  0.00           N  
ATOM    407  C2   RC    13      -7.049  -4.088  -2.950  1.00  0.00           C  
ATOM    408  O2   RC    13      -7.295  -4.348  -4.110  1.00  0.00           O  
ATOM    409  C3'  RC    13      -9.959  -0.789  -2.338  1.00  0.00           C  
ATOM    410  H3'  RC    13      -9.966  -1.119  -1.299  1.00  0.00           H  
ATOM    411  C2'  RC    13      -9.491  -1.897  -3.324  1.00  0.00           C  
ATOM    412 H2'1  RC    13      -9.804  -2.894  -3.013  1.00  0.00           H  
ATOM    413  O2'  RC    13      -9.769  -1.544  -4.655  1.00  0.00           O  
ATOM    414 HO'2  RC    13      -9.547  -2.275  -5.235  1.00  0.00           H  
ATOM    415  O3'  RC    13     -11.241  -0.365  -2.777  1.00  0.00           O  
ATOM    416  P   RC3    14     -12.618  -1.058  -2.220  1.00  0.00           P  
ATOM    417  O1P RC3    14     -13.753  -0.249  -2.799  1.00  0.00           O  
ATOM    418  O2P RC3    14     -12.450  -1.133  -0.713  1.00  0.00           O  
ATOM    419  O5' RC3    14     -12.702  -2.529  -2.903  1.00  0.00           O  
ATOM    420  C5' RC3    14     -13.189  -2.787  -4.177  1.00  0.00           C  
ATOM    421 H5'1 RC3    14     -12.594  -2.304  -4.952  1.00  0.00           H  
ATOM    422 H5'2 RC3    14     -14.149  -2.277  -4.252  1.00  0.00           H  
ATOM    423  C4' RC3    14     -13.336  -4.225  -4.479  1.00  0.00           C  
ATOM    424  H4' RC3    14     -13.870  -4.366  -5.419  1.00  0.00           H  
ATOM    425  O4' RC3    14     -12.024  -4.783  -4.604  1.00  0.00           O  
ATOM    426  C1' RC3    14     -12.123  -6.180  -4.310  1.00  0.00           C  
ATOM    427  H1' RC3    14     -12.043  -6.834  -5.179  1.00  0.00           H  
ATOM    428  N1  RC3    14     -10.915  -6.421  -3.398  1.00  0.00           N  
ATOM    429  C6  RC3    14     -10.497  -5.473  -2.463  1.00  0.00           C  
ATOM    430  H6  RC3    14     -10.987  -4.511  -2.431  1.00  0.00           H  
ATOM    431  C5  RC3    14      -9.674  -5.765  -1.458  1.00  0.00           C  
ATOM    432  H5  RC3    14      -9.404  -4.947  -0.806  1.00  0.00           H  
ATOM    433  C4  RC3    14      -9.269  -7.060  -1.289  1.00  0.00           C  
ATOM    434  N4  RC3    14      -8.551  -7.391  -0.215  1.00  0.00           N  
ATOM    435  H41 RC3    14      -8.141  -8.306  -0.089  1.00  0.00           H  
ATOM    436  H42 RC3    14      -8.369  -6.635   0.430  1.00  0.00           H  
ATOM    437  N3  RC3    14      -9.561  -7.998  -2.196  1.00  0.00           N  
ATOM    438  C2  RC3    14     -10.278  -7.663  -3.270  1.00  0.00           C  
ATOM    439  O2  RC3    14     -10.286  -8.511  -4.172  1.00  0.00           O  
ATOM    440  C3' RC3    14     -14.007  -5.030  -3.297  1.00  0.00           C  
ATOM    441  H3' RC3    14     -13.732  -4.680  -2.302  1.00  0.00           H  
ATOM    442  C2' RC3    14     -13.450  -6.419  -3.507  1.00  0.00           C  
ATOM    443 H2'1 RC3    14     -13.380  -6.841  -2.504  1.00  0.00           H  
ATOM    444  O2' RC3    14     -14.335  -7.158  -4.335  1.00  0.00           O  
ATOM    445 HO'2 RC3    14     -14.647  -7.933  -3.863  1.00  0.00           H  
ATOM    446  O3' RC3    14     -15.435  -4.993  -3.421  1.00  0.00           O  
ATOM    447  H3T RC3    14     -15.837  -4.710  -2.596  1.00  0.00           H  
END   
