# Supplementary material for: Can We Ever Develop an Ideal RNA Force Field? Lessons Learned from Simulations of the UUCG RNA Tetraloop and Other Systems
Source: J Chem Theory Comput. 2025 Jan 15;21(8):4183–202. doi: 10.1021/acs.jctc.4c01357 (PMC12020377; doi:10.1021/acs.jctc.4c01357)
Supplement: Supplementary file 2 — ct4c01357_si_002.zip [file ct4c01357_si_002.zip › pdbs-UUCG/G9-bulge_anti_high-anti.pdb]

ATOM      1  H5T RG5     1     -10.675  -8.144   6.288  1.00  0.00           H  
ATOM      2  O5' RG5     1     -10.788  -7.462   5.622  1.00  0.00           O  
ATOM      3  C5' RG5     1     -12.089  -7.699   5.125  1.00  0.00           C  
ATOM      4 H5'1 RG5     1     -12.832  -7.665   5.922  1.00  0.00           H  
ATOM      5 H5'2 RG5     1     -12.119  -8.675   4.640  1.00  0.00           H  
ATOM      6  C4' RG5     1     -12.506  -6.712   3.975  1.00  0.00           C  
ATOM      7  H4' RG5     1     -13.466  -7.088   3.622  1.00  0.00           H  
ATOM      8  O4' RG5     1     -12.562  -5.450   4.533  1.00  0.00           O  
ATOM      9  C1' RG5     1     -12.353  -4.508   3.504  1.00  0.00           C  
ATOM     10  H1' RG5     1     -13.141  -3.759   3.424  1.00  0.00           H  
ATOM     11  N9  RG5     1     -11.173  -3.712   3.961  1.00  0.00           N  
ATOM     12  C8  RG5     1     -10.116  -4.094   4.729  1.00  0.00           C  
ATOM     13  H8  RG5     1      -9.991  -5.062   5.191  1.00  0.00           H  
ATOM     14  N7  RG5     1      -9.154  -3.253   4.791  1.00  0.00           N  
ATOM     15  C5  RG5     1      -9.639  -2.140   4.066  1.00  0.00           C  
ATOM     16  C6  RG5     1      -9.098  -0.768   3.763  1.00  0.00           C  
ATOM     17  O6  RG5     1      -8.070  -0.220   4.148  1.00  0.00           O  
ATOM     18  N1  RG5     1      -9.886  -0.084   2.922  1.00  0.00           N  
ATOM     19  H1  RG5     1      -9.516   0.798   2.597  1.00  0.00           H  
ATOM     20  C2  RG5     1     -11.002  -0.631   2.242  1.00  0.00           C  
ATOM     21  N2  RG5     1     -11.470   0.046   1.211  1.00  0.00           N  
ATOM     22  H21 RG5     1     -12.250  -0.352   0.709  1.00  0.00           H  
ATOM     23  H22 RG5     1     -11.112   0.950   0.937  1.00  0.00           H  
ATOM     24  N3  RG5     1     -11.552  -1.796   2.508  1.00  0.00           N  
ATOM     25  C4  RG5     1     -10.861  -2.495   3.466  1.00  0.00           C  
ATOM     26  C3' RG5     1     -11.565  -6.593   2.748  1.00  0.00           C  
ATOM     27  H3' RG5     1     -10.525  -6.490   3.057  1.00  0.00           H  
ATOM     28  C2' RG5     1     -12.100  -5.286   2.228  1.00  0.00           C  
ATOM     29 H2'1 RG5     1     -11.332  -4.776   1.647  1.00  0.00           H  
ATOM     30  O2' RG5     1     -13.347  -5.334   1.505  1.00  0.00           O  
ATOM     31 HO'2 RG5     1     -13.285  -6.117   0.954  1.00  0.00           H  
ATOM     32  O3' RG5     1     -11.726  -7.627   1.804  1.00  0.00           O  
ATOM     33  P    RG     2     -10.400  -8.252   1.066  1.00  0.00           P  
ATOM     34  O1P  RG     2     -10.794  -9.480   0.397  1.00  0.00           O  
ATOM     35  O2P  RG     2      -9.391  -8.295   2.199  1.00  0.00           O  
ATOM     36  O5'  RG     2     -10.207  -6.966   0.147  1.00  0.00           O  
ATOM     37  C5'  RG     2     -11.022  -6.690  -1.006  1.00  0.00           C  
ATOM     38 H5'1  RG     2     -12.058  -6.737  -0.671  1.00  0.00           H  
ATOM     39 H5'2  RG     2     -10.845  -7.433  -1.782  1.00  0.00           H  
ATOM     40  C4'  RG     2     -10.695  -5.333  -1.639  1.00  0.00           C  
ATOM     41  H4'  RG     2     -11.357  -5.212  -2.497  1.00  0.00           H  
ATOM     42  O4'  RG     2     -10.641  -4.250  -0.675  1.00  0.00           O  
ATOM     43  C1'  RG     2      -9.848  -3.208  -1.227  1.00  0.00           C  
ATOM     44  H1'  RG     2     -10.552  -2.410  -1.459  1.00  0.00           H  
ATOM     45  N9   RG     2      -8.839  -2.660  -0.252  1.00  0.00           N  
ATOM     46  C8   RG     2      -8.441  -3.201   0.910  1.00  0.00           C  
ATOM     47  H8   RG     2      -8.865  -4.102   1.330  1.00  0.00           H  
ATOM     48  N7   RG     2      -7.595  -2.518   1.576  1.00  0.00           N  
ATOM     49  C5   RG     2      -7.341  -1.409   0.794  1.00  0.00           C  
ATOM     50  C6   RG     2      -6.567  -0.226   0.966  1.00  0.00           C  
ATOM     51  O6   RG     2      -5.903   0.099   1.982  1.00  0.00           O  
ATOM     52  N1   RG     2      -6.736   0.683  -0.080  1.00  0.00           N  
ATOM     53  H1   RG     2      -6.357   1.608   0.059  1.00  0.00           H  
ATOM     54  C2   RG     2      -7.509   0.464  -1.178  1.00  0.00           C  
ATOM     55  N2   RG     2      -7.636   1.474  -1.914  1.00  0.00           N  
ATOM     56  H21  RG     2      -8.243   1.284  -2.698  1.00  0.00           H  
ATOM     57  H22  RG     2      -7.329   2.383  -1.598  1.00  0.00           H  
ATOM     58  N3   RG     2      -8.199  -0.660  -1.378  1.00  0.00           N  
ATOM     59  C4   RG     2      -8.151  -1.544  -0.355  1.00  0.00           C  
ATOM     60  C3'  RG     2      -9.208  -5.256  -2.214  1.00  0.00           C  
ATOM     61  H3'  RG     2      -8.412  -5.610  -1.559  1.00  0.00           H  
ATOM     62  C2'  RG     2      -9.058  -3.732  -2.426  1.00  0.00           C  
ATOM     63 H2'1  RG     2      -7.980  -3.574  -2.392  1.00  0.00           H  
ATOM     64  O2'  RG     2      -9.835  -3.404  -3.593  1.00  0.00           O  
ATOM     65 HO'2  RG     2      -9.672  -4.098  -4.237  1.00  0.00           H  
ATOM     66  O3'  RG     2      -9.162  -5.942  -3.434  1.00  0.00           O  
ATOM     67  P    RC     3      -7.816  -6.189  -4.262  1.00  0.00           P  
ATOM     68  O1P  RC     3      -8.172  -7.039  -5.412  1.00  0.00           O  
ATOM     69  O2P  RC     3      -6.786  -6.653  -3.327  1.00  0.00           O  
ATOM     70  O5'  RC     3      -7.359  -4.786  -4.815  1.00  0.00           O  
ATOM     71  C5'  RC     3      -7.952  -4.158  -5.919  1.00  0.00           C  
ATOM     72 H5'1  RC     3      -9.035  -4.116  -5.805  1.00  0.00           H  
ATOM     73 H5'2  RC     3      -7.726  -4.747  -6.807  1.00  0.00           H  
ATOM     74  C4'  RC     3      -7.404  -2.705  -6.051  1.00  0.00           C  
ATOM     75  H4'  RC     3      -7.926  -2.196  -6.861  1.00  0.00           H  
ATOM     76  O4'  RC     3      -7.539  -1.868  -4.807  1.00  0.00           O  
ATOM     77  C1'  RC     3      -6.488  -0.931  -4.761  1.00  0.00           C  
ATOM     78  H1'  RC     3      -6.864   0.076  -4.939  1.00  0.00           H  
ATOM     79  N1   RC     3      -5.684  -0.941  -3.537  1.00  0.00           N  
ATOM     80  C6   RC     3      -5.498  -2.048  -2.731  1.00  0.00           C  
ATOM     81  H6   RC     3      -6.091  -2.928  -2.935  1.00  0.00           H  
ATOM     82  C5   RC     3      -4.557  -2.040  -1.754  1.00  0.00           C  
ATOM     83  H5   RC     3      -4.327  -2.867  -1.099  1.00  0.00           H  
ATOM     84  C4   RC     3      -3.940  -0.781  -1.465  1.00  0.00           C  
ATOM     85  N4   RC     3      -3.344  -0.699  -0.365  1.00  0.00           N  
ATOM     86  H41  RC     3      -2.945   0.199  -0.132  1.00  0.00           H  
ATOM     87  H42  RC     3      -3.412  -1.565   0.151  1.00  0.00           H  
ATOM     88  N3   RC     3      -4.176   0.330  -2.140  1.00  0.00           N  
ATOM     89  C2   RC     3      -5.025   0.249  -3.199  1.00  0.00           C  
ATOM     90  O2   RC     3      -5.060   1.280  -3.915  1.00  0.00           O  
ATOM     91  C3'  RC     3      -5.909  -2.713  -6.307  1.00  0.00           C  
ATOM     92  H3'  RC     3      -5.395  -3.299  -5.544  1.00  0.00           H  
ATOM     93  C2'  RC     3      -5.528  -1.229  -5.916  1.00  0.00           C  
ATOM     94 H2'1  RC     3      -4.491  -1.066  -5.621  1.00  0.00           H  
ATOM     95  O2'  RC     3      -5.902  -0.322  -6.956  1.00  0.00           O  
ATOM     96 HO'2  RC     3      -5.097  -0.230  -7.470  1.00  0.00           H  
ATOM     97  O3'  RC     3      -5.643  -3.118  -7.629  1.00  0.00           O  
ATOM     98  P    RA     4      -4.214  -3.636  -8.073  1.00  0.00           P  
ATOM     99  O1P  RA     4      -4.204  -4.291  -9.437  1.00  0.00           O  
ATOM    100  O2P  RA     4      -3.521  -4.283  -6.980  1.00  0.00           O  
ATOM    101  O5'  RA     4      -3.425  -2.225  -8.190  1.00  0.00           O  
ATOM    102  C5'  RA     4      -3.616  -1.336  -9.269  1.00  0.00           C  
ATOM    103 H5'1  RA     4      -4.639  -1.040  -9.500  1.00  0.00           H  
ATOM    104 H5'2  RA     4      -3.183  -1.817 -10.146  1.00  0.00           H  
ATOM    105  C4'  RA     4      -2.884  -0.057  -8.992  1.00  0.00           C  
ATOM    106  H4'  RA     4      -2.896   0.615  -9.849  1.00  0.00           H  
ATOM    107  O4'  RA     4      -3.343   0.641  -7.808  1.00  0.00           O  
ATOM    108  C1'  RA     4      -2.223   1.360  -7.266  1.00  0.00           C  
ATOM    109  H1'  RA     4      -2.592   2.379  -7.151  1.00  0.00           H  
ATOM    110  N9   RA     4      -1.868   0.779  -5.983  1.00  0.00           N  
ATOM    111  C8   RA     4      -2.111  -0.436  -5.515  1.00  0.00           C  
ATOM    112  H8   RA     4      -2.584  -1.170  -6.150  1.00  0.00           H  
ATOM    113  N7   RA     4      -1.793  -0.669  -4.289  1.00  0.00           N  
ATOM    114  C5   RA     4      -1.134   0.494  -3.919  1.00  0.00           C  
ATOM    115  C6   RA     4      -0.459   0.861  -2.751  1.00  0.00           C  
ATOM    116  N6   RA     4      -0.304   0.117  -1.696  1.00  0.00           N  
ATOM    117  H61  RA     4       0.137   0.565  -0.905  1.00  0.00           H  
ATOM    118  H62  RA     4      -0.762  -0.780  -1.631  1.00  0.00           H  
ATOM    119  N1   RA     4       0.063   2.088  -2.634  1.00  0.00           N  
ATOM    120  C2   RA     4      -0.066   2.888  -3.686  1.00  0.00           C  
ATOM    121  H2   RA     4       0.258   3.904  -3.513  1.00  0.00           H  
ATOM    122  N3   RA     4      -0.668   2.644  -4.873  1.00  0.00           N  
ATOM    123  C4   RA     4      -1.186   1.389  -4.925  1.00  0.00           C  
ATOM    124  C3'  RA     4      -1.363  -0.155  -8.737  1.00  0.00           C  
ATOM    125  H3'  RA     4      -1.257  -0.813  -7.875  1.00  0.00           H  
ATOM    126  C2'  RA     4      -1.036   1.231  -8.282  1.00  0.00           C  
ATOM    127 H2'1  RA     4      -0.063   1.275  -7.792  1.00  0.00           H  
ATOM    128  O2'  RA     4      -1.160   2.249  -9.314  1.00  0.00           O  
ATOM    129 HO'2  RA     4      -1.258   3.102  -8.885  1.00  0.00           H  
ATOM    130  O3'  RA     4      -0.675  -0.647  -9.867  1.00  0.00           O  
ATOM    131  P    RC     5       0.799  -1.268  -9.791  1.00  0.00           P  
ATOM    132  O1P  RC     5       1.307  -1.325 -11.157  1.00  0.00           O  
ATOM    133  O2P  RC     5       0.641  -2.530  -9.029  1.00  0.00           O  
ATOM    134  O5'  RC     5       1.772  -0.286  -8.953  1.00  0.00           O  
ATOM    135  C5'  RC     5       2.012   1.048  -9.436  1.00  0.00           C  
ATOM    136 H5'1  RC     5       1.076   1.577  -9.621  1.00  0.00           H  
ATOM    137 H5'2  RC     5       2.568   0.931 -10.367  1.00  0.00           H  
ATOM    138  C4'  RC     5       2.742   1.815  -8.429  1.00  0.00           C  
ATOM    139  H4'  RC     5       2.973   2.832  -8.745  1.00  0.00           H  
ATOM    140  O4'  RC     5       2.029   1.912  -7.225  1.00  0.00           O  
ATOM    141  C1'  RC     5       2.954   2.094  -6.131  1.00  0.00           C  
ATOM    142  H1'  RC     5       2.744   3.052  -5.658  1.00  0.00           H  
ATOM    143  N1   RC     5       2.764   0.964  -5.128  1.00  0.00           N  
ATOM    144  C6   RC     5       1.931  -0.136  -5.359  1.00  0.00           C  
ATOM    145  H6   RC     5       1.192  -0.077  -6.144  1.00  0.00           H  
ATOM    146  C5   RC     5       1.970  -1.225  -4.556  1.00  0.00           C  
ATOM    147  H5   RC     5       1.237  -2.009  -4.672  1.00  0.00           H  
ATOM    148  C4   RC     5       2.799  -1.171  -3.466  1.00  0.00           C  
ATOM    149  N4   RC     5       2.773  -2.168  -2.653  1.00  0.00           N  
ATOM    150  H41  RC     5       3.200  -2.000  -1.754  1.00  0.00           H  
ATOM    151  H42  RC     5       2.152  -2.964  -2.681  1.00  0.00           H  
ATOM    152  N3   RC     5       3.545  -0.151  -3.218  1.00  0.00           N  
ATOM    153  C2   RC     5       3.496   0.951  -3.934  1.00  0.00           C  
ATOM    154  O2   RC     5       4.148   1.911  -3.592  1.00  0.00           O  
ATOM    155  C3'  RC     5       4.095   1.206  -8.042  1.00  0.00           C  
ATOM    156  H3'  RC     5       3.892   0.162  -7.804  1.00  0.00           H  
ATOM    157  C2'  RC     5       4.358   2.005  -6.770  1.00  0.00           C  
ATOM    158 H2'1  RC     5       5.051   1.373  -6.214  1.00  0.00           H  
ATOM    159  O2'  RC     5       4.849   3.331  -7.103  1.00  0.00           O  
ATOM    160 HO'2  RC     5       5.613   3.359  -7.683  1.00  0.00           H  
ATOM    161  O3'  RC     5       5.177   1.306  -9.003  1.00  0.00           O  
ATOM    162  P    RU     6       6.292   0.163  -9.285  1.00  0.00           P  
ATOM    163  O1P  RU     6       7.086   0.523 -10.515  1.00  0.00           O  
ATOM    164  O2P  RU     6       5.665  -1.163  -9.146  1.00  0.00           O  
ATOM    165  O5'  RU     6       7.255   0.228  -8.003  1.00  0.00           O  
ATOM    166  C5'  RU     6       8.079   1.330  -7.707  1.00  0.00           C  
ATOM    167 H5'1  RU     6       7.665   2.267  -8.078  1.00  0.00           H  
ATOM    168 H5'2  RU     6       8.990   1.174  -8.284  1.00  0.00           H  
ATOM    169  C4'  RU     6       8.481   1.585  -6.256  1.00  0.00           C  
ATOM    170  H4'  RU     6       8.969   2.559  -6.211  1.00  0.00           H  
ATOM    171  O4'  RU     6       7.345   1.581  -5.358  1.00  0.00           O  
ATOM    172  C1'  RU     6       7.657   0.865  -4.159  1.00  0.00           C  
ATOM    173  H1'  RU     6       7.476   1.446  -3.255  1.00  0.00           H  
ATOM    174  N1   RU     6       7.011  -0.393  -4.022  1.00  0.00           N  
ATOM    175  C6   RU     6       6.400  -1.073  -5.082  1.00  0.00           C  
ATOM    176  H6   RU     6       6.212  -0.567  -6.018  1.00  0.00           H  
ATOM    177  C5   RU     6       5.778  -2.234  -4.857  1.00  0.00           C  
ATOM    178  H5   RU     6       5.302  -2.694  -5.710  1.00  0.00           H  
ATOM    179  C4   RU     6       5.767  -2.867  -3.530  1.00  0.00           C  
ATOM    180  O4   RU     6       5.151  -3.879  -3.279  1.00  0.00           O  
ATOM    181  N3   RU     6       6.225  -2.114  -2.584  1.00  0.00           N  
ATOM    182  H3   RU     6       6.137  -2.369  -1.611  1.00  0.00           H  
ATOM    183  C2   RU     6       6.989  -0.982  -2.727  1.00  0.00           C  
ATOM    184  O2   RU     6       7.712  -0.703  -1.764  1.00  0.00           O  
ATOM    185  C3'  RU     6       9.501   0.577  -5.702  1.00  0.00           C  
ATOM    186  H3'  RU     6       9.135  -0.405  -6.001  1.00  0.00           H  
ATOM    187  C2'  RU     6       9.211   0.701  -4.172  1.00  0.00           C  
ATOM    188 H2'1  RU     6       9.621  -0.103  -3.562  1.00  0.00           H  
ATOM    189  O2'  RU     6       9.898   1.837  -3.698  1.00  0.00           O  
ATOM    190 HO'2  RU     6      10.813   1.737  -3.973  1.00  0.00           H  
ATOM    191  O3'  RU     6      10.874   0.705  -6.101  1.00  0.00           O  
ATOM    192  P    RU     7      12.158  -0.129  -5.585  1.00  0.00           P  
ATOM    193  O1P  RU     7      13.369   0.341  -6.315  1.00  0.00           O  
ATOM    194  O2P  RU     7      11.848  -1.534  -5.636  1.00  0.00           O  
ATOM    195  O5'  RU     7      12.477   0.318  -4.070  1.00  0.00           O  
ATOM    196  C5'  RU     7      13.742   0.020  -3.484  1.00  0.00           C  
ATOM    197 H5'1  RU     7      14.592   0.377  -4.064  1.00  0.00           H  
ATOM    198 H5'2  RU     7      13.924  -1.055  -3.437  1.00  0.00           H  
ATOM    199  C4'  RU     7      13.996   0.601  -2.056  1.00  0.00           C  
ATOM    200  H4'  RU     7      14.942   0.172  -1.726  1.00  0.00           H  
ATOM    201  O4'  RU     7      14.072   2.058  -2.220  1.00  0.00           O  
ATOM    202  C1'  RU     7      13.137   2.696  -1.438  1.00  0.00           C  
ATOM    203  H1'  RU     7      13.631   3.033  -0.527  1.00  0.00           H  
ATOM    204  N1   RU     7      12.463   3.809  -2.114  1.00  0.00           N  
ATOM    205  C6   RU     7      12.297   3.684  -3.429  1.00  0.00           C  
ATOM    206  H6   RU     7      12.771   2.828  -3.888  1.00  0.00           H  
ATOM    207  C5   RU     7      11.718   4.637  -4.253  1.00  0.00           C  
ATOM    208  H5   RU     7      11.511   4.508  -5.305  1.00  0.00           H  
ATOM    209  C4   RU     7      11.101   5.801  -3.605  1.00  0.00           C  
ATOM    210  O4   RU     7      10.274   6.522  -4.104  1.00  0.00           O  
ATOM    211  N3   RU     7      11.275   5.857  -2.262  1.00  0.00           N  
ATOM    212  H3   RU     7      10.878   6.657  -1.790  1.00  0.00           H  
ATOM    213  C2   RU     7      12.019   4.971  -1.507  1.00  0.00           C  
ATOM    214  O2   RU     7      12.207   5.285  -0.328  1.00  0.00           O  
ATOM    215  C3'  RU     7      12.888   0.310  -0.936  1.00  0.00           C  
ATOM    216  H3'  RU     7      12.240  -0.532  -1.183  1.00  0.00           H  
ATOM    217  C2'  RU     7      12.110   1.627  -1.057  1.00  0.00           C  
ATOM    218 H2'1  RU     7      11.365   1.512  -1.845  1.00  0.00           H  
ATOM    219  O2'  RU     7      11.394   1.987   0.108  1.00  0.00           O  
ATOM    220 HO'2  RU     7      10.931   1.192   0.379  1.00  0.00           H  
ATOM    221  O3'  RU     7      13.419   0.172   0.367  1.00  0.00           O  
ATOM    222  P    RC     8      14.069  -1.186   0.849  1.00  0.00           P  
ATOM    223  O1P  RC     8      14.880  -0.936   2.030  1.00  0.00           O  
ATOM    224  O2P  RC     8      14.740  -1.766  -0.368  1.00  0.00           O  
ATOM    225  O5'  RC     8      12.927  -2.225   1.188  1.00  0.00           O  
ATOM    226  C5'  RC     8      12.046  -2.043   2.315  1.00  0.00           C  
ATOM    227 H5'1  RC     8      11.580  -1.077   2.122  1.00  0.00           H  
ATOM    228 H5'2  RC     8      12.592  -2.070   3.258  1.00  0.00           H  
ATOM    229  C4'  RC     8      10.963  -3.076   2.422  1.00  0.00           C  
ATOM    230  H4'  RC     8      10.356  -2.796   3.283  1.00  0.00           H  
ATOM    231  O4'  RC     8      10.114  -2.934   1.323  1.00  0.00           O  
ATOM    232  C1'  RC     8       9.924  -4.234   0.735  1.00  0.00           C  
ATOM    233  H1'  RC     8       9.005  -4.723   1.060  1.00  0.00           H  
ATOM    234  N1   RC     8       9.947  -4.041  -0.729  1.00  0.00           N  
ATOM    235  C6   RC     8      10.677  -3.048  -1.319  1.00  0.00           C  
ATOM    236  H6   RC     8      11.335  -2.376  -0.789  1.00  0.00           H  
ATOM    237  C5   RC     8      10.555  -2.849  -2.677  1.00  0.00           C  
ATOM    238  H5   RC     8      11.133  -2.089  -3.179  1.00  0.00           H  
ATOM    239  C4   RC     8       9.668  -3.678  -3.330  1.00  0.00           C  
ATOM    240  N4   RC     8       9.521  -3.595  -4.667  1.00  0.00           N  
ATOM    241  H41  RC     8       8.789  -4.151  -5.085  1.00  0.00           H  
ATOM    242  H42  RC     8      10.230  -3.090  -5.180  1.00  0.00           H  
ATOM    243  N3   RC     8       8.833  -4.564  -2.780  1.00  0.00           N  
ATOM    244  C2   RC     8       8.981  -4.750  -1.424  1.00  0.00           C  
ATOM    245  O2   RC     8       8.210  -5.526  -0.873  1.00  0.00           O  
ATOM    246  C3'  RC     8      11.535  -4.438   2.493  1.00  0.00           C  
ATOM    247  H3'  RC     8      12.621  -4.452   2.576  1.00  0.00           H  
ATOM    248  C2'  RC     8      11.144  -5.147   1.201  1.00  0.00           C  
ATOM    249 H2'1  RC     8      12.019  -5.074   0.554  1.00  0.00           H  
ATOM    250  O2'  RC     8      10.769  -6.461   1.319  1.00  0.00           O  
ATOM    251 HO'2  RC     8      10.345  -6.502   2.180  1.00  0.00           H  
ATOM    252  O3'  RC     8      11.003  -4.991   3.630  1.00  0.00           O  
ATOM    253  P    RG     9      11.604  -4.739   5.105  1.00  0.00           P  
ATOM    254  O1P  RG     9      12.938  -4.091   4.915  1.00  0.00           O  
ATOM    255  O2P  RG     9      11.494  -6.026   5.896  1.00  0.00           O  
ATOM    256  O5'  RG     9      10.542  -3.729   5.723  1.00  0.00           O  
ATOM    257  C5'  RG     9       9.197  -4.137   5.888  1.00  0.00           C  
ATOM    258 H5'1  RG     9       9.193  -5.227   5.852  1.00  0.00           H  
ATOM    259 H5'2  RG     9       8.577  -3.718   5.096  1.00  0.00           H  
ATOM    260  C4'  RG     9       8.510  -3.737   7.164  1.00  0.00           C  
ATOM    261  H4'  RG     9       7.613  -4.354   7.103  1.00  0.00           H  
ATOM    262  O4'  RG     9       9.086  -4.149   8.395  1.00  0.00           O  
ATOM    263  C1'  RG     9       9.669  -3.114   9.031  1.00  0.00           C  
ATOM    264  H1'  RG     9       9.911  -3.386  10.058  1.00  0.00           H  
ATOM    265  N9   RG     9      11.070  -2.863   8.468  1.00  0.00           N  
ATOM    266  C8   RG     9      12.036  -3.825   8.603  1.00  0.00           C  
ATOM    267  H8   RG     9      11.747  -4.752   9.076  1.00  0.00           H  
ATOM    268  N7   RG     9      13.238  -3.489   8.212  1.00  0.00           N  
ATOM    269  C5   RG     9      13.024  -2.238   7.629  1.00  0.00           C  
ATOM    270  C6   RG     9      13.893  -1.392   6.962  1.00  0.00           C  
ATOM    271  O6   RG     9      14.993  -1.570   6.561  1.00  0.00           O  
ATOM    272  N1   RG     9      13.300  -0.173   6.682  1.00  0.00           N  
ATOM    273  H1   RG     9      13.920   0.459   6.196  1.00  0.00           H  
ATOM    274  C2   RG     9      12.036   0.199   7.127  1.00  0.00           C  
ATOM    275  N2   RG     9      11.721   1.450   6.950  1.00  0.00           N  
ATOM    276  H21  RG     9      10.876   1.683   7.451  1.00  0.00           H  
ATOM    277  H22  RG     9      12.379   2.103   6.547  1.00  0.00           H  
ATOM    278  N3   RG     9      11.187  -0.581   7.713  1.00  0.00           N  
ATOM    279  C4   RG     9      11.740  -1.816   7.914  1.00  0.00           C  
ATOM    280  C3'  RG     9       8.229  -2.306   7.425  1.00  0.00           C  
ATOM    281  H3'  RG     9       8.839  -1.735   6.725  1.00  0.00           H  
ATOM    282  C2'  RG     9       8.584  -2.009   8.874  1.00  0.00           C  
ATOM    283 H2'1  RG     9       9.004  -1.013   9.011  1.00  0.00           H  
ATOM    284  O2'  RG     9       7.607  -2.331   9.829  1.00  0.00           O  
ATOM    285 HO'2  RG     9       6.923  -1.673   9.687  1.00  0.00           H  
ATOM    286  O3'  RG     9       6.852  -2.135   7.131  1.00  0.00           O  
ATOM    287  P    RG    10       6.120  -0.692   7.140  1.00  0.00           P  
ATOM    288  O1P  RG    10       6.255  -0.052   8.455  1.00  0.00           O  
ATOM    289  O2P  RG    10       4.723  -0.820   6.550  1.00  0.00           O  
ATOM    290  O5'  RG    10       6.867   0.092   6.145  1.00  0.00           O  
ATOM    291  C5'  RG    10       8.056   0.867   6.396  1.00  0.00           C  
ATOM    292 H5'1  RG    10       8.822   0.152   6.695  1.00  0.00           H  
ATOM    293 H5'2  RG    10       7.827   1.503   7.250  1.00  0.00           H  
ATOM    294  C4'  RG    10       8.467   1.671   5.178  1.00  0.00           C  
ATOM    295  H4'  RG    10       9.204   2.376   5.565  1.00  0.00           H  
ATOM    296  O4'  RG    10       8.998   0.905   4.119  1.00  0.00           O  
ATOM    297  C1'  RG    10       8.412   1.493   2.948  1.00  0.00           C  
ATOM    298  H1'  RG    10       9.102   1.624   2.114  1.00  0.00           H  
ATOM    299  N9   RG    10       7.332   0.625   2.409  1.00  0.00           N  
ATOM    300  C8   RG    10       6.904  -0.554   2.892  1.00  0.00           C  
ATOM    301  H8   RG    10       7.369  -1.013   3.752  1.00  0.00           H  
ATOM    302  N7   RG    10       5.889  -1.051   2.194  1.00  0.00           N  
ATOM    303  C5   RG    10       5.740  -0.190   1.146  1.00  0.00           C  
ATOM    304  C6   RG    10       4.854  -0.242   0.004  1.00  0.00           C  
ATOM    305  O6   RG    10       3.994  -1.072  -0.186  1.00  0.00           O  
ATOM    306  N1   RG    10       5.067   0.726  -0.881  1.00  0.00           N  
ATOM    307  H1   RG    10       4.425   0.796  -1.657  1.00  0.00           H  
ATOM    308  C2   RG    10       5.977   1.759  -0.685  1.00  0.00           C  
ATOM    309  N2   RG    10       6.092   2.642  -1.673  1.00  0.00           N  
ATOM    310  H21  RG    10       6.826   3.332  -1.611  1.00  0.00           H  
ATOM    311  H22  RG    10       5.490   2.566  -2.481  1.00  0.00           H  
ATOM    312  N3   RG    10       6.783   1.857   0.332  1.00  0.00           N  
ATOM    313  C4   RG    10       6.625   0.846   1.246  1.00  0.00           C  
ATOM    314  C3'  RG    10       7.341   2.606   4.748  1.00  0.00           C  
ATOM    315  H3'  RG    10       6.460   1.967   4.807  1.00  0.00           H  
ATOM    316  C2'  RG    10       7.845   2.841   3.291  1.00  0.00           C  
ATOM    317 H2'1  RG    10       7.043   3.063   2.587  1.00  0.00           H  
ATOM    318  O2'  RG    10       8.896   3.775   3.156  1.00  0.00           O  
ATOM    319 HO'2  RG    10       9.070   3.809   2.213  1.00  0.00           H  
ATOM    320  O3'  RG    10       7.200   3.707   5.592  1.00  0.00           O  
ATOM    321  P    RU    11       5.775   4.488   5.600  1.00  0.00           P  
ATOM    322  O1P  RU    11       5.966   5.780   6.337  1.00  0.00           O  
ATOM    323  O2P  RU    11       4.709   3.580   6.053  1.00  0.00           O  
ATOM    324  O5'  RU    11       5.367   4.872   4.083  1.00  0.00           O  
ATOM    325  C5'  RU    11       6.167   5.856   3.370  1.00  0.00           C  
ATOM    326 H5'1  RU    11       7.218   5.617   3.204  1.00  0.00           H  
ATOM    327 H5'2  RU    11       6.092   6.849   3.810  1.00  0.00           H  
ATOM    328  C4'  RU    11       5.696   6.096   1.893  1.00  0.00           C  
ATOM    329  H4'  RU    11       6.249   6.961   1.528  1.00  0.00           H  
ATOM    330  O4'  RU    11       5.775   5.046   0.913  1.00  0.00           O  
ATOM    331  C1'  RU    11       4.606   5.104   0.003  1.00  0.00           C  
ATOM    332  H1'  RU    11       4.950   5.135  -1.031  1.00  0.00           H  
ATOM    333  N1   RU    11       3.707   3.944   0.248  1.00  0.00           N  
ATOM    334  C6   RU    11       3.643   3.319   1.486  1.00  0.00           C  
ATOM    335  H6   RU    11       4.356   3.523   2.271  1.00  0.00           H  
ATOM    336  C5   RU    11       2.876   2.236   1.600  1.00  0.00           C  
ATOM    337  H5   RU    11       2.956   1.612   2.477  1.00  0.00           H  
ATOM    338  C4   RU    11       1.923   1.790   0.553  1.00  0.00           C  
ATOM    339  O4   RU    11       1.169   0.796   0.710  1.00  0.00           O  
ATOM    340  N3   RU    11       1.986   2.554  -0.617  1.00  0.00           N  
ATOM    341  H3   RU    11       1.355   2.314  -1.369  1.00  0.00           H  
ATOM    342  C2   RU    11       2.836   3.596  -0.794  1.00  0.00           C  
ATOM    343  O2   RU    11       2.781   4.283  -1.832  1.00  0.00           O  
ATOM    344  C3'  RU    11       4.202   6.557   1.854  1.00  0.00           C  
ATOM    345  H3'  RU    11       3.564   5.889   2.433  1.00  0.00           H  
ATOM    346  C2'  RU    11       3.942   6.404   0.357  1.00  0.00           C  
ATOM    347 H2'1  RU    11       2.879   6.294   0.141  1.00  0.00           H  
ATOM    348  O2'  RU    11       4.507   7.520  -0.486  1.00  0.00           O  
ATOM    349 HO'2  RU    11       4.742   7.156  -1.343  1.00  0.00           H  
ATOM    350  O3'  RU    11       4.013   7.869   2.451  1.00  0.00           O  
ATOM    351  P    RG    12       2.616   8.477   2.988  1.00  0.00           P  
ATOM    352  O1P  RG    12       2.877   9.802   3.389  1.00  0.00           O  
ATOM    353  O2P  RG    12       2.165   7.468   3.971  1.00  0.00           O  
ATOM    354  O5'  RG    12       1.696   8.454   1.746  1.00  0.00           O  
ATOM    355  C5'  RG    12       1.933   9.267   0.590  1.00  0.00           C  
ATOM    356 H5'1  RG    12       2.974   9.201   0.275  1.00  0.00           H  
ATOM    357 H5'2  RG    12       1.774  10.319   0.831  1.00  0.00           H  
ATOM    358  C4'  RG    12       1.038   8.841  -0.598  1.00  0.00           C  
ATOM    359  H4'  RG    12       1.144   9.630  -1.342  1.00  0.00           H  
ATOM    360  O4'  RG    12       1.275   7.549  -1.165  1.00  0.00           O  
ATOM    361  C1'  RG    12      -0.003   6.952  -1.469  1.00  0.00           C  
ATOM    362  H1'  RG    12      -0.013   6.669  -2.522  1.00  0.00           H  
ATOM    363  N9   RG    12      -0.203   5.824  -0.574  1.00  0.00           N  
ATOM    364  C8   RG    12       0.454   5.438   0.599  1.00  0.00           C  
ATOM    365  H8   RG    12       1.229   6.047   1.040  1.00  0.00           H  
ATOM    366  N7   RG    12       0.029   4.345   1.151  1.00  0.00           N  
ATOM    367  C5   RG    12      -1.031   3.959   0.325  1.00  0.00           C  
ATOM    368  C6   RG    12      -1.761   2.744   0.241  1.00  0.00           C  
ATOM    369  O6   RG    12      -1.801   1.755   1.048  1.00  0.00           O  
ATOM    370  N1   RG    12      -2.642   2.666  -0.807  1.00  0.00           N  
ATOM    371  H1   RG    12      -3.109   1.800  -1.037  1.00  0.00           H  
ATOM    372  C2   RG    12      -2.812   3.721  -1.672  1.00  0.00           C  
ATOM    373  N2   RG    12      -3.563   3.505  -2.783  1.00  0.00           N  
ATOM    374  H21  RG    12      -3.590   4.151  -3.559  1.00  0.00           H  
ATOM    375  H22  RG    12      -3.853   2.562  -2.999  1.00  0.00           H  
ATOM    376  N3   RG    12      -2.005   4.800  -1.722  1.00  0.00           N  
ATOM    377  C4   RG    12      -1.122   4.814  -0.751  1.00  0.00           C  
ATOM    378  C3'  RG    12      -0.479   8.870  -0.235  1.00  0.00           C  
ATOM    379  H3'  RG    12      -0.709   8.303   0.667  1.00  0.00           H  
ATOM    380  C2'  RG    12      -1.124   8.048  -1.335  1.00  0.00           C  
ATOM    381 H2'1  RG    12      -2.122   7.730  -1.036  1.00  0.00           H  
ATOM    382  O2'  RG    12      -1.177   8.703  -2.594  1.00  0.00           O  
ATOM    383 HO'2  RG    12      -1.634   9.540  -2.481  1.00  0.00           H  
ATOM    384  O3'  RG    12      -0.896  10.255  -0.176  1.00  0.00           O  
ATOM    385  P    RC    13      -2.098  10.665   0.876  1.00  0.00           P  
ATOM    386  O1P  RC    13      -2.282  12.107   0.610  1.00  0.00           O  
ATOM    387  O2P  RC    13      -1.784  10.371   2.250  1.00  0.00           O  
ATOM    388  O5'  RC    13      -3.369   9.768   0.389  1.00  0.00           O  
ATOM    389  C5'  RC    13      -4.163  10.123  -0.757  1.00  0.00           C  
ATOM    390 H5'1  RC    13      -3.427  10.361  -1.525  1.00  0.00           H  
ATOM    391 H5'2  RC    13      -4.732  11.032  -0.557  1.00  0.00           H  
ATOM    392  C4'  RC    13      -5.083   8.976  -1.250  1.00  0.00           C  
ATOM    393  H4'  RC    13      -5.468   9.247  -2.233  1.00  0.00           H  
ATOM    394  O4'  RC    13      -4.582   7.697  -1.277  1.00  0.00           O  
ATOM    395  C1'  RC    13      -5.647   6.720  -1.295  1.00  0.00           C  
ATOM    396  H1'  RC    13      -5.671   6.221  -2.264  1.00  0.00           H  
ATOM    397  N1   RC    13      -5.408   5.626  -0.302  1.00  0.00           N  
ATOM    398  C6   RC    13      -4.745   5.929   0.900  1.00  0.00           C  
ATOM    399  H6   RC    13      -4.373   6.938   0.994  1.00  0.00           H  
ATOM    400  C5   RC    13      -4.636   4.894   1.730  1.00  0.00           C  
ATOM    401  H5   RC    13      -4.121   5.012   2.672  1.00  0.00           H  
ATOM    402  C4   RC    13      -5.245   3.681   1.484  1.00  0.00           C  
ATOM    403  N4   RC    13      -4.868   2.665   2.239  1.00  0.00           N  
ATOM    404  H41  RC    13      -5.199   1.734   2.033  1.00  0.00           H  
ATOM    405  H42  RC    13      -4.309   2.798   3.070  1.00  0.00           H  
ATOM    406  N3   RC    13      -5.980   3.427   0.451  1.00  0.00           N  
ATOM    407  C2   RC    13      -6.073   4.433  -0.491  1.00  0.00           C  
ATOM    408  O2   RC    13      -6.724   4.250  -1.475  1.00  0.00           O  
ATOM    409  C3'  RC    13      -6.362   8.805  -0.446  1.00  0.00           C  
ATOM    410  H3'  RC    13      -6.062   8.690   0.597  1.00  0.00           H  
ATOM    411  C2'  RC    13      -6.890   7.483  -0.989  1.00  0.00           C  
ATOM    412 H2'1  RC    13      -7.496   6.962  -0.246  1.00  0.00           H  
ATOM    413  O2'  RC    13      -7.733   7.647  -2.090  1.00  0.00           O  
ATOM    414 HO'2  RC    13      -8.587   7.840  -1.696  1.00  0.00           H  
ATOM    415  O3'  RC    13      -7.428   9.852  -0.438  1.00  0.00           O  
ATOM    416  P   RC3    14      -8.367   9.982   0.831  1.00  0.00           P  
ATOM    417  O1P RC3    14      -9.077  11.279   0.656  1.00  0.00           O  
ATOM    418  O2P RC3    14      -7.621   9.760   2.094  1.00  0.00           O  
ATOM    419  O5' RC3    14      -9.433   8.797   0.642  1.00  0.00           O  
ATOM    420  C5' RC3    14     -10.499   8.849  -0.296  1.00  0.00           C  
ATOM    421 H5'1 RC3    14     -10.083   9.233  -1.228  1.00  0.00           H  
ATOM    422 H5'2 RC3    14     -11.255   9.556   0.045  1.00  0.00           H  
ATOM    423  C4' RC3    14     -11.088   7.468  -0.479  1.00  0.00           C  
ATOM    424  H4' RC3    14     -11.673   7.459  -1.398  1.00  0.00           H  
ATOM    425  O4' RC3    14     -10.064   6.509  -0.705  1.00  0.00           O  
ATOM    426  C1' RC3    14     -10.548   5.205  -0.229  1.00  0.00           C  
ATOM    427  H1' RC3    14     -10.698   4.608  -1.129  1.00  0.00           H  
ATOM    428  N1  RC3    14      -9.608   4.539   0.700  1.00  0.00           N  
ATOM    429  C6  RC3    14      -8.791   5.289   1.534  1.00  0.00           C  
ATOM    430  H6  RC3    14      -8.663   6.346   1.355  1.00  0.00           H  
ATOM    431  C5  RC3    14      -8.176   4.641   2.570  1.00  0.00           C  
ATOM    432  H5  RC3    14      -7.456   5.132   3.207  1.00  0.00           H  
ATOM    433  C4  RC3    14      -8.310   3.209   2.698  1.00  0.00           C  
ATOM    434  N4  RC3    14      -7.641   2.536   3.576  1.00  0.00           N  
ATOM    435  H41 RC3    14      -7.635   1.547   3.374  1.00  0.00           H  
ATOM    436  H42 RC3    14      -6.969   3.013   4.160  1.00  0.00           H  
ATOM    437  N3  RC3    14      -9.014   2.561   1.842  1.00  0.00           N  
ATOM    438  C2  RC3    14      -9.653   3.178   0.831  1.00  0.00           C  
ATOM    439  O2  RC3    14     -10.298   2.457   0.023  1.00  0.00           O  
ATOM    440  C3' RC3    14     -12.051   6.848   0.584  1.00  0.00           C  
ATOM    441  H3' RC3    14     -11.697   7.361   1.477  1.00  0.00           H  
ATOM    442  C2' RC3    14     -11.838   5.359   0.625  1.00  0.00           C  
ATOM    443 H2'1 RC3    14     -11.655   4.900   1.596  1.00  0.00           H  
ATOM    444  O2' RC3    14     -12.929   4.639   0.047  1.00  0.00           O  
ATOM    445 HO'2 RC3    14     -13.116   5.059  -0.796  1.00  0.00           H  
ATOM    446  O3' RC3    14     -13.379   7.102   0.172  1.00  0.00           O  
ATOM    447  H3T RC3    14     -13.975   6.645   0.770  1.00  0.00           H  
END   
