# Supplementary material for: Can We Ever Develop an Ideal RNA Force Field? Lessons Learned from Simulations of the UUCG RNA Tetraloop and Other Systems
Source: J Chem Theory Comput. 2025 Jan 15;21(8):4183–202. doi: 10.1021/acs.jctc.4c01357 (PMC12020377; doi:10.1021/acs.jctc.4c01357)
Supplement: Supplementary file 2 — ct4c01357_si_002.zip [file ct4c01357_si_002.zip › pdbs-UUCG/7BPh_lost.pdb]

ATOM      1  H5T RG5     1      -9.352 -10.377   6.435  1.00  0.00           H  
ATOM      2  O5' RG5     1     -10.168  -9.873   6.471  1.00  0.00           O  
ATOM      3  C5' RG5     1     -11.118 -10.832   5.905  1.00  0.00           C  
ATOM      4 H5'1 RG5     1     -11.855 -11.042   6.680  1.00  0.00           H  
ATOM      5 H5'2 RG5     1     -10.549 -11.756   5.802  1.00  0.00           H  
ATOM      6  C4' RG5     1     -11.849 -10.229   4.573  1.00  0.00           C  
ATOM      7  H4' RG5     1     -12.552 -11.011   4.284  1.00  0.00           H  
ATOM      8  O4' RG5     1     -12.531  -9.067   4.809  1.00  0.00           O  
ATOM      9  C1' RG5     1     -12.212  -8.222   3.681  1.00  0.00           C  
ATOM     10  H1' RG5     1     -13.109  -7.772   3.257  1.00  0.00           H  
ATOM     11  N9  RG5     1     -11.347  -7.092   4.058  1.00  0.00           N  
ATOM     12  C8  RG5     1     -10.424  -6.977   5.042  1.00  0.00           C  
ATOM     13  H8  RG5     1     -10.221  -7.726   5.793  1.00  0.00           H  
ATOM     14  N7  RG5     1      -9.751  -5.838   5.051  1.00  0.00           N  
ATOM     15  C5  RG5     1     -10.206  -5.209   3.918  1.00  0.00           C  
ATOM     16  C6  RG5     1      -9.800  -4.019   3.263  1.00  0.00           C  
ATOM     17  O6  RG5     1      -8.949  -3.188   3.683  1.00  0.00           O  
ATOM     18  N1  RG5     1     -10.469  -3.728   2.083  1.00  0.00           N  
ATOM     19  H1  RG5     1     -10.268  -2.837   1.653  1.00  0.00           H  
ATOM     20  C2  RG5     1     -11.297  -4.687   1.497  1.00  0.00           C  
ATOM     21  N2  RG5     1     -11.894  -4.330   0.445  1.00  0.00           N  
ATOM     22  H21 RG5     1     -12.420  -5.021  -0.070  1.00  0.00           H  
ATOM     23  H22 RG5     1     -11.789  -3.386   0.101  1.00  0.00           H  
ATOM     24  N3  RG5     1     -11.713  -5.826   2.030  1.00  0.00           N  
ATOM     25  C4  RG5     1     -11.162  -5.987   3.284  1.00  0.00           C  
ATOM     26  C3' RG5     1     -10.920  -9.985   3.419  1.00  0.00           C  
ATOM     27  H3' RG5     1     -10.011  -9.488   3.756  1.00  0.00           H  
ATOM     28  C2' RG5     1     -11.622  -9.065   2.553  1.00  0.00           C  
ATOM     29 H2'1 RG5     1     -10.872  -8.475   2.026  1.00  0.00           H  
ATOM     30  O2' RG5     1     -12.729  -9.459   1.755  1.00  0.00           O  
ATOM     31 HO'2 RG5     1     -12.611  -9.152   0.853  1.00  0.00           H  
ATOM     32  O3' RG5     1     -10.567 -11.176   2.803  1.00  0.00           O  
ATOM     33  P    RG     2      -9.172 -11.414   2.034  1.00  0.00           P  
ATOM     34  O1P  RG     2      -9.328 -12.733   1.458  1.00  0.00           O  
ATOM     35  O2P  RG     2      -8.087 -11.149   2.960  1.00  0.00           O  
ATOM     36  O5'  RG     2      -9.127 -10.282   0.909  1.00  0.00           O  
ATOM     37  C5'  RG     2      -9.933 -10.322  -0.313  1.00  0.00           C  
ATOM     38 H5'1  RG     2     -10.945 -10.505   0.051  1.00  0.00           H  
ATOM     39 H5'2  RG     2      -9.698 -11.149  -0.983  1.00  0.00           H  
ATOM     40  C4'  RG     2      -9.819  -9.040  -1.153  1.00  0.00           C  
ATOM     41  H4'  RG     2     -10.594  -9.078  -1.918  1.00  0.00           H  
ATOM     42  O4'  RG     2     -10.223  -7.956  -0.412  1.00  0.00           O  
ATOM     43  C1'  RG     2      -9.649  -6.827  -1.075  1.00  0.00           C  
ATOM     44  H1'  RG     2     -10.385  -6.179  -1.550  1.00  0.00           H  
ATOM     45  N9   RG     2      -8.889  -6.088  -0.064  1.00  0.00           N  
ATOM     46  C8   RG     2      -8.328  -6.565   1.107  1.00  0.00           C  
ATOM     47  H8   RG     2      -8.428  -7.558   1.520  1.00  0.00           H  
ATOM     48  N7   RG     2      -7.600  -5.648   1.752  1.00  0.00           N  
ATOM     49  C5   RG     2      -7.644  -4.523   0.887  1.00  0.00           C  
ATOM     50  C6   RG     2      -7.041  -3.232   0.936  1.00  0.00           C  
ATOM     51  O6   RG     2      -6.402  -2.762   1.901  1.00  0.00           O  
ATOM     52  N1   RG     2      -7.350  -2.368  -0.124  1.00  0.00           N  
ATOM     53  H1   RG     2      -7.055  -1.403  -0.096  1.00  0.00           H  
ATOM     54  C2   RG     2      -8.298  -2.698  -1.080  1.00  0.00           C  
ATOM     55  N2   RG     2      -8.687  -1.738  -1.846  1.00  0.00           N  
ATOM     56  H21  RG     2      -9.385  -2.005  -2.526  1.00  0.00           H  
ATOM     57  H22  RG     2      -8.495  -0.765  -1.653  1.00  0.00           H  
ATOM     58  N3   RG     2      -8.856  -3.926  -1.209  1.00  0.00           N  
ATOM     59  C4   RG     2      -8.452  -4.794  -0.179  1.00  0.00           C  
ATOM     60  C3'  RG     2      -8.400  -8.736  -1.764  1.00  0.00           C  
ATOM     61  H3'  RG     2      -7.628  -8.760  -0.996  1.00  0.00           H  
ATOM     62  C2'  RG     2      -8.770  -7.313  -2.255  1.00  0.00           C  
ATOM     63 H2'1  RG     2      -7.914  -6.660  -2.422  1.00  0.00           H  
ATOM     64  O2'  RG     2      -9.591  -7.237  -3.428  1.00  0.00           O  
ATOM     65 HO'2  RG     2      -9.580  -8.101  -3.848  1.00  0.00           H  
ATOM     66  O3'  RG     2      -8.023  -9.570  -2.835  1.00  0.00           O  
ATOM     67  P    RC     3      -6.374  -9.783  -3.250  1.00  0.00           P  
ATOM     68  O1P  RC     3      -6.297 -10.796  -4.318  1.00  0.00           O  
ATOM     69  O2P  RC     3      -5.549  -9.966  -2.049  1.00  0.00           O  
ATOM     70  O5'  RC     3      -5.952  -8.315  -3.852  1.00  0.00           O  
ATOM     71  C5'  RC     3      -6.671  -7.824  -4.982  1.00  0.00           C  
ATOM     72 H5'1  RC     3      -7.733  -8.071  -4.983  1.00  0.00           H  
ATOM     73 H5'2  RC     3      -6.293  -8.312  -5.880  1.00  0.00           H  
ATOM     74  C4'  RC     3      -6.412  -6.318  -5.298  1.00  0.00           C  
ATOM     75  H4'  RC     3      -6.935  -6.156  -6.240  1.00  0.00           H  
ATOM     76  O4'  RC     3      -6.971  -5.516  -4.283  1.00  0.00           O  
ATOM     77  C1'  RC     3      -6.309  -4.283  -4.233  1.00  0.00           C  
ATOM     78  H1'  RC     3      -7.011  -3.467  -4.405  1.00  0.00           H  
ATOM     79  N1   RC     3      -5.527  -4.124  -2.997  1.00  0.00           N  
ATOM     80  C6   RC     3      -5.219  -5.155  -2.105  1.00  0.00           C  
ATOM     81  H6   RC     3      -5.377  -6.182  -2.398  1.00  0.00           H  
ATOM     82  C5   RC     3      -4.591  -4.894  -0.939  1.00  0.00           C  
ATOM     83  H5   RC     3      -4.250  -5.703  -0.311  1.00  0.00           H  
ATOM     84  C4   RC     3      -4.235  -3.523  -0.716  1.00  0.00           C  
ATOM     85  N4   RC     3      -3.602  -3.158   0.320  1.00  0.00           N  
ATOM     86  H41  RC     3      -3.513  -2.172   0.523  1.00  0.00           H  
ATOM     87  H42  RC     3      -3.044  -3.899   0.719  1.00  0.00           H  
ATOM     88  N3   RC     3      -4.605  -2.503  -1.479  1.00  0.00           N  
ATOM     89  C2   RC     3      -5.234  -2.832  -2.622  1.00  0.00           C  
ATOM     90  O2   RC     3      -5.314  -1.941  -3.502  1.00  0.00           O  
ATOM     91  C3'  RC     3      -4.998  -5.840  -5.529  1.00  0.00           C  
ATOM     92  H3'  RC     3      -4.362  -6.184  -4.713  1.00  0.00           H  
ATOM     93  C2'  RC     3      -5.194  -4.361  -5.346  1.00  0.00           C  
ATOM     94 H2'1  RC     3      -4.274  -3.839  -5.082  1.00  0.00           H  
ATOM     95  O2'  RC     3      -5.674  -3.711  -6.537  1.00  0.00           O  
ATOM     96 HO'2  RC     3      -5.724  -2.776  -6.322  1.00  0.00           H  
ATOM     97  O3'  RC     3      -4.494  -6.250  -6.823  1.00  0.00           O  
ATOM     98  P    RA     4      -2.838  -6.450  -7.086  1.00  0.00           P  
ATOM     99  O1P  RA     4      -2.664  -7.017  -8.470  1.00  0.00           O  
ATOM    100  O2P  RA     4      -2.241  -7.224  -5.952  1.00  0.00           O  
ATOM    101  O5'  RA     4      -2.300  -4.907  -7.142  1.00  0.00           O  
ATOM    102  C5'  RA     4      -2.851  -3.880  -8.036  1.00  0.00           C  
ATOM    103 H5'1  RA     4      -3.939  -3.936  -8.059  1.00  0.00           H  
ATOM    104 H5'2  RA     4      -2.675  -4.104  -9.088  1.00  0.00           H  
ATOM    105  C4'  RA     4      -2.449  -2.442  -7.583  1.00  0.00           C  
ATOM    106  H4'  RA     4      -2.953  -1.706  -8.210  1.00  0.00           H  
ATOM    107  O4'  RA     4      -2.858  -2.110  -6.301  1.00  0.00           O  
ATOM    108  C1'  RA     4      -1.908  -1.329  -5.648  1.00  0.00           C  
ATOM    109  H1'  RA     4      -2.422  -0.380  -5.497  1.00  0.00           H  
ATOM    110  N9   RA     4      -1.525  -1.908  -4.330  1.00  0.00           N  
ATOM    111  C8   RA     4      -1.808  -3.162  -3.852  1.00  0.00           C  
ATOM    112  H8   RA     4      -2.269  -3.966  -4.406  1.00  0.00           H  
ATOM    113  N7   RA     4      -1.430  -3.361  -2.642  1.00  0.00           N  
ATOM    114  C5   RA     4      -0.851  -2.142  -2.301  1.00  0.00           C  
ATOM    115  C6   RA     4      -0.217  -1.619  -1.162  1.00  0.00           C  
ATOM    116  N6   RA     4       0.037  -2.321  -0.090  1.00  0.00           N  
ATOM    117  H61  RA     4       0.527  -1.883   0.678  1.00  0.00           H  
ATOM    118  H62  RA     4      -0.331  -3.249   0.060  1.00  0.00           H  
ATOM    119  N1   RA     4       0.254  -0.362  -1.133  1.00  0.00           N  
ATOM    120  C2   RA     4       0.246   0.340  -2.258  1.00  0.00           C  
ATOM    121  H2   RA     4       0.619   1.353  -2.296  1.00  0.00           H  
ATOM    122  N3   RA     4      -0.289  -0.036  -3.383  1.00  0.00           N  
ATOM    123  C4   RA     4      -0.848  -1.267  -3.326  1.00  0.00           C  
ATOM    124  C3'  RA     4      -0.912  -2.292  -7.579  1.00  0.00           C  
ATOM    125  H3'  RA     4      -0.342  -3.109  -7.139  1.00  0.00           H  
ATOM    126  C2'  RA     4      -0.847  -1.055  -6.673  1.00  0.00           C  
ATOM    127 H2'1  RA     4       0.111  -1.010  -6.155  1.00  0.00           H  
ATOM    128  O2'  RA     4      -1.149   0.069  -7.399  1.00  0.00           O  
ATOM    129 HO'2  RA     4      -1.037   0.799  -6.785  1.00  0.00           H  
ATOM    130  O3'  RA     4      -0.438  -2.021  -8.928  1.00  0.00           O  
ATOM    131  P    RC     5       1.060  -2.238  -9.462  1.00  0.00           P  
ATOM    132  O1P  RC     5       1.106  -1.619 -10.798  1.00  0.00           O  
ATOM    133  O2P  RC     5       1.391  -3.686  -9.320  1.00  0.00           O  
ATOM    134  O5'  RC     5       2.123  -1.421  -8.559  1.00  0.00           O  
ATOM    135  C5'  RC     5       2.351  -0.050  -8.762  1.00  0.00           C  
ATOM    136 H5'1  RC     5       1.367   0.416  -8.814  1.00  0.00           H  
ATOM    137 H5'2  RC     5       2.945   0.144  -9.655  1.00  0.00           H  
ATOM    138  C4'  RC     5       3.107   0.536  -7.530  1.00  0.00           C  
ATOM    139  H4'  RC     5       3.160   1.613  -7.690  1.00  0.00           H  
ATOM    140  O4'  RC     5       2.298   0.516  -6.376  1.00  0.00           O  
ATOM    141  C1'  RC     5       3.100   0.488  -5.181  1.00  0.00           C  
ATOM    142  H1'  RC     5       2.778   1.271  -4.494  1.00  0.00           H  
ATOM    143  N1   RC     5       3.094  -0.823  -4.479  1.00  0.00           N  
ATOM    144  C6   RC     5       2.561  -1.944  -4.958  1.00  0.00           C  
ATOM    145  H6   RC     5       2.284  -1.987  -6.001  1.00  0.00           H  
ATOM    146  C5   RC     5       2.291  -3.005  -4.164  1.00  0.00           C  
ATOM    147  H5   RC     5       1.865  -3.877  -4.639  1.00  0.00           H  
ATOM    148  C4   RC     5       2.754  -2.837  -2.846  1.00  0.00           C  
ATOM    149  N4   RC     5       2.691  -3.775  -1.931  1.00  0.00           N  
ATOM    150  H41  RC     5       3.044  -3.531  -1.017  1.00  0.00           H  
ATOM    151  H42  RC     5       2.184  -4.626  -2.126  1.00  0.00           H  
ATOM    152  N3   RC     5       3.316  -1.774  -2.352  1.00  0.00           N  
ATOM    153  C2   RC     5       3.461  -0.720  -3.127  1.00  0.00           C  
ATOM    154  O2   RC     5       3.870   0.300  -2.571  1.00  0.00           O  
ATOM    155  C3'  RC     5       4.578   0.120  -7.188  1.00  0.00           C  
ATOM    156  H3'  RC     5       4.820  -0.939  -7.286  1.00  0.00           H  
ATOM    157  C2'  RC     5       4.568   0.738  -5.812  1.00  0.00           C  
ATOM    158 H2'1  RC     5       5.252   0.191  -5.163  1.00  0.00           H  
ATOM    159  O2'  RC     5       4.713   2.200  -5.710  1.00  0.00           O  
ATOM    160 HO'2  RC     5       5.007   2.580  -6.541  1.00  0.00           H  
ATOM    161  O3'  RC     5       5.552   0.822  -8.014  1.00  0.00           O  
ATOM    162  P    RU     6       7.047   0.410  -8.095  1.00  0.00           P  
ATOM    163  O1P  RU     6       7.590   1.531  -8.858  1.00  0.00           O  
ATOM    164  O2P  RU     6       7.177  -0.979  -8.651  1.00  0.00           O  
ATOM    165  O5'  RU     6       7.578   0.543  -6.617  1.00  0.00           O  
ATOM    166  C5'  RU     6       7.991   1.764  -5.913  1.00  0.00           C  
ATOM    167 H5'1  RU     6       7.216   2.530  -5.914  1.00  0.00           H  
ATOM    168 H5'2  RU     6       8.921   2.076  -6.389  1.00  0.00           H  
ATOM    169  C4'  RU     6       8.231   1.464  -4.400  1.00  0.00           C  
ATOM    170  H4'  RU     6       8.478   2.487  -4.116  1.00  0.00           H  
ATOM    171  O4'  RU     6       7.157   0.996  -3.606  1.00  0.00           O  
ATOM    172  C1'  RU     6       7.609   0.196  -2.589  1.00  0.00           C  
ATOM    173  H1'  RU     6       7.248   0.728  -1.708  1.00  0.00           H  
ATOM    174  N1   RU     6       6.971  -1.127  -2.622  1.00  0.00           N  
ATOM    175  C6   RU     6       6.606  -1.748  -3.862  1.00  0.00           C  
ATOM    176  H6   RU     6       6.734  -1.228  -4.800  1.00  0.00           H  
ATOM    177  C5   RU     6       6.128  -3.046  -3.836  1.00  0.00           C  
ATOM    178  H5   RU     6       5.920  -3.585  -4.749  1.00  0.00           H  
ATOM    179  C4   RU     6       6.046  -3.808  -2.633  1.00  0.00           C  
ATOM    180  O4   RU     6       5.709  -4.977  -2.502  1.00  0.00           O  
ATOM    181  N3   RU     6       6.359  -3.138  -1.477  1.00  0.00           N  
ATOM    182  H3   RU     6       6.273  -3.604  -0.585  1.00  0.00           H  
ATOM    183  C2   RU     6       6.870  -1.838  -1.439  1.00  0.00           C  
ATOM    184  O2   RU     6       7.134  -1.277  -0.358  1.00  0.00           O  
ATOM    185  C3'  RU     6       9.371   0.485  -4.133  1.00  0.00           C  
ATOM    186  H3'  RU     6       9.111  -0.372  -4.753  1.00  0.00           H  
ATOM    187  C2'  RU     6       9.161   0.140  -2.673  1.00  0.00           C  
ATOM    188 H2'1  RU     6       9.490  -0.876  -2.456  1.00  0.00           H  
ATOM    189  O2'  RU     6       9.572   1.071  -1.668  1.00  0.00           O  
ATOM    190 HO'2  RU     6       9.372   0.759  -0.783  1.00  0.00           H  
ATOM    191  O3'  RU     6      10.572   1.169  -4.537  1.00  0.00           O  
ATOM    192  P    RU     7      11.840   0.267  -4.813  1.00  0.00           P  
ATOM    193  O1P  RU     7      12.774   1.316  -5.285  1.00  0.00           O  
ATOM    194  O2P  RU     7      11.570  -0.873  -5.724  1.00  0.00           O  
ATOM    195  O5'  RU     7      12.331  -0.188  -3.344  1.00  0.00           O  
ATOM    196  C5'  RU     7      13.712  -0.393  -3.069  1.00  0.00           C  
ATOM    197 H5'1  RU     7      14.360  -0.039  -3.871  1.00  0.00           H  
ATOM    198 H5'2  RU     7      14.019  -1.431  -2.937  1.00  0.00           H  
ATOM    199  C4'  RU     7      14.148   0.357  -1.779  1.00  0.00           C  
ATOM    200  H4'  RU     7      15.146   0.074  -1.444  1.00  0.00           H  
ATOM    201  O4'  RU     7      14.153   1.765  -2.070  1.00  0.00           O  
ATOM    202  C1'  RU     7      13.626   2.412  -1.015  1.00  0.00           C  
ATOM    203  H1'  RU     7      14.376   2.497  -0.228  1.00  0.00           H  
ATOM    204  N1   RU     7      13.077   3.791  -1.328  1.00  0.00           N  
ATOM    205  C6   RU     7      12.461   3.924  -2.557  1.00  0.00           C  
ATOM    206  H6   RU     7      12.263   3.107  -3.235  1.00  0.00           H  
ATOM    207  C5   RU     7      12.084   5.211  -2.972  1.00  0.00           C  
ATOM    208  H5   RU     7      11.606   5.340  -3.931  1.00  0.00           H  
ATOM    209  C4   RU     7      12.285   6.307  -2.057  1.00  0.00           C  
ATOM    210  O4   RU     7      11.820   7.405  -2.300  1.00  0.00           O  
ATOM    211  N3   RU     7      12.835   6.060  -0.837  1.00  0.00           N  
ATOM    212  H3   RU     7      12.947   6.843  -0.210  1.00  0.00           H  
ATOM    213  C2   RU     7      13.333   4.832  -0.476  1.00  0.00           C  
ATOM    214  O2   RU     7      13.785   4.736   0.666  1.00  0.00           O  
ATOM    215  C3'  RU     7      13.196   0.061  -0.550  1.00  0.00           C  
ATOM    216  H3'  RU     7      12.396  -0.589  -0.904  1.00  0.00           H  
ATOM    217  C2'  RU     7      12.596   1.488  -0.395  1.00  0.00           C  
ATOM    218 H2'1  RU     7      11.802   1.495  -1.142  1.00  0.00           H  
ATOM    219  O2'  RU     7      12.187   1.827   0.930  1.00  0.00           O  
ATOM    220 HO'2  RU     7      12.618   1.212   1.528  1.00  0.00           H  
ATOM    221  O3'  RU     7      13.896  -0.284   0.651  1.00  0.00           O  
ATOM    222  P    RC     8      14.604  -1.629   0.956  1.00  0.00           P  
ATOM    223  O1P  RC     8      15.485  -1.516   2.129  1.00  0.00           O  
ATOM    224  O2P  RC     8      15.198  -2.197  -0.256  1.00  0.00           O  
ATOM    225  O5'  RC     8      13.466  -2.651   1.354  1.00  0.00           O  
ATOM    226  C5'  RC     8      12.473  -2.321   2.387  1.00  0.00           C  
ATOM    227 H5'1  RC     8      11.958  -1.417   2.060  1.00  0.00           H  
ATOM    228 H5'2  RC     8      12.919  -2.198   3.374  1.00  0.00           H  
ATOM    229  C4'  RC     8      11.414  -3.437   2.490  1.00  0.00           C  
ATOM    230  H4'  RC     8      10.668  -3.256   3.265  1.00  0.00           H  
ATOM    231  O4'  RC     8      10.631  -3.370   1.305  1.00  0.00           O  
ATOM    232  C1'  RC     8      10.485  -4.738   0.802  1.00  0.00           C  
ATOM    233  H1'  RC     8       9.644  -5.277   1.238  1.00  0.00           H  
ATOM    234  N1   RC     8      10.321  -4.763  -0.676  1.00  0.00           N  
ATOM    235  C6   RC     8      10.809  -3.770  -1.459  1.00  0.00           C  
ATOM    236  H6   RC     8      11.401  -2.961  -1.056  1.00  0.00           H  
ATOM    237  C5   RC     8      10.532  -3.842  -2.791  1.00  0.00           C  
ATOM    238  H5   RC     8      10.974  -3.186  -3.526  1.00  0.00           H  
ATOM    239  C4   RC     8       9.607  -4.897  -3.227  1.00  0.00           C  
ATOM    240  N4   RC     8       9.258  -4.937  -4.452  1.00  0.00           N  
ATOM    241  H41  RC     8       8.442  -5.483  -4.690  1.00  0.00           H  
ATOM    242  H42  RC     8       9.564  -4.154  -5.011  1.00  0.00           H  
ATOM    243  N3   RC     8       9.015  -5.751  -2.436  1.00  0.00           N  
ATOM    244  C2   RC     8       9.400  -5.702  -1.151  1.00  0.00           C  
ATOM    245  O2   RC     8       8.883  -6.501  -0.381  1.00  0.00           O  
ATOM    246  C3'  RC     8      11.905  -4.878   2.589  1.00  0.00           C  
ATOM    247  H3'  RC     8      12.932  -4.981   2.938  1.00  0.00           H  
ATOM    248  C2'  RC     8      11.844  -5.341   1.221  1.00  0.00           C  
ATOM    249 H2'1  RC     8      12.640  -4.831   0.678  1.00  0.00           H  
ATOM    250  O2'  RC     8      11.956  -6.772   1.110  1.00  0.00           O  
ATOM    251 HO'2  RC     8      11.403  -7.023   1.853  1.00  0.00           H  
ATOM    252  O3'  RC     8      10.993  -5.624   3.482  1.00  0.00           O  
ATOM    253  P    RG     9      11.304  -5.858   5.012  1.00  0.00           P  
ATOM    254  O1P  RG     9      12.684  -6.439   5.033  1.00  0.00           O  
ATOM    255  O2P  RG     9      10.305  -6.716   5.554  1.00  0.00           O  
ATOM    256  O5'  RG     9      11.403  -4.520   5.883  1.00  0.00           O  
ATOM    257  C5'  RG     9      10.235  -3.886   6.351  1.00  0.00           C  
ATOM    258 H5'1  RG     9       9.628  -4.591   6.918  1.00  0.00           H  
ATOM    259 H5'2  RG     9       9.694  -3.704   5.422  1.00  0.00           H  
ATOM    260  C4'  RG     9      10.469  -2.620   7.137  1.00  0.00           C  
ATOM    261  H4'  RG     9      10.857  -2.798   8.140  1.00  0.00           H  
ATOM    262  O4'  RG     9      11.361  -1.783   6.360  1.00  0.00           O  
ATOM    263  C1'  RG     9      10.897  -0.467   6.732  1.00  0.00           C  
ATOM    264  H1'  RG     9      11.754   0.050   7.163  1.00  0.00           H  
ATOM    265  N9   RG     9      10.541   0.346   5.470  1.00  0.00           N  
ATOM    266  C8   RG     9      11.023   1.562   5.080  1.00  0.00           C  
ATOM    267  H8   RG     9      11.662   2.182   5.692  1.00  0.00           H  
ATOM    268  N7   RG     9      10.675   1.853   3.864  1.00  0.00           N  
ATOM    269  C5   RG     9       9.876   0.734   3.423  1.00  0.00           C  
ATOM    270  C6   RG     9       9.153   0.519   2.181  1.00  0.00           C  
ATOM    271  O6   RG     9       9.088   1.308   1.251  1.00  0.00           O  
ATOM    272  N1   RG     9       8.484  -0.698   2.121  1.00  0.00           N  
ATOM    273  H1   RG     9       7.859  -0.873   1.347  1.00  0.00           H  
ATOM    274  C2   RG     9       8.479  -1.539   3.207  1.00  0.00           C  
ATOM    275  N2   RG     9       7.818  -2.639   3.143  1.00  0.00           N  
ATOM    276  H21  RG     9       7.714  -3.175   3.993  1.00  0.00           H  
ATOM    277  H22  RG     9       7.473  -2.982   2.258  1.00  0.00           H  
ATOM    278  N3   RG     9       9.157  -1.352   4.335  1.00  0.00           N  
ATOM    279  C4   RG     9       9.793  -0.189   4.434  1.00  0.00           C  
ATOM    280  C3'  RG     9       9.173  -1.954   7.443  1.00  0.00           C  
ATOM    281  H3'  RG     9       8.540  -1.990   6.556  1.00  0.00           H  
ATOM    282  C2'  RG     9       9.684  -0.506   7.636  1.00  0.00           C  
ATOM    283 H2'1  RG     9       8.923   0.219   7.347  1.00  0.00           H  
ATOM    284  O2'  RG     9      10.240  -0.257   8.931  1.00  0.00           O  
ATOM    285 HO'2  RG     9       9.529  -0.394   9.561  1.00  0.00           H  
ATOM    286  O3'  RG     9       8.516  -2.546   8.583  1.00  0.00           O  
ATOM    287  P    RG    10       7.154  -1.918   9.131  1.00  0.00           P  
ATOM    288  O1P  RG    10       7.535  -0.630   9.709  1.00  0.00           O  
ATOM    289  O2P  RG    10       6.599  -2.943  10.041  1.00  0.00           O  
ATOM    290  O5'  RG    10       6.142  -1.698   7.929  1.00  0.00           O  
ATOM    291  C5'  RG    10       5.336  -0.547   7.667  1.00  0.00           C  
ATOM    292 H5'1  RG    10       4.779  -0.085   8.482  1.00  0.00           H  
ATOM    293 H5'2  RG    10       4.601  -0.774   6.895  1.00  0.00           H  
ATOM    294  C4'  RG    10       6.196   0.551   7.071  1.00  0.00           C  
ATOM    295  H4'  RG    10       6.897   0.895   7.832  1.00  0.00           H  
ATOM    296  O4'  RG    10       6.892   0.097   5.931  1.00  0.00           O  
ATOM    297  C1'  RG    10       6.410   0.566   4.756  1.00  0.00           C  
ATOM    298  H1'  RG    10       7.212   0.825   4.064  1.00  0.00           H  
ATOM    299  N9   RG    10       5.515  -0.391   4.084  1.00  0.00           N  
ATOM    300  C8   RG    10       5.027  -1.604   4.507  1.00  0.00           C  
ATOM    301  H8   RG    10       5.281  -2.091   5.437  1.00  0.00           H  
ATOM    302  N7   RG    10       4.467  -2.283   3.598  1.00  0.00           N  
ATOM    303  C5   RG    10       4.542  -1.524   2.453  1.00  0.00           C  
ATOM    304  C6   RG    10       4.040  -1.727   1.116  1.00  0.00           C  
ATOM    305  O6   RG    10       3.490  -2.691   0.674  1.00  0.00           O  
ATOM    306  N1   RG    10       4.196  -0.605   0.297  1.00  0.00           N  
ATOM    307  H1   RG    10       4.042  -0.709  -0.696  1.00  0.00           H  
ATOM    308  C2   RG    10       4.960   0.437   0.643  1.00  0.00           C  
ATOM    309  N2   RG    10       4.980   1.381  -0.205  1.00  0.00           N  
ATOM    310  H21  RG    10       5.189   2.328   0.076  1.00  0.00           H  
ATOM    311  H22  RG    10       4.364   1.275  -0.998  1.00  0.00           H  
ATOM    312  N3   RG    10       5.521   0.658   1.837  1.00  0.00           N  
ATOM    313  C4   RG    10       5.165  -0.356   2.753  1.00  0.00           C  
ATOM    314  C3'  RG    10       5.237   1.656   6.519  1.00  0.00           C  
ATOM    315  H3'  RG    10       4.230   1.253   6.415  1.00  0.00           H  
ATOM    316  C2'  RG    10       5.816   1.879   5.109  1.00  0.00           C  
ATOM    317 H2'1  RG    10       5.106   2.208   4.350  1.00  0.00           H  
ATOM    318  O2'  RG    10       6.992   2.685   5.093  1.00  0.00           O  
ATOM    319 HO'2  RG    10       7.214   2.924   5.996  1.00  0.00           H  
ATOM    320  O3'  RG    10       5.180   2.812   7.324  1.00  0.00           O  
ATOM    321  P    RU    11       3.853   3.770   7.343  1.00  0.00           P  
ATOM    322  O1P  RU    11       4.216   4.958   8.089  1.00  0.00           O  
ATOM    323  O2P  RU    11       2.798   2.906   7.952  1.00  0.00           O  
ATOM    324  O5'  RU    11       3.474   4.193   5.869  1.00  0.00           O  
ATOM    325  C5'  RU    11       4.174   5.280   5.322  1.00  0.00           C  
ATOM    326 H5'1  RU    11       5.212   5.311   5.652  1.00  0.00           H  
ATOM    327 H5'2  RU    11       3.820   6.257   5.650  1.00  0.00           H  
ATOM    328  C4'  RU    11       4.043   5.420   3.785  1.00  0.00           C  
ATOM    329  H4'  RU    11       4.578   6.296   3.418  1.00  0.00           H  
ATOM    330  O4'  RU    11       4.458   4.157   3.108  1.00  0.00           O  
ATOM    331  C1'  RU    11       3.499   3.976   2.010  1.00  0.00           C  
ATOM    332  H1'  RU    11       3.983   3.911   1.036  1.00  0.00           H  
ATOM    333  N1   RU    11       2.700   2.708   2.219  1.00  0.00           N  
ATOM    334  C6   RU    11       2.646   2.019   3.451  1.00  0.00           C  
ATOM    335  H6   RU    11       3.048   2.454   4.354  1.00  0.00           H  
ATOM    336  C5   RU    11       2.084   0.766   3.469  1.00  0.00           C  
ATOM    337  H5   RU    11       2.096   0.271   4.429  1.00  0.00           H  
ATOM    338  C4   RU    11       1.519   0.117   2.317  1.00  0.00           C  
ATOM    339  O4   RU    11       0.951  -0.968   2.296  1.00  0.00           O  
ATOM    340  N3   RU    11       1.679   0.859   1.184  1.00  0.00           N  
ATOM    341  H3   RU    11       1.112   0.541   0.411  1.00  0.00           H  
ATOM    342  C2   RU    11       2.190   2.159   1.036  1.00  0.00           C  
ATOM    343  O2   RU    11       2.038   2.769  -0.076  1.00  0.00           O  
ATOM    344  C3'  RU    11       2.579   5.554   3.374  1.00  0.00           C  
ATOM    345  H3'  RU    11       1.966   4.936   4.030  1.00  0.00           H  
ATOM    346  C2'  RU    11       2.586   5.164   1.900  1.00  0.00           C  
ATOM    347 H2'1  RU    11       1.587   4.959   1.515  1.00  0.00           H  
ATOM    348  O2'  RU    11       3.267   5.993   0.961  1.00  0.00           O  
ATOM    349 HO'2  RU    11       3.154   5.695   0.055  1.00  0.00           H  
ATOM    350  O3'  RU    11       2.062   6.861   3.450  1.00  0.00           O  
ATOM    351  P    RG    12       0.457   7.279   3.440  1.00  0.00           P  
ATOM    352  O1P  RG    12       0.474   8.762   3.465  1.00  0.00           O  
ATOM    353  O2P  RG    12      -0.209   6.522   4.541  1.00  0.00           O  
ATOM    354  O5'  RG    12      -0.213   6.775   2.102  1.00  0.00           O  
ATOM    355  C5'  RG    12       0.114   7.324   0.818  1.00  0.00           C  
ATOM    356 H5'1  RG    12       1.183   7.449   0.647  1.00  0.00           H  
ATOM    357 H5'2  RG    12      -0.300   8.323   0.681  1.00  0.00           H  
ATOM    358  C4'  RG    12      -0.468   6.490  -0.286  1.00  0.00           C  
ATOM    359  H4'  RG    12      -0.322   7.137  -1.150  1.00  0.00           H  
ATOM    360  O4'  RG    12       0.153   5.229  -0.527  1.00  0.00           O  
ATOM    361  C1'  RG    12      -0.812   4.347  -1.057  1.00  0.00           C  
ATOM    362  H1'  RG    12      -0.416   3.918  -1.978  1.00  0.00           H  
ATOM    363  N9   RG    12      -1.091   3.293  -0.055  1.00  0.00           N  
ATOM    364  C8   RG    12      -0.675   3.054   1.240  1.00  0.00           C  
ATOM    365  H8   RG    12      -0.085   3.781   1.779  1.00  0.00           H  
ATOM    366  N7   RG    12      -1.250   2.068   1.756  1.00  0.00           N  
ATOM    367  C5   RG    12      -2.008   1.417   0.780  1.00  0.00           C  
ATOM    368  C6   RG    12      -2.778   0.207   0.750  1.00  0.00           C  
ATOM    369  O6   RG    12      -2.977  -0.716   1.554  1.00  0.00           O  
ATOM    370  N1   RG    12      -3.435   0.046  -0.446  1.00  0.00           N  
ATOM    371  H1   RG    12      -4.011  -0.765  -0.622  1.00  0.00           H  
ATOM    372  C2   RG    12      -3.217   0.820  -1.563  1.00  0.00           C  
ATOM    373  N2   RG    12      -3.795   0.389  -2.629  1.00  0.00           N  
ATOM    374  H21  RG    12      -3.679   0.844  -3.523  1.00  0.00           H  
ATOM    375  H22  RG    12      -4.387  -0.430  -2.617  1.00  0.00           H  
ATOM    376  N3   RG    12      -2.404   1.862  -1.615  1.00  0.00           N  
ATOM    377  C4   RG    12      -1.853   2.160  -0.362  1.00  0.00           C  
ATOM    378  C3'  RG    12      -1.960   6.294  -0.312  1.00  0.00           C  
ATOM    379  H3'  RG    12      -2.224   5.911   0.673  1.00  0.00           H  
ATOM    380  C2'  RG    12      -2.087   5.135  -1.337  1.00  0.00           C  
ATOM    381 H2'1  RG    12      -3.017   4.596  -1.155  1.00  0.00           H  
ATOM    382  O2'  RG    12      -2.040   5.599  -2.706  1.00  0.00           O  
ATOM    383 HO'2  RG    12      -2.428   4.900  -3.239  1.00  0.00           H  
ATOM    384  O3'  RG    12      -2.760   7.417  -0.513  1.00  0.00           O  
ATOM    385  P    RC    13      -4.127   7.756   0.263  1.00  0.00           P  
ATOM    386  O1P  RC    13      -4.483   9.150  -0.081  1.00  0.00           O  
ATOM    387  O2P  RC    13      -4.038   7.399   1.700  1.00  0.00           O  
ATOM    388  O5'  RC    13      -5.143   6.801  -0.283  1.00  0.00           O  
ATOM    389  C5'  RC    13      -5.730   6.924  -1.565  1.00  0.00           C  
ATOM    390 H5'1  RC    13      -4.987   7.265  -2.286  1.00  0.00           H  
ATOM    391 H5'2  RC    13      -6.518   7.677  -1.550  1.00  0.00           H  
ATOM    392  C4'  RC    13      -6.336   5.657  -2.065  1.00  0.00           C  
ATOM    393  H4'  RC    13      -6.560   5.914  -3.100  1.00  0.00           H  
ATOM    394  O4'  RC    13      -5.473   4.496  -1.998  1.00  0.00           O  
ATOM    395  C1'  RC    13      -6.264   3.294  -1.918  1.00  0.00           C  
ATOM    396  H1'  RC    13      -6.069   2.655  -2.779  1.00  0.00           H  
ATOM    397  N1   RC    13      -6.165   2.501  -0.666  1.00  0.00           N  
ATOM    398  C6   RC    13      -5.584   3.011   0.436  1.00  0.00           C  
ATOM    399  H6   RC    13      -5.176   4.009   0.376  1.00  0.00           H  
ATOM    400  C5   RC    13      -5.418   2.284   1.558  1.00  0.00           C  
ATOM    401  H5   RC    13      -4.885   2.718   2.391  1.00  0.00           H  
ATOM    402  C4   RC    13      -5.886   0.988   1.508  1.00  0.00           C  
ATOM    403  N4   RC    13      -6.075   0.300   2.560  1.00  0.00           N  
ATOM    404  H41  RC    13      -6.336  -0.659   2.380  1.00  0.00           H  
ATOM    405  H42  RC    13      -5.679   0.543   3.457  1.00  0.00           H  
ATOM    406  N3   RC    13      -6.377   0.413   0.477  1.00  0.00           N  
ATOM    407  C2   RC    13      -6.558   1.161  -0.666  1.00  0.00           C  
ATOM    408  O2   RC    13      -7.148   0.675  -1.615  1.00  0.00           O  
ATOM    409  C3'  RC    13      -7.579   5.178  -1.340  1.00  0.00           C  
ATOM    410  H3'  RC    13      -7.481   5.099  -0.257  1.00  0.00           H  
ATOM    411  C2'  RC    13      -7.703   3.762  -1.863  1.00  0.00           C  
ATOM    412 H2'1  RC    13      -8.326   3.060  -1.308  1.00  0.00           H  
ATOM    413  O2'  RC    13      -8.194   3.699  -3.221  1.00  0.00           O  
ATOM    414 HO'2  RC    13      -9.136   3.519  -3.231  1.00  0.00           H  
ATOM    415  O3'  RC    13      -8.611   6.016  -1.615  1.00  0.00           O  
ATOM    416  P   RC3    14      -9.966   5.951  -0.843  1.00  0.00           P  
ATOM    417  O1P RC3    14     -10.870   7.002  -1.480  1.00  0.00           O  
ATOM    418  O2P RC3    14      -9.612   5.986   0.642  1.00  0.00           O  
ATOM    419  O5' RC3    14     -10.652   4.487  -1.094  1.00  0.00           O  
ATOM    420  C5' RC3    14     -11.423   4.245  -2.236  1.00  0.00           C  
ATOM    421 H5'1 RC3    14     -10.849   4.470  -3.135  1.00  0.00           H  
ATOM    422 H5'2 RC3    14     -12.232   4.975  -2.256  1.00  0.00           H  
ATOM    423  C4' RC3    14     -12.035   2.902  -2.505  1.00  0.00           C  
ATOM    424  H4' RC3    14     -12.588   2.742  -3.431  1.00  0.00           H  
ATOM    425  O4' RC3    14     -11.131   1.805  -2.441  1.00  0.00           O  
ATOM    426  C1' RC3    14     -11.662   0.696  -1.733  1.00  0.00           C  
ATOM    427  H1' RC3    14     -11.625  -0.235  -2.300  1.00  0.00           H  
ATOM    428  N1  RC3    14     -10.878   0.460  -0.439  1.00  0.00           N  
ATOM    429  C6  RC3    14     -10.060   1.349   0.150  1.00  0.00           C  
ATOM    430  H6  RC3    14      -9.910   2.297  -0.345  1.00  0.00           H  
ATOM    431  C5  RC3    14      -9.356   1.182   1.301  1.00  0.00           C  
ATOM    432  H5  RC3    14      -8.693   1.895   1.768  1.00  0.00           H  
ATOM    433  C4  RC3    14      -9.592  -0.040   1.906  1.00  0.00           C  
ATOM    434  N4  RC3    14      -8.998  -0.371   2.989  1.00  0.00           N  
ATOM    435  H41 RC3    14      -8.921  -1.299   3.378  1.00  0.00           H  
ATOM    436  H42 RC3    14      -8.431   0.392   3.331  1.00  0.00           H  
ATOM    437  N3  RC3    14     -10.426  -0.954   1.421  1.00  0.00           N  
ATOM    438  C2  RC3    14     -11.125  -0.687   0.337  1.00  0.00           C  
ATOM    439  O2  RC3    14     -12.022  -1.516   0.095  1.00  0.00           O  
ATOM    440  C3' RC3    14     -13.054   2.587  -1.384  1.00  0.00           C  
ATOM    441  H3' RC3    14     -12.623   2.792  -0.404  1.00  0.00           H  
ATOM    442  C2' RC3    14     -13.116   1.078  -1.550  1.00  0.00           C  
ATOM    443 H2'1 RC3    14     -13.560   0.741  -0.614  1.00  0.00           H  
ATOM    444  O2' RC3    14     -13.861   0.657  -2.618  1.00  0.00           O  
ATOM    445 HO'2 RC3    14     -14.763   0.758  -2.305  1.00  0.00           H  
ATOM    446  O3' RC3    14     -14.272   3.368  -1.420  1.00  0.00           O  
ATOM    447  H3T RC3    14     -14.232   4.117  -2.019  1.00  0.00           H  
END   
