# Supplementary material for: Can We Ever Develop an Ideal RNA Force Field? Lessons Learned from Simulations of the UUCG RNA Tetraloop and Other Systems
Source: J Chem Theory Comput. 2025 Jan 15;21(8):4183–202. doi: 10.1021/acs.jctc.4c01357 (PMC12020377; doi:10.1021/acs.jctc.4c01357)
Supplement: Supplementary file 2 — ct4c01357_si_002.zip [file ct4c01357_si_002.zip › pdbs-UUCG/loop_disrupted.pdb]

ATOM      1  H5T RG5     1      31.179   2.057  -5.511  1.00  0.00           H  
ATOM      2  O5' RG5     1      32.063   1.840  -5.814  1.00  0.00           O  
ATOM      3  C5' RG5     1      32.559   2.988  -6.408  1.00  0.00           C  
ATOM      4 H5'1 RG5     1      33.589   2.978  -6.049  1.00  0.00           H  
ATOM      5 H5'2 RG5     1      32.034   3.873  -6.050  1.00  0.00           H  
ATOM      6  C4' RG5     1      32.617   2.891  -7.926  1.00  0.00           C  
ATOM      7  H4' RG5     1      33.335   3.658  -8.216  1.00  0.00           H  
ATOM      8  O4' RG5     1      33.159   1.613  -8.322  1.00  0.00           O  
ATOM      9  C1' RG5     1      32.482   1.199  -9.512  1.00  0.00           C  
ATOM     10  H1' RG5     1      33.091   0.893 -10.363  1.00  0.00           H  
ATOM     11  N9  RG5     1      31.595   0.010  -9.120  1.00  0.00           N  
ATOM     12  C8  RG5     1      31.458  -0.674  -7.891  1.00  0.00           C  
ATOM     13  H8  RG5     1      31.919  -0.290  -6.993  1.00  0.00           H  
ATOM     14  N7  RG5     1      30.710  -1.755  -7.877  1.00  0.00           N  
ATOM     15  C5  RG5     1      30.244  -1.861  -9.191  1.00  0.00           C  
ATOM     16  C6  RG5     1      29.499  -2.874  -9.943  1.00  0.00           C  
ATOM     17  O6  RG5     1      28.926  -3.891  -9.489  1.00  0.00           O  
ATOM     18  N1  RG5     1      29.413  -2.660 -11.307  1.00  0.00           N  
ATOM     19  H1  RG5     1      28.971  -3.391 -11.845  1.00  0.00           H  
ATOM     20  C2  RG5     1      29.891  -1.541 -11.890  1.00  0.00           C  
ATOM     21  N2  RG5     1      29.821  -1.438 -13.179  1.00  0.00           N  
ATOM     22  H21 RG5     1      30.298  -0.649 -13.591  1.00  0.00           H  
ATOM     23  H22 RG5     1      29.180  -2.078 -13.626  1.00  0.00           H  
ATOM     24  N3  RG5     1      30.747  -0.683 -11.323  1.00  0.00           N  
ATOM     25  C4  RG5     1      30.908  -0.889  -9.977  1.00  0.00           C  
ATOM     26  C3' RG5     1      31.257   3.095  -8.592  1.00  0.00           C  
ATOM     27  H3' RG5     1      30.496   2.591  -7.996  1.00  0.00           H  
ATOM     28  C2' RG5     1      31.511   2.342  -9.901  1.00  0.00           C  
ATOM     29 H2'1 RG5     1      30.554   1.971 -10.269  1.00  0.00           H  
ATOM     30  O2' RG5     1      32.043   3.144 -10.896  1.00  0.00           O  
ATOM     31 HO'2 RG5     1      31.908   4.034 -10.562  1.00  0.00           H  
ATOM     32  O3' RG5     1      30.822   4.488  -8.825  1.00  0.00           O  
ATOM     33  P    RG     2      29.339   4.925  -8.788  1.00  0.00           P  
ATOM     34  O1P  RG     2      29.307   6.406  -8.930  1.00  0.00           O  
ATOM     35  O2P  RG     2      28.652   4.339  -7.552  1.00  0.00           O  
ATOM     36  O5'  RG     2      28.698   4.237 -10.002  1.00  0.00           O  
ATOM     37  C5'  RG     2      29.000   4.742 -11.294  1.00  0.00           C  
ATOM     38 H5'1  RG     2      30.054   4.649 -11.553  1.00  0.00           H  
ATOM     39 H5'2  RG     2      28.557   5.728 -11.434  1.00  0.00           H  
ATOM     40  C4'  RG     2      28.282   3.932 -12.392  1.00  0.00           C  
ATOM     41  H4'  RG     2      28.629   4.315 -13.351  1.00  0.00           H  
ATOM     42  O4'  RG     2      28.615   2.582 -12.264  1.00  0.00           O  
ATOM     43  C1'  RG     2      27.545   1.742 -12.762  1.00  0.00           C  
ATOM     44  H1'  RG     2      27.924   1.156 -13.599  1.00  0.00           H  
ATOM     45  N9   RG     2      27.188   0.801 -11.663  1.00  0.00           N  
ATOM     46  C8   RG     2      27.711   0.619 -10.405  1.00  0.00           C  
ATOM     47  H8   RG     2      28.465   1.338 -10.121  1.00  0.00           H  
ATOM     48  N7   RG     2      27.223  -0.451  -9.805  1.00  0.00           N  
ATOM     49  C5   RG     2      26.344  -1.041 -10.699  1.00  0.00           C  
ATOM     50  C6   RG     2      25.478  -2.171 -10.610  1.00  0.00           C  
ATOM     51  O6   RG     2      25.201  -2.845  -9.604  1.00  0.00           O  
ATOM     52  N1   RG     2      24.804  -2.461 -11.801  1.00  0.00           N  
ATOM     53  H1   RG     2      24.284  -3.320 -11.907  1.00  0.00           H  
ATOM     54  C2   RG     2      24.814  -1.602 -12.912  1.00  0.00           C  
ATOM     55  N2   RG     2      24.152  -1.979 -13.967  1.00  0.00           N  
ATOM     56  H21  RG     2      24.255  -1.512 -14.857  1.00  0.00           H  
ATOM     57  H22  RG     2      23.626  -2.840 -13.917  1.00  0.00           H  
ATOM     58  N3   RG     2      25.578  -0.483 -13.030  1.00  0.00           N  
ATOM     59  C4   RG     2      26.313  -0.218 -11.881  1.00  0.00           C  
ATOM     60  C3'  RG     2      26.787   3.947 -12.480  1.00  0.00           C  
ATOM     61  H3'  RG     2      26.423   3.787 -11.465  1.00  0.00           H  
ATOM     62  C2'  RG     2      26.501   2.646 -13.216  1.00  0.00           C  
ATOM     63 H2'1  RG     2      25.454   2.403 -13.035  1.00  0.00           H  
ATOM     64  O2'  RG     2      26.464   2.805 -14.587  1.00  0.00           O  
ATOM     65 HO'2  RG     2      26.491   3.750 -14.752  1.00  0.00           H  
ATOM     66  O3'  RG     2      26.224   5.086 -13.124  1.00  0.00           O  
ATOM     67  P    RC     3      25.019   5.881 -12.479  1.00  0.00           P  
ATOM     68  O1P  RC     3      24.866   7.072 -13.336  1.00  0.00           O  
ATOM     69  O2P  RC     3      25.152   6.011 -10.995  1.00  0.00           O  
ATOM     70  O5'  RC     3      23.839   4.836 -12.570  1.00  0.00           O  
ATOM     71  C5'  RC     3      23.300   4.523 -13.822  1.00  0.00           C  
ATOM     72 H5'1  RC     3      24.181   4.364 -14.444  1.00  0.00           H  
ATOM     73 H5'2  RC     3      22.700   5.342 -14.218  1.00  0.00           H  
ATOM     74  C4'  RC     3      22.432   3.252 -13.919  1.00  0.00           C  
ATOM     75  H4'  RC     3      22.091   3.004 -14.924  1.00  0.00           H  
ATOM     76  O4'  RC     3      23.128   2.128 -13.451  1.00  0.00           O  
ATOM     77  C1'  RC     3      22.194   1.084 -13.102  1.00  0.00           C  
ATOM     78  H1'  RC     3      22.264   0.256 -13.808  1.00  0.00           H  
ATOM     79  N1   RC     3      22.396   0.435 -11.776  1.00  0.00           N  
ATOM     80  C6   RC     3      23.242   0.841 -10.846  1.00  0.00           C  
ATOM     81  H6   RC     3      23.880   1.668 -11.120  1.00  0.00           H  
ATOM     82  C5   RC     3      23.393   0.234  -9.664  1.00  0.00           C  
ATOM     83  H5   RC     3      24.104   0.618  -8.947  1.00  0.00           H  
ATOM     84  C4   RC     3      22.633  -0.926  -9.412  1.00  0.00           C  
ATOM     85  N4   RC     3      22.519  -1.531  -8.233  1.00  0.00           N  
ATOM     86  H41  RC     3      22.043  -2.421  -8.184  1.00  0.00           H  
ATOM     87  H42  RC     3      22.984  -1.165  -7.415  1.00  0.00           H  
ATOM     88  N3   RC     3      21.793  -1.365 -10.321  1.00  0.00           N  
ATOM     89  C2   RC     3      21.617  -0.691 -11.459  1.00  0.00           C  
ATOM     90  O2   RC     3      20.717  -1.146 -12.149  1.00  0.00           O  
ATOM     91  C3'  RC     3      21.258   3.239 -13.001  1.00  0.00           C  
ATOM     92  H3'  RC     3      21.589   3.445 -11.983  1.00  0.00           H  
ATOM     93  C2'  RC     3      20.851   1.766 -13.104  1.00  0.00           C  
ATOM     94 H2'1  RC     3      20.236   1.547 -12.231  1.00  0.00           H  
ATOM     95  O2'  RC     3      20.148   1.378 -14.249  1.00  0.00           O  
ATOM     96 HO'2  RC     3      19.291   1.810 -14.235  1.00  0.00           H  
ATOM     97  O3'  RC     3      20.187   3.990 -13.454  1.00  0.00           O  
ATOM     98  P    RA     4      18.971   4.355 -12.522  1.00  0.00           P  
ATOM     99  O1P  RA     4      18.244   5.441 -13.140  1.00  0.00           O  
ATOM    100  O2P  RA     4      19.447   4.555 -11.143  1.00  0.00           O  
ATOM    101  O5'  RA     4      18.064   3.042 -12.520  1.00  0.00           O  
ATOM    102  C5'  RA     4      17.203   2.668 -13.547  1.00  0.00           C  
ATOM    103 H5'1  RA     4      17.705   2.750 -14.511  1.00  0.00           H  
ATOM    104 H5'2  RA     4      16.335   3.320 -13.651  1.00  0.00           H  
ATOM    105  C4'  RA     4      16.606   1.253 -13.445  1.00  0.00           C  
ATOM    106  H4'  RA     4      16.063   1.008 -14.358  1.00  0.00           H  
ATOM    107  O4'  RA     4      17.577   0.246 -13.231  1.00  0.00           O  
ATOM    108  C1'  RA     4      17.028  -0.839 -12.415  1.00  0.00           C  
ATOM    109  H1'  RA     4      17.129  -1.817 -12.885  1.00  0.00           H  
ATOM    110  N9   RA     4      17.616  -0.972 -11.016  1.00  0.00           N  
ATOM    111  C8   RA     4      18.522  -0.206 -10.315  1.00  0.00           C  
ATOM    112  H8   RA     4      18.961   0.689 -10.731  1.00  0.00           H  
ATOM    113  N7   RA     4      18.813  -0.649  -9.146  1.00  0.00           N  
ATOM    114  C5   RA     4      18.229  -1.904  -9.132  1.00  0.00           C  
ATOM    115  C6   RA     4      18.152  -2.902  -8.189  1.00  0.00           C  
ATOM    116  N6   RA     4      18.715  -2.994  -7.053  1.00  0.00           N  
ATOM    117  H61  RA     4      18.556  -3.867  -6.570  1.00  0.00           H  
ATOM    118  H62  RA     4      19.407  -2.297  -6.819  1.00  0.00           H  
ATOM    119  N1   RA     4      17.323  -3.937  -8.429  1.00  0.00           N  
ATOM    120  C2   RA     4      16.540  -3.935  -9.521  1.00  0.00           C  
ATOM    121  H2   RA     4      15.829  -4.747  -9.553  1.00  0.00           H  
ATOM    122  N3   RA     4      16.468  -3.047 -10.484  1.00  0.00           N  
ATOM    123  C4   RA     4      17.370  -2.051 -10.243  1.00  0.00           C  
ATOM    124  C3'  RA     4      15.549   1.070 -12.301  1.00  0.00           C  
ATOM    125  H3'  RA     4      15.952   1.505 -11.386  1.00  0.00           H  
ATOM    126  C2'  RA     4      15.570  -0.451 -12.162  1.00  0.00           C  
ATOM    127 H2'1  RA     4      15.245  -0.814 -11.186  1.00  0.00           H  
ATOM    128  O2'  RA     4      14.804  -1.047 -13.180  1.00  0.00           O  
ATOM    129 HO'2  RA     4      13.967  -0.613 -13.003  1.00  0.00           H  
ATOM    130  O3'  RA     4      14.209   1.466 -12.626  1.00  0.00           O  
ATOM    131  P    RC     5      13.395   2.661 -11.813  1.00  0.00           P  
ATOM    132  O1P  RC     5      12.858   3.565 -12.904  1.00  0.00           O  
ATOM    133  O2P  RC     5      14.306   3.213 -10.825  1.00  0.00           O  
ATOM    134  O5'  RC     5      12.237   1.994 -11.119  1.00  0.00           O  
ATOM    135  C5'  RC     5      11.230   1.267 -11.826  1.00  0.00           C  
ATOM    136 H5'1  RC     5      11.649   1.018 -12.801  1.00  0.00           H  
ATOM    137 H5'2  RC     5      10.371   1.908 -12.023  1.00  0.00           H  
ATOM    138  C4'  RC     5      10.785  -0.079 -11.316  1.00  0.00           C  
ATOM    139  H4'  RC     5       9.950  -0.451 -11.910  1.00  0.00           H  
ATOM    140  O4'  RC     5      11.800  -1.093 -11.411  1.00  0.00           O  
ATOM    141  C1'  RC     5      11.869  -1.819 -10.144  1.00  0.00           C  
ATOM    142  H1'  RC     5      11.893  -2.871 -10.430  1.00  0.00           H  
ATOM    143  N1   RC     5      13.052  -1.550  -9.288  1.00  0.00           N  
ATOM    144  C6   RC     5      13.589  -0.316  -9.223  1.00  0.00           C  
ATOM    145  H6   RC     5      13.214   0.488  -9.839  1.00  0.00           H  
ATOM    146  C5   RC     5      14.515  -0.042  -8.299  1.00  0.00           C  
ATOM    147  H5   RC     5      14.968   0.936  -8.229  1.00  0.00           H  
ATOM    148  C4   RC     5      14.961  -1.032  -7.444  1.00  0.00           C  
ATOM    149  N4   RC     5      15.861  -0.841  -6.550  1.00  0.00           N  
ATOM    150  H41  RC     5      16.228  -1.622  -6.024  1.00  0.00           H  
ATOM    151  H42  RC     5      16.281   0.076  -6.495  1.00  0.00           H  
ATOM    152  N3   RC     5      14.466  -2.266  -7.505  1.00  0.00           N  
ATOM    153  C2   RC     5      13.513  -2.528  -8.432  1.00  0.00           C  
ATOM    154  O2   RC     5      12.946  -3.615  -8.434  1.00  0.00           O  
ATOM    155  C3'  RC     5      10.362   0.006  -9.829  1.00  0.00           C  
ATOM    156  H3'  RC     5      11.110   0.623  -9.331  1.00  0.00           H  
ATOM    157  C2'  RC     5      10.589  -1.480  -9.366  1.00  0.00           C  
ATOM    158 H2'1  RC     5      10.773  -1.667  -8.308  1.00  0.00           H  
ATOM    159  O2'  RC     5       9.461  -2.273  -9.709  1.00  0.00           O  
ATOM    160 HO'2  RC     5       9.264  -2.855  -8.972  1.00  0.00           H  
ATOM    161  O3'  RC     5       9.085   0.478  -9.551  1.00  0.00           O  
ATOM    162  P    RU     6       8.646   1.529  -8.482  1.00  0.00           P  
ATOM    163  O1P  RU     6       7.160   1.639  -8.621  1.00  0.00           O  
ATOM    164  O2P  RU     6       9.541   2.686  -8.534  1.00  0.00           O  
ATOM    165  O5'  RU     6       8.864   0.687  -7.135  1.00  0.00           O  
ATOM    166  C5'  RU     6       7.913  -0.231  -6.597  1.00  0.00           C  
ATOM    167 H5'1  RU     6       7.407  -0.765  -7.401  1.00  0.00           H  
ATOM    168 H5'2  RU     6       7.208   0.439  -6.104  1.00  0.00           H  
ATOM    169  C4'  RU     6       8.454  -1.250  -5.564  1.00  0.00           C  
ATOM    170  H4'  RU     6       7.829  -2.137  -5.459  1.00  0.00           H  
ATOM    171  O4'  RU     6       9.789  -1.720  -5.901  1.00  0.00           O  
ATOM    172  C1'  RU     6      10.516  -1.927  -4.692  1.00  0.00           C  
ATOM    173  H1'  RU     6      10.741  -2.992  -4.623  1.00  0.00           H  
ATOM    174  N1   RU     6      11.778  -1.173  -4.700  1.00  0.00           N  
ATOM    175  C6   RU     6      11.961  -0.167  -5.670  1.00  0.00           C  
ATOM    176  H6   RU     6      11.289   0.051  -6.487  1.00  0.00           H  
ATOM    177  C5   RU     6      13.058   0.642  -5.611  1.00  0.00           C  
ATOM    178  H5   RU     6      13.131   1.452  -6.321  1.00  0.00           H  
ATOM    179  C4   RU     6      14.061   0.465  -4.604  1.00  0.00           C  
ATOM    180  O4   RU     6      15.006   1.209  -4.451  1.00  0.00           O  
ATOM    181  N3   RU     6      13.869  -0.600  -3.719  1.00  0.00           N  
ATOM    182  H3   RU     6      14.551  -0.702  -2.980  1.00  0.00           H  
ATOM    183  C2   RU     6      12.714  -1.349  -3.637  1.00  0.00           C  
ATOM    184  O2   RU     6      12.637  -2.178  -2.760  1.00  0.00           O  
ATOM    185  C3'  RU     6       8.517  -0.584  -4.202  1.00  0.00           C  
ATOM    186  H3'  RU     6       8.801   0.461  -4.324  1.00  0.00           H  
ATOM    187  C2'  RU     6       9.585  -1.485  -3.523  1.00  0.00           C  
ATOM    188 H2'1  RU     6      10.199  -0.867  -2.869  1.00  0.00           H  
ATOM    189  O2'  RU     6       9.111  -2.618  -2.707  1.00  0.00           O  
ATOM    190 HO'2  RU     6       8.166  -2.465  -2.635  1.00  0.00           H  
ATOM    191  O3'  RU     6       7.310  -0.753  -3.431  1.00  0.00           O  
ATOM    192  P    RU     7       6.637   0.356  -2.491  1.00  0.00           P  
ATOM    193  O1P  RU     7       5.556  -0.312  -1.785  1.00  0.00           O  
ATOM    194  O2P  RU     7       6.323   1.633  -3.142  1.00  0.00           O  
ATOM    195  O5'  RU     7       7.813   0.697  -1.489  1.00  0.00           O  
ATOM    196  C5'  RU     7       8.246  -0.178  -0.438  1.00  0.00           C  
ATOM    197 H5'1  RU     7       8.400  -1.140  -0.926  1.00  0.00           H  
ATOM    198 H5'2  RU     7       7.473  -0.339   0.314  1.00  0.00           H  
ATOM    199  C4'  RU     7       9.594   0.253   0.147  1.00  0.00           C  
ATOM    200  H4'  RU     7       9.847  -0.564   0.822  1.00  0.00           H  
ATOM    201  O4'  RU     7      10.593   0.316  -0.904  1.00  0.00           O  
ATOM    202  C1'  RU     7      11.455   1.406  -0.585  1.00  0.00           C  
ATOM    203  H1'  RU     7      12.289   1.218   0.091  1.00  0.00           H  
ATOM    204  N1   RU     7      11.845   1.999  -1.885  1.00  0.00           N  
ATOM    205  C6   RU     7      10.958   2.013  -2.934  1.00  0.00           C  
ATOM    206  H6   RU     7      10.106   1.351  -2.920  1.00  0.00           H  
ATOM    207  C5   RU     7      11.188   2.802  -3.994  1.00  0.00           C  
ATOM    208  H5   RU     7      10.497   2.736  -4.822  1.00  0.00           H  
ATOM    209  C4   RU     7      12.316   3.648  -4.054  1.00  0.00           C  
ATOM    210  O4   RU     7      12.502   4.522  -4.916  1.00  0.00           O  
ATOM    211  N3   RU     7      13.244   3.461  -3.082  1.00  0.00           N  
ATOM    212  H3   RU     7      13.979   4.152  -3.031  1.00  0.00           H  
ATOM    213  C2   RU     7      13.079   2.637  -1.990  1.00  0.00           C  
ATOM    214  O2   RU     7      13.923   2.512  -1.149  1.00  0.00           O  
ATOM    215  C3'  RU     7       9.439   1.631   0.862  1.00  0.00           C  
ATOM    216  H3'  RU     7       8.543   2.170   0.556  1.00  0.00           H  
ATOM    217  C2'  RU     7      10.563   2.387   0.145  1.00  0.00           C  
ATOM    218 H2'1  RU     7      10.040   2.920  -0.649  1.00  0.00           H  
ATOM    219  O2'  RU     7      11.333   3.181   1.034  1.00  0.00           O  
ATOM    220 HO'2  RU     7      11.291   2.805   1.917  1.00  0.00           H  
ATOM    221  O3'  RU     7       9.593   1.573   2.293  1.00  0.00           O  
ATOM    222  P    RC     8       8.423   1.119   3.310  1.00  0.00           P  
ATOM    223  O1P  RC     8       7.186   1.674   2.713  1.00  0.00           O  
ATOM    224  O2P  RC     8       8.852   1.542   4.637  1.00  0.00           O  
ATOM    225  O5'  RC     8       8.141  -0.437   3.213  1.00  0.00           O  
ATOM    226  C5'  RC     8       8.944  -1.424   3.918  1.00  0.00           C  
ATOM    227 H5'1  RC     8       8.898  -1.238   4.991  1.00  0.00           H  
ATOM    228 H5'2  RC     8       9.979  -1.443   3.578  1.00  0.00           H  
ATOM    229  C4'  RC     8       8.358  -2.815   3.616  1.00  0.00           C  
ATOM    230  H4'  RC     8       7.560  -2.855   4.357  1.00  0.00           H  
ATOM    231  O4'  RC     8       7.804  -2.904   2.316  1.00  0.00           O  
ATOM    232  C1'  RC     8       7.935  -4.267   1.826  1.00  0.00           C  
ATOM    233  H1'  RC     8       6.939  -4.576   1.510  1.00  0.00           H  
ATOM    234  N1   RC     8       8.783  -4.332   0.586  1.00  0.00           N  
ATOM    235  C6   RC     8       9.971  -3.651   0.528  1.00  0.00           C  
ATOM    236  H6   RC     8      10.203  -2.901   1.270  1.00  0.00           H  
ATOM    237  C5   RC     8      10.872  -3.894  -0.436  1.00  0.00           C  
ATOM    238  H5   RC     8      11.844  -3.438  -0.552  1.00  0.00           H  
ATOM    239  C4   RC     8      10.494  -4.903  -1.418  1.00  0.00           C  
ATOM    240  N4   RC     8      11.372  -5.190  -2.311  1.00  0.00           N  
ATOM    241  H41  RC     8      11.061  -5.720  -3.113  1.00  0.00           H  
ATOM    242  H42  RC     8      12.259  -4.722  -2.435  1.00  0.00           H  
ATOM    243  N3   RC     8       9.364  -5.587  -1.346  1.00  0.00           N  
ATOM    244  C2   RC     8       8.532  -5.363  -0.306  1.00  0.00           C  
ATOM    245  O2   RC     8       7.534  -6.115  -0.178  1.00  0.00           O  
ATOM    246  C3'  RC     8       9.329  -3.999   3.793  1.00  0.00           C  
ATOM    247  H3'  RC     8      10.301  -3.754   3.365  1.00  0.00           H  
ATOM    248  C2'  RC     8       8.551  -5.062   2.969  1.00  0.00           C  
ATOM    249 H2'1  RC     8       9.209  -5.803   2.516  1.00  0.00           H  
ATOM    250  O2'  RC     8       7.500  -5.655   3.708  1.00  0.00           O  
ATOM    251 HO'2  RC     8       7.908  -6.163   4.413  1.00  0.00           H  
ATOM    252  O3'  RC     8       9.489  -4.268   5.181  1.00  0.00           O  
ATOM    253  P    RG     9      10.420  -5.507   5.659  1.00  0.00           P  
ATOM    254  O1P  RG     9       9.814  -6.762   5.277  1.00  0.00           O  
ATOM    255  O2P  RG     9      10.721  -5.300   7.065  1.00  0.00           O  
ATOM    256  O5'  RG     9      11.797  -5.271   4.896  1.00  0.00           O  
ATOM    257  C5'  RG     9      12.110  -5.881   3.636  1.00  0.00           C  
ATOM    258 H5'1  RG     9      11.249  -5.895   2.969  1.00  0.00           H  
ATOM    259 H5'2  RG     9      12.366  -6.932   3.764  1.00  0.00           H  
ATOM    260  C4'  RG     9      13.256  -5.139   2.886  1.00  0.00           C  
ATOM    261  H4'  RG     9      13.509  -5.722   2.000  1.00  0.00           H  
ATOM    262  O4'  RG     9      12.800  -3.912   2.348  1.00  0.00           O  
ATOM    263  C1'  RG     9      13.811  -3.037   2.682  1.00  0.00           C  
ATOM    264  H1'  RG     9      14.631  -3.155   1.974  1.00  0.00           H  
ATOM    265  N9   RG     9      13.444  -1.659   2.671  1.00  0.00           N  
ATOM    266  C8   RG     9      13.755  -0.726   1.698  1.00  0.00           C  
ATOM    267  H8   RG     9      14.312  -0.944   0.799  1.00  0.00           H  
ATOM    268  N7   RG     9      13.575   0.510   2.116  1.00  0.00           N  
ATOM    269  C5   RG     9      12.959   0.359   3.322  1.00  0.00           C  
ATOM    270  C6   RG     9      12.333   1.378   4.081  1.00  0.00           C  
ATOM    271  O6   RG     9      12.200   2.581   3.893  1.00  0.00           O  
ATOM    272  N1   RG     9      11.828   0.979   5.238  1.00  0.00           N  
ATOM    273  H1   RG     9      11.464   1.726   5.811  1.00  0.00           H  
ATOM    274  C2   RG     9      11.678  -0.357   5.484  1.00  0.00           C  
ATOM    275  N2   RG     9      11.092  -0.584   6.613  1.00  0.00           N  
ATOM    276  H21  RG     9      11.383  -1.436   7.070  1.00  0.00           H  
ATOM    277  H22  RG     9      10.432   0.072   7.006  1.00  0.00           H  
ATOM    278  N3   RG     9      12.285  -1.336   4.858  1.00  0.00           N  
ATOM    279  C4   RG     9      12.857  -0.930   3.691  1.00  0.00           C  
ATOM    280  C3'  RG     9      14.483  -4.907   3.852  1.00  0.00           C  
ATOM    281  H3'  RG     9      14.463  -5.525   4.749  1.00  0.00           H  
ATOM    282  C2'  RG     9      14.404  -3.448   4.061  1.00  0.00           C  
ATOM    283 H2'1  RG     9      13.654  -3.324   4.842  1.00  0.00           H  
ATOM    284  O2'  RG     9      15.581  -2.742   4.327  1.00  0.00           O  
ATOM    285 HO'2  RG     9      15.290  -1.829   4.388  1.00  0.00           H  
ATOM    286  O3'  RG     9      15.718  -5.209   3.180  1.00  0.00           O  
ATOM    287  P    RG    10      16.326  -6.651   2.979  1.00  0.00           P  
ATOM    288  O1P  RG    10      16.118  -7.484   4.149  1.00  0.00           O  
ATOM    289  O2P  RG    10      17.752  -6.396   2.531  1.00  0.00           O  
ATOM    290  O5'  RG    10      15.603  -7.405   1.762  1.00  0.00           O  
ATOM    291  C5'  RG    10      14.671  -8.473   1.857  1.00  0.00           C  
ATOM    292 H5'1  RG    10      13.927  -8.130   2.576  1.00  0.00           H  
ATOM    293 H5'2  RG    10      15.163  -9.366   2.243  1.00  0.00           H  
ATOM    294  C4'  RG    10      14.030  -8.679   0.506  1.00  0.00           C  
ATOM    295  H4'  RG    10      13.382  -9.534   0.696  1.00  0.00           H  
ATOM    296  O4'  RG    10      13.279  -7.572  -0.011  1.00  0.00           O  
ATOM    297  C1'  RG    10      13.518  -7.485  -1.410  1.00  0.00           C  
ATOM    298  H1'  RG    10      12.611  -7.389  -2.006  1.00  0.00           H  
ATOM    299  N9   RG    10      14.381  -6.313  -1.757  1.00  0.00           N  
ATOM    300  C8   RG    10      15.411  -5.743  -1.122  1.00  0.00           C  
ATOM    301  H8   RG    10      15.779  -5.989  -0.137  1.00  0.00           H  
ATOM    302  N7   RG    10      15.916  -4.720  -1.744  1.00  0.00           N  
ATOM    303  C5   RG    10      15.258  -4.675  -3.007  1.00  0.00           C  
ATOM    304  C6   RG    10      15.393  -3.854  -4.202  1.00  0.00           C  
ATOM    305  O6   RG    10      16.118  -2.910  -4.575  1.00  0.00           O  
ATOM    306  N1   RG    10      14.539  -4.283  -5.230  1.00  0.00           N  
ATOM    307  H1   RG    10      14.319  -3.612  -5.952  1.00  0.00           H  
ATOM    308  C2   RG    10      13.703  -5.319  -5.052  1.00  0.00           C  
ATOM    309  N2   RG    10      12.918  -5.524  -6.089  1.00  0.00           N  
ATOM    310  H21  RG    10      12.311  -6.326  -5.993  1.00  0.00           H  
ATOM    311  H22  RG    10      12.990  -4.875  -6.860  1.00  0.00           H  
ATOM    312  N3   RG    10      13.672  -6.163  -4.046  1.00  0.00           N  
ATOM    313  C4   RG    10      14.334  -5.702  -2.960  1.00  0.00           C  
ATOM    314  C3'  RG    10      14.979  -9.154  -0.614  1.00  0.00           C  
ATOM    315  H3'  RG    10      15.907  -8.583  -0.584  1.00  0.00           H  
ATOM    316  C2'  RG    10      14.170  -8.809  -1.865  1.00  0.00           C  
ATOM    317 H2'1  RG    10      14.894  -8.770  -2.679  1.00  0.00           H  
ATOM    318  O2'  RG    10      13.094  -9.706  -2.101  1.00  0.00           O  
ATOM    319 HO'2  RG    10      12.718 -10.111  -1.316  1.00  0.00           H  
ATOM    320  O3'  RG    10      15.286 -10.569  -0.593  1.00  0.00           O  
ATOM    321  P    RU    11      16.640 -11.121  -1.317  1.00  0.00           P  
ATOM    322  O1P  RU    11      16.723 -12.598  -1.052  1.00  0.00           O  
ATOM    323  O2P  RU    11      17.744 -10.250  -0.902  1.00  0.00           O  
ATOM    324  O5'  RU    11      16.411 -10.843  -2.849  1.00  0.00           O  
ATOM    325  C5'  RU    11      15.684 -11.749  -3.612  1.00  0.00           C  
ATOM    326 H5'1  RU    11      14.688 -11.874  -3.186  1.00  0.00           H  
ATOM    327 H5'2  RU    11      16.170 -12.724  -3.631  1.00  0.00           H  
ATOM    328  C4'  RU    11      15.438 -11.305  -5.041  1.00  0.00           C  
ATOM    329  H4'  RU    11      14.884 -12.058  -5.602  1.00  0.00           H  
ATOM    330  O4'  RU    11      14.814  -9.997  -5.085  1.00  0.00           O  
ATOM    331  C1'  RU    11      15.269  -9.262  -6.218  1.00  0.00           C  
ATOM    332  H1'  RU    11      14.384  -8.875  -6.724  1.00  0.00           H  
ATOM    333  N1   RU    11      16.104  -8.079  -5.825  1.00  0.00           N  
ATOM    334  C6   RU    11      16.905  -8.132  -4.731  1.00  0.00           C  
ATOM    335  H6   RU    11      17.032  -9.054  -4.184  1.00  0.00           H  
ATOM    336  C5   RU    11      17.617  -7.078  -4.357  1.00  0.00           C  
ATOM    337  H5   RU    11      18.287  -7.133  -3.512  1.00  0.00           H  
ATOM    338  C4   RU    11      17.655  -5.910  -5.191  1.00  0.00           C  
ATOM    339  O4   RU    11      18.481  -4.996  -5.071  1.00  0.00           O  
ATOM    340  N3   RU    11      16.868  -5.908  -6.284  1.00  0.00           N  
ATOM    341  H3   RU    11      16.869  -5.107  -6.898  1.00  0.00           H  
ATOM    342  C2   RU    11      16.040  -6.963  -6.690  1.00  0.00           C  
ATOM    343  O2   RU    11      15.455  -6.938  -7.776  1.00  0.00           O  
ATOM    344  C3'  RU    11      16.693 -11.149  -5.890  1.00  0.00           C  
ATOM    345  H3'  RU    11      17.454 -10.640  -5.300  1.00  0.00           H  
ATOM    346  C2'  RU    11      16.108 -10.226  -7.027  1.00  0.00           C  
ATOM    347 H2'1  RU    11      16.879  -9.701  -7.591  1.00  0.00           H  
ATOM    348  O2'  RU    11      15.229 -10.946  -7.891  1.00  0.00           O  
ATOM    349 HO'2  RU    11      14.774 -10.333  -8.474  1.00  0.00           H  
ATOM    350  O3'  RU    11      17.324 -12.310  -6.349  1.00  0.00           O  
ATOM    351  P    RG    12      18.731 -12.259  -7.086  1.00  0.00           P  
ATOM    352  O1P  RG    12      18.856 -13.667  -7.477  1.00  0.00           O  
ATOM    353  O2P  RG    12      19.741 -11.693  -6.149  1.00  0.00           O  
ATOM    354  O5'  RG    12      18.797 -11.428  -8.450  1.00  0.00           O  
ATOM    355  C5'  RG    12      18.004 -11.815  -9.645  1.00  0.00           C  
ATOM    356 H5'1  RG    12      17.057 -12.240  -9.310  1.00  0.00           H  
ATOM    357 H5'2  RG    12      18.373 -12.706 -10.154  1.00  0.00           H  
ATOM    358  C4'  RG    12      17.606 -10.632 -10.554  1.00  0.00           C  
ATOM    359  H4'  RG    12      16.810 -10.977 -11.214  1.00  0.00           H  
ATOM    360  O4'  RG    12      17.201  -9.410  -9.986  1.00  0.00           O  
ATOM    361  C1'  RG    12      17.735  -8.319 -10.725  1.00  0.00           C  
ATOM    362  H1'  RG    12      17.005  -7.547 -10.969  1.00  0.00           H  
ATOM    363  N9   RG    12      18.686  -7.636  -9.851  1.00  0.00           N  
ATOM    364  C8   RG    12      19.145  -7.977  -8.581  1.00  0.00           C  
ATOM    365  H8   RG    12      19.024  -8.950  -8.129  1.00  0.00           H  
ATOM    366  N7   RG    12      19.873  -7.038  -8.012  1.00  0.00           N  
ATOM    367  C5   RG    12      19.899  -6.014  -8.926  1.00  0.00           C  
ATOM    368  C6   RG    12      20.621  -4.783  -8.879  1.00  0.00           C  
ATOM    369  O6   RG    12      21.339  -4.334  -8.046  1.00  0.00           O  
ATOM    370  N1   RG    12      20.332  -3.900 -10.008  1.00  0.00           N  
ATOM    371  H1   RG    12      20.884  -3.085 -10.233  1.00  0.00           H  
ATOM    372  C2   RG    12      19.513  -4.321 -11.079  1.00  0.00           C  
ATOM    373  N2   RG    12      19.612  -3.597 -12.160  1.00  0.00           N  
ATOM    374  H21  RG    12      19.177  -3.922 -13.012  1.00  0.00           H  
ATOM    375  H22  RG    12      20.048  -2.690 -12.077  1.00  0.00           H  
ATOM    376  N3   RG    12      18.898  -5.540 -11.175  1.00  0.00           N  
ATOM    377  C4   RG    12      19.094  -6.310 -10.065  1.00  0.00           C  
ATOM    378  C3'  RG    12      18.880 -10.363 -11.428  1.00  0.00           C  
ATOM    379  H3'  RG    12      19.757 -10.281 -10.786  1.00  0.00           H  
ATOM    380  C2'  RG    12      18.447  -8.895 -11.973  1.00  0.00           C  
ATOM    381 H2'1  RG    12      19.265  -8.194 -12.143  1.00  0.00           H  
ATOM    382  O2'  RG    12      17.530  -8.911 -13.064  1.00  0.00           O  
ATOM    383 HO'2  RG    12      17.440  -8.146 -13.637  1.00  0.00           H  
ATOM    384  O3'  RG    12      19.040 -11.265 -12.522  1.00  0.00           O  
ATOM    385  P    RC    13      20.585 -11.584 -13.055  1.00  0.00           P  
ATOM    386  O1P  RC    13      20.551 -12.785 -13.885  1.00  0.00           O  
ATOM    387  O2P  RC    13      21.468 -11.528 -11.848  1.00  0.00           O  
ATOM    388  O5'  RC    13      21.008 -10.382 -13.932  1.00  0.00           O  
ATOM    389  C5'  RC    13      20.354 -10.114 -15.195  1.00  0.00           C  
ATOM    390 H5'1  RC    13      19.286 -10.280 -15.056  1.00  0.00           H  
ATOM    391 H5'2  RC    13      20.686 -10.809 -15.967  1.00  0.00           H  
ATOM    392  C4'  RC    13      20.577  -8.615 -15.630  1.00  0.00           C  
ATOM    393  H4'  RC    13      20.059  -8.491 -16.581  1.00  0.00           H  
ATOM    394  O4'  RC    13      20.246  -7.680 -14.601  1.00  0.00           O  
ATOM    395  C1'  RC    13      21.121  -6.515 -14.508  1.00  0.00           C  
ATOM    396  H1'  RC    13      20.449  -5.671 -14.661  1.00  0.00           H  
ATOM    397  N1   RC    13      21.775  -6.304 -13.197  1.00  0.00           N  
ATOM    398  C6   RC    13      21.853  -7.293 -12.285  1.00  0.00           C  
ATOM    399  H6   RC    13      21.487  -8.274 -12.548  1.00  0.00           H  
ATOM    400  C5   RC    13      22.477  -6.989 -11.097  1.00  0.00           C  
ATOM    401  H5   RC    13      22.563  -7.688 -10.278  1.00  0.00           H  
ATOM    402  C4   RC    13      23.122  -5.702 -10.894  1.00  0.00           C  
ATOM    403  N4   RC    13      23.571  -5.333  -9.814  1.00  0.00           N  
ATOM    404  H41  RC    13      23.752  -4.340  -9.772  1.00  0.00           H  
ATOM    405  H42  RC    13      23.492  -5.917  -8.994  1.00  0.00           H  
ATOM    406  N3   RC    13      22.998  -4.790 -11.805  1.00  0.00           N  
ATOM    407  C2   RC    13      22.304  -5.001 -12.945  1.00  0.00           C  
ATOM    408  O2   RC    13      22.185  -4.069 -13.725  1.00  0.00           O  
ATOM    409  C3'  RC    13      22.038  -8.261 -15.782  1.00  0.00           C  
ATOM    410  H3'  RC    13      22.515  -8.740 -14.927  1.00  0.00           H  
ATOM    411  C2'  RC    13      22.130  -6.692 -15.661  1.00  0.00           C  
ATOM    412 H2'1  RC    13      23.136  -6.419 -15.344  1.00  0.00           H  
ATOM    413  O2'  RC    13      21.618  -6.092 -16.822  1.00  0.00           O  
ATOM    414 HO'2  RC    13      21.896  -6.651 -17.552  1.00  0.00           H  
ATOM    415  O3'  RC    13      22.595  -8.901 -16.972  1.00  0.00           O  
ATOM    416  P   RC3    14      24.250  -9.048 -17.062  1.00  0.00           P  
ATOM    417  O1P RC3    14      24.588  -9.888 -18.255  1.00  0.00           O  
ATOM    418  O2P RC3    14      24.686  -9.510 -15.700  1.00  0.00           O  
ATOM    419  O5' RC3    14      24.946  -7.620 -17.272  1.00  0.00           O  
ATOM    420  C5' RC3    14      24.682  -6.884 -18.406  1.00  0.00           C  
ATOM    421 H5'1 RC3    14      23.613  -6.740 -18.557  1.00  0.00           H  
ATOM    422 H5'2 RC3    14      25.130  -7.394 -19.259  1.00  0.00           H  
ATOM    423  C4' RC3    14      25.349  -5.490 -18.225  1.00  0.00           C  
ATOM    424  H4' RC3    14      25.155  -4.872 -19.101  1.00  0.00           H  
ATOM    425  O4' RC3    14      25.037  -4.884 -16.942  1.00  0.00           O  
ATOM    426  C1' RC3    14      26.192  -4.296 -16.371  1.00  0.00           C  
ATOM    427  H1' RC3    14      26.103  -3.214 -16.464  1.00  0.00           H  
ATOM    428  N1  RC3    14      26.508  -4.821 -14.978  1.00  0.00           N  
ATOM    429  C6  RC3    14      25.804  -5.846 -14.427  1.00  0.00           C  
ATOM    430  H6  RC3    14      25.143  -6.443 -15.040  1.00  0.00           H  
ATOM    431  C5  RC3    14      25.982  -6.153 -13.102  1.00  0.00           C  
ATOM    432  H5  RC3    14      25.353  -6.944 -12.721  1.00  0.00           H  
ATOM    433  C4  RC3    14      26.731  -5.233 -12.319  1.00  0.00           C  
ATOM    434  N4  RC3    14      26.999  -5.388 -11.056  1.00  0.00           N  
ATOM    435  H41 RC3    14      27.525  -4.703 -10.532  1.00  0.00           H  
ATOM    436  H42 RC3    14      26.526  -6.091 -10.506  1.00  0.00           H  
ATOM    437  N3  RC3    14      27.373  -4.170 -12.833  1.00  0.00           N  
ATOM    438  C2  RC3    14      27.331  -3.966 -14.164  1.00  0.00           C  
ATOM    439  O2  RC3    14      28.079  -3.141 -14.735  1.00  0.00           O  
ATOM    440  C3' RC3    14      26.884  -5.748 -18.194  1.00  0.00           C  
ATOM    441  H3' RC3    14      27.131  -6.629 -17.603  1.00  0.00           H  
ATOM    442  C2' RC3    14      27.303  -4.581 -17.371  1.00  0.00           C  
ATOM    443 H2'1 RC3    14      28.220  -4.883 -16.864  1.00  0.00           H  
ATOM    444  O2' RC3    14      27.709  -3.455 -18.118  1.00  0.00           O  
ATOM    445 HO'2 RC3    14      28.386  -3.768 -18.722  1.00  0.00           H  
ATOM    446  O3' RC3    14      27.429  -5.833 -19.524  1.00  0.00           O  
ATOM    447  H3T RC3    14      28.384  -5.762 -19.459  1.00  0.00           H  
END   
