# Supplementary material for: Can We Ever Develop an Ideal RNA Force Field? Lessons Learned from Simulations of the UUCG RNA Tetraloop and Other Systems
Source: J Chem Theory Comput. 2025 Jan 15;21(8):4183–202. doi: 10.1021/acs.jctc.4c01357 (PMC12020377; doi:10.1021/acs.jctc.4c01357)
Supplement: Supplementary file 2 — ct4c01357_si_002.zip [file ct4c01357_si_002.zip › pdbs-GQs/figureS25.pdb]

ATOM      1 HO5' U5  X   1       7.700  -7.070   6.860  0.00  0.00           H
ATOM      2  O5' U5  X   1       7.750  -7.200   5.910  0.00  0.00           O
ATOM      3  C5' U5  X   1       6.440  -7.180   5.410  0.00  0.00           C
ATOM      4  H5' U5  X   1       6.120  -6.160   5.200  0.00  0.00           H
ATOM      5 H5'' U5  X   1       5.830  -7.680   6.160  0.00  0.00           H
ATOM      6  C4' U5  X   1       6.210  -7.970   4.060  0.00  0.00           C
ATOM      7  H4' U5  X   1       5.130  -7.970   3.940  0.00  0.00           H
ATOM      8  O4' U5  X   1       6.780  -7.230   2.990  0.00  0.00           O
ATOM      9  C1' U5  X   1       7.570  -8.140   2.150  0.00  0.00           C
ATOM     10  H1' U5  X   1       6.790  -8.560   1.520  0.00  0.00           H
ATOM     11  N1  U5  X   1       8.820  -7.700   1.480  0.00  0.00           N
ATOM     12  C6  U5  X   1       9.650  -6.810   2.150  0.00  0.00           C
ATOM     13  H6  U5  X   1       9.420  -6.540   3.160  0.00  0.00           H
ATOM     14  C5  U5  X   1      10.750  -6.430   1.540  0.00  0.00           C
ATOM     15  H5  U5  X   1      11.380  -5.760   2.110  0.00  0.00           H
ATOM     16  C4  U5  X   1      11.150  -6.720   0.170  0.00  0.00           C
ATOM     17  O4  U5  X   1      12.130  -6.170  -0.330  0.00  0.00           O
ATOM     18  N3  U5  X   1      10.310  -7.610  -0.370  0.00  0.00           N
ATOM     19  H3  U5  X   1      10.510  -7.780  -1.340  0.00  0.00           H
ATOM     20  C2  U5  X   1       9.110  -8.080   0.180  0.00  0.00           C
ATOM     21  O2  U5  X   1       8.340  -8.740  -0.510  0.00  0.00           O
ATOM     22  C3' U5  X   1       6.790  -9.340   4.060  0.00  0.00           C
ATOM     23  H3' U5  X   1       7.090  -9.720   5.040  0.00  0.00           H
ATOM     24  C2' U5  X   1       7.940  -9.280   3.070  0.00  0.00           C
ATOM     25  H2' U5  X   1       8.830  -9.040   3.640  0.00  0.00           H
ATOM     26  O2' U5  X   1       8.130 -10.480   2.340  0.00  0.00           O
ATOM     27 HO2' U5  X   1       7.270 -10.920   2.340  0.00  0.00           H
ATOM     28  O3' U5  X   1       5.930 -10.280   3.410  0.00  0.00           O
ATOM     29  P   A   X   2       4.860 -11.290   4.180  0.00  0.00           P
ATOM     30  OP1 A   X   2       5.390 -11.750   5.480  0.00  0.00           O
ATOM     31  OP2 A   X   2       4.440 -12.280   3.230  0.00  0.00           O
ATOM     32  O5' A   X   2       3.560 -10.320   4.380  0.00  0.00           O
ATOM     33  C5' A   X   2       3.120  -9.850   5.660  0.00  0.00           C
ATOM     34  H5' A   X   2       3.940  -9.280   6.090  0.00  0.00           H
ATOM     35 H5'' A   X   2       3.030 -10.770   6.230  0.00  0.00           H
ATOM     36  C4' A   X   2       1.750  -9.070   5.500  0.00  0.00           C
ATOM     37  H4' A   X   2       1.250  -8.710   6.400  0.00  0.00           H
ATOM     38  O4' A   X   2       1.900  -7.930   4.590  0.00  0.00           O
ATOM     39  C1' A   X   2       1.520  -8.230   3.210  0.00  0.00           C
ATOM     40  H1' A   X   2       0.800  -7.450   2.980  0.00  0.00           H
ATOM     41  N9  A   X   2       2.620  -8.210   2.220  0.00  0.00           N
ATOM     42  C8  A   X   2       2.840  -9.020   1.150  0.00  0.00           C
ATOM     43  H8  A   X   2       2.280  -9.950   1.150  0.00  0.00           H
ATOM     44  N7  A   X   2       3.840  -8.690   0.290  0.00  0.00           N
ATOM     45  C5  A   X   2       4.130  -7.380   0.750  0.00  0.00           C
ATOM     46  C6  A   X   2       5.050  -6.360   0.400  0.00  0.00           C
ATOM     47  N6  A   X   2       5.610  -6.340  -0.800  0.00  0.00           N
ATOM     48  H61 A   X   2       6.240  -5.600  -1.080  0.00  0.00           H
ATOM     49  H62 A   X   2       5.520  -7.120  -1.420  0.00  0.00           H
ATOM     50  N1  A   X   2       5.290  -5.350   1.200  0.00  0.00           N
ATOM     51  C2  A   X   2       4.630  -5.260   2.280  0.00  0.00           C
ATOM     52  H2  A   X   2       4.970  -4.560   3.030  0.00  0.00           H
ATOM     53  N3  A   X   2       3.680  -6.080   2.790  0.00  0.00           N
ATOM     54  C4  A   X   2       3.520  -7.170   1.950  0.00  0.00           C
ATOM     55  C3' A   X   2       0.640  -9.940   4.830  0.00  0.00           C
ATOM     56  H3' A   X   2       0.870 -10.970   5.080  0.00  0.00           H
ATOM     57  C2' A   X   2       0.780  -9.660   3.350  0.00  0.00           C
ATOM     58  H2' A   X   2       1.460 -10.410   2.940  0.00  0.00           H
ATOM     59  O2' A   X   2      -0.420  -9.660   2.670  0.00  0.00           O
ATOM     60 HO2' A   X   2      -1.160  -9.550   3.270  0.00  0.00           H
ATOM     61  O3' A   X   2      -0.530  -9.550   5.500  0.00  0.00           O
ATOM     62  P   G   X   3      -1.870 -10.370   5.300  0.00  0.00           P
ATOM     63  OP1 G   X   3      -2.660 -10.120   6.580  0.00  0.00           O
ATOM     64  OP2 G   X   3      -1.710 -11.740   4.780  0.00  0.00           O
ATOM     65  O5' G   X   3      -2.550  -9.530   4.190  0.00  0.00           O
ATOM     66  C5' G   X   3      -3.370  -8.440   4.560  0.00  0.00           C
ATOM     67  H5' G   X   3      -2.800  -7.830   5.260  0.00  0.00           H
ATOM     68 H5'' G   X   3      -4.220  -8.850   5.110  0.00  0.00           H
ATOM     69  C4' G   X   3      -3.840  -7.710   3.300  0.00  0.00           C
ATOM     70  H4' G   X   3      -4.380  -6.810   3.620  0.00  0.00           H
ATOM     71  O4' G   X   3      -2.610  -7.330   2.680  0.00  0.00           O
ATOM     72  C1' G   X   3      -2.750  -7.640   1.280  0.00  0.00           C
ATOM     73  H1' G   X   3      -3.440  -6.900   0.860  0.00  0.00           H
ATOM     74  N9  G   X   3      -1.360  -7.650   0.690  0.00  0.00           N
ATOM     75  C8  G   X   3      -0.990  -8.310  -0.460  0.00  0.00           C
ATOM     76  H8  G   X   3      -1.520  -9.210  -0.750  0.00  0.00           H
ATOM     77  N7  G   X   3       0.020  -7.870  -1.080  0.00  0.00           N
ATOM     78  C5  G   X   3       0.370  -6.730  -0.380  0.00  0.00           C
ATOM     79  C6  G   X   3       1.430  -5.800  -0.590  0.00  0.00           C
ATOM     80  O6  G   X   3       2.240  -5.810  -1.480  0.00  0.00           O
ATOM     81  N1  G   X   3       1.570  -4.860   0.440  0.00  0.00           N
ATOM     82  H1  G   X   3       2.310  -4.180   0.360  0.00  0.00           H
ATOM     83  C2  G   X   3       0.860  -4.900   1.560  0.00  0.00           C
ATOM     84  N2  G   X   3       1.220  -4.000   2.370  0.00  0.00           N
ATOM     85  H21 G   X   3       2.090  -3.490   2.300  0.00  0.00           H
ATOM     86  H22 G   X   3       0.690  -3.990   3.240  0.00  0.00           H
ATOM     87  N3  G   X   3      -0.290  -5.620   1.690  0.00  0.00           N
ATOM     88  C4  G   X   3      -0.470  -6.590   0.730  0.00  0.00           C
ATOM     89  C3' G   X   3      -4.590  -8.530   2.250  0.00  0.00           C
ATOM     90  H3' G   X   3      -4.950  -9.380   2.830  0.00  0.00           H
ATOM     91  C2' G   X   3      -3.500  -9.000   1.340  0.00  0.00           C
ATOM     92  H2' G   X   3      -2.840  -9.780   1.710  0.00  0.00           H
ATOM     93  O2' G   X   3      -3.950  -9.410  -0.020  0.00  0.00           O
ATOM     94 HO2' G   X   3      -4.560  -8.750  -0.360  0.00  0.00           H
ATOM     95  O3' G   X   3      -5.600  -7.900   1.550  0.00  0.00           O
ATOM     96  P   G   X   4      -6.930  -7.320   2.160  0.00  0.00           P
ATOM     97  OP1 G   X   4      -7.130  -7.940   3.490  0.00  0.00           O
ATOM     98  OP2 G   X   4      -7.910  -7.490   1.100  0.00  0.00           O
ATOM     99  O5' G   X   4      -6.580  -5.760   2.380  0.00  0.00           O
ATOM    100  C5' G   X   4      -6.370  -4.850   1.320  0.00  0.00           C
ATOM    101  H5' G   X   4      -7.380  -4.620   0.980  0.00  0.00           H
ATOM    102 H5'' G   X   4      -5.910  -5.500   0.580  0.00  0.00           H
ATOM    103  C4' G   X   4      -5.500  -3.680   1.590  0.00  0.00           C
ATOM    104  H4' G   X   4      -5.830  -3.280   2.550  0.00  0.00           H
ATOM    105  O4' G   X   4      -4.160  -4.010   1.570  0.00  0.00           O
ATOM    106  C1' G   X   4      -3.340  -2.940   1.250  0.00  0.00           C
ATOM    107  H1' G   X   4      -2.760  -2.630   2.120  0.00  0.00           H
ATOM    108  N9  G   X   4      -2.550  -3.270   0.080  0.00  0.00           N
ATOM    109  C8  G   X   4      -2.830  -4.210  -0.950  0.00  0.00           C
ATOM    110  H8  G   X   4      -3.720  -4.810  -0.940  0.00  0.00           H
ATOM    111  N7  G   X   4      -1.880  -4.220  -1.830  0.00  0.00           N
ATOM    112  C5  G   X   4      -0.890  -3.310  -1.420  0.00  0.00           C
ATOM    113  C6  G   X   4       0.340  -2.900  -2.010  0.00  0.00           C
ATOM    114  O6  G   X   4       0.810  -3.330  -3.070  0.00  0.00           O
ATOM    115  N1  G   X   4       0.990  -1.870  -1.410  0.00  0.00           N
ATOM    116  H1  G   X   4       1.900  -1.600  -1.740  0.00  0.00           H
ATOM    117  C2  G   X   4       0.490  -1.380  -0.230  0.00  0.00           C
ATOM    118  N2  G   X   4       1.380  -0.620   0.380  0.00  0.00           N
ATOM    119  H21 G   X   4       2.220  -0.460  -0.150  0.00  0.00           H
ATOM    120  H22 G   X   4       1.140  -0.430   1.340  0.00  0.00           H
ATOM    121  N3  G   X   4      -0.570  -1.780   0.410  0.00  0.00           N
ATOM    122  C4  G   X   4      -1.310  -2.720  -0.270  0.00  0.00           C
ATOM    123  C3' G   X   4      -5.500  -2.640   0.510  0.00  0.00           C
ATOM    124  H3' G   X   4      -5.410  -3.060  -0.490  0.00  0.00           H
ATOM    125  C2' G   X   4      -4.370  -1.790   0.870  0.00  0.00           C
ATOM    126  H2' G   X   4      -4.030  -1.300  -0.040  0.00  0.00           H
ATOM    127  O2' G   X   4      -4.640  -0.900   1.990  0.00  0.00           O
ATOM    128 HO2' G   X   4      -4.140  -0.090   1.900  0.00  0.00           H
ATOM    129  O3' G   X   4      -6.830  -2.020   0.580  0.00  0.00           O
ATOM    130  P   G   X   5      -7.430  -1.290  -0.720  0.00  0.00           P
ATOM    131  OP1 G   X   5      -8.930  -1.190  -0.570  0.00  0.00           O
ATOM    132  OP2 G   X   5      -6.870  -2.040  -1.920  0.00  0.00           O
ATOM    133  O5' G   X   5      -6.800   0.170  -0.690  0.00  0.00           O
ATOM    134  C5' G   X   5      -6.840   1.010   0.370  0.00  0.00           C
ATOM    135  H5' G   X   5      -6.910   0.470   1.320  0.00  0.00           H
ATOM    136 H5'' G   X   5      -7.820   1.490   0.400  0.00  0.00           H
ATOM    137  C4' G   X   5      -5.770   2.150   0.270  0.00  0.00           C
ATOM    138  H4' G   X   5      -5.880   2.830   1.120  0.00  0.00           H
ATOM    139  O4' G   X   5      -4.470   1.610   0.430  0.00  0.00           O
ATOM    140  C1' G   X   5      -3.680   2.250  -0.510  0.00  0.00           C
ATOM    141  H1' G   X   5      -2.750   2.560  -0.040  0.00  0.00           H
ATOM    142  N9  G   X   5      -3.310   1.280  -1.640  0.00  0.00           N
ATOM    143  C8  G   X   5      -4.110   0.320  -2.310  0.00  0.00           C
ATOM    144  H8  G   X   5      -5.170   0.350  -2.120  0.00  0.00           H
ATOM    145  N7  G   X   5      -3.570  -0.340  -3.300  0.00  0.00           N
ATOM    146  C5  G   X   5      -2.240   0.210  -3.300  0.00  0.00           C
ATOM    147  C6  G   X   5      -1.180   0.040  -4.190  0.00  0.00           C
ATOM    148  O6  G   X   5      -1.130  -0.770  -5.130  0.00  0.00           O
ATOM    149  N1  G   X   5      -0.060   0.710  -4.010  0.00  0.00           N
ATOM    150  H1  G   X   5       0.650   0.720  -4.730  0.00  0.00           H
ATOM    151  C2  G   X   5       0.060   1.580  -2.980  0.00  0.00           C
ATOM    152  N2  G   X   5       1.180   2.190  -2.780  0.00  0.00           N
ATOM    153  H21 G   X   5       1.830   2.200  -3.560  0.00  0.00           H
ATOM    154  H22 G   X   5       1.290   2.840  -2.010  0.00  0.00           H
ATOM    155  N3  G   X   5      -0.950   1.910  -2.140  0.00  0.00           N
ATOM    156  C4  G   X   5      -2.120   1.190  -2.300  0.00  0.00           C
ATOM    157  C3' G   X   5      -5.770   3.030  -0.960  0.00  0.00           C
ATOM    158  H3' G   X   5      -5.960   2.420  -1.840  0.00  0.00           H
ATOM    159  C2' G   X   5      -4.340   3.510  -1.000  0.00  0.00           C
ATOM    160  H2' G   X   5      -3.920   3.690  -1.980  0.00  0.00           H
ATOM    161  O2' G   X   5      -4.050   4.550  -0.100  0.00  0.00           O
ATOM    162 HO2' G   X   5      -4.790   5.150  -0.130  0.00  0.00           H
ATOM    163  O3' G   X   5      -6.510   4.280  -0.820  0.00  0.00           O
ATOM    164  P   U   X   6      -8.030   4.160  -0.960  0.00  0.00           P
ATOM    165  OP1 U   X   6      -8.350   3.030  -1.840  0.00  0.00           O
ATOM    166  OP2 U   X   6      -8.470   5.500  -1.370  0.00  0.00           O
ATOM    167  O5' U   X   6      -8.440   3.860   0.510  0.00  0.00           O
ATOM    168  C5' U   X   6      -8.430   4.840   1.490  0.00  0.00           C
ATOM    169  H5' U   X   6      -8.810   5.740   1.000  0.00  0.00           H
ATOM    170 H5'' U   X   6      -7.420   5.030   1.840  0.00  0.00           H
ATOM    171  C4' U   X   6      -9.320   4.430   2.700  0.00  0.00           C
ATOM    172  H4' U   X   6      -9.140   5.130   3.520  0.00  0.00           H
ATOM    173  O4' U   X   6     -10.660   4.530   2.320  0.00  0.00           O
ATOM    174  C1' U   X   6     -11.170   3.220   2.280  0.00  0.00           C
ATOM    175  H1' U   X   6     -11.750   2.910   3.150  0.00  0.00           H
ATOM    176  N1  U   X   6     -12.000   3.010   1.020  0.00  0.00           N
ATOM    177  C6  U   X   6     -11.670   3.640  -0.160  0.00  0.00           C
ATOM    178  H6  U   X   6     -10.870   4.350  -0.100  0.00  0.00           H
ATOM    179  C5  U   X   6     -12.300   3.270  -1.280  0.00  0.00           C
ATOM    180  H5  U   X   6     -12.010   3.750  -2.200  0.00  0.00           H
ATOM    181  C4  U   X   6     -13.310   2.210  -1.380  0.00  0.00           C
ATOM    182  O4  U   X   6     -13.830   1.790  -2.400  0.00  0.00           O
ATOM    183  N3  U   X   6     -13.640   1.700  -0.100  0.00  0.00           N
ATOM    184  H3  U   X   6     -14.460   1.110   0.010  0.00  0.00           H
ATOM    185  C2  U   X   6     -13.020   2.070   1.070  0.00  0.00           C
ATOM    186  O2  U   X   6     -13.270   1.430   2.080  0.00  0.00           O
ATOM    187  C3' U   X   6      -9.150   2.970   3.220  0.00  0.00           C
ATOM    188  H3' U   X   6      -8.110   2.680   3.070  0.00  0.00           H
ATOM    189  C2' U   X   6     -10.010   2.250   2.270  0.00  0.00           C
ATOM    190  H2' U   X   6      -9.520   2.160   1.300  0.00  0.00           H
ATOM    191  O2' U   X   6     -10.350   0.980   2.760  0.00  0.00           O
ATOM    192 HO2' U   X   6      -9.810   0.790   3.530  0.00  0.00           H
ATOM    193  O3' U   X   6      -9.350   3.040   4.620  0.00  0.00           O
ATOM    194  P   U   X   7      -8.860   1.930   5.670  0.00  0.00           P
ATOM    195  OP1 U   X   7      -9.310   0.630   5.190  0.00  0.00           O
ATOM    196  OP2 U   X   7      -9.300   2.400   7.000  0.00  0.00           O
ATOM    197  O5' U   X   7      -7.280   2.130   5.610  0.00  0.00           O
ATOM    198  C5' U   X   7      -6.400   1.300   4.780  0.00  0.00           C
ATOM    199  H5' U   X   7      -7.070   0.750   4.120  0.00  0.00           H
ATOM    200 H5'' U   X   7      -5.850   0.650   5.460  0.00  0.00           H
ATOM    201  C4' U   X   7      -5.370   2.110   4.100  0.00  0.00           C
ATOM    202  H4' U   X   7      -4.880   1.410   3.420  0.00  0.00           H
ATOM    203  O4' U   X   7      -5.960   3.260   3.490  0.00  0.00           O
ATOM    204  C1' U   X   7      -4.990   4.270   3.500  0.00  0.00           C
ATOM    205  H1' U   X   7      -4.730   4.560   2.480  0.00  0.00           H
ATOM    206  N1  U   X   7      -5.490   5.460   4.210  0.00  0.00           N
ATOM    207  C6  U   X   7      -6.650   5.490   4.810  0.00  0.00           C
ATOM    208  H6  U   X   7      -7.340   4.650   4.860  0.00  0.00           H
ATOM    209  C5  U   X   7      -7.260   6.670   5.250  0.00  0.00           C
ATOM    210  H5  U   X   7      -8.270   6.640   5.630  0.00  0.00           H
ATOM    211  C4  U   X   7      -6.410   7.840   5.280  0.00  0.00           C
ATOM    212  O4  U   X   7      -6.920   8.880   5.720  0.00  0.00           O
ATOM    213  N3  U   X   7      -5.180   7.760   4.700  0.00  0.00           N
ATOM    214  H3  U   X   7      -4.800   8.650   4.400  0.00  0.00           H
ATOM    215  C2  U   X   7      -4.650   6.590   4.020  0.00  0.00           C
ATOM    216  O2  U   X   7      -3.650   6.690   3.410  0.00  0.00           O
ATOM    217  C3' U   X   7      -4.280   2.650   4.990  0.00  0.00           C
ATOM    218  H3' U   X   7      -4.730   3.130   5.860  0.00  0.00           H
ATOM    219  C2' U   X   7      -3.690   3.690   4.140  0.00  0.00           C
ATOM    220  H2' U   X   7      -3.200   4.400   4.820  0.00  0.00           H
ATOM    221  O2' U   X   7      -2.780   3.260   3.130  0.00  0.00           O
ATOM    222 HO2' U   X   7      -2.370   2.410   3.320  0.00  0.00           H
ATOM    223  O3' U   X   7      -3.380   1.680   5.400  0.00  0.00           O
ATOM    224  P   A   X   8      -2.500   1.760   6.710  0.00  0.00           P
ATOM    225  OP1 A   X   8      -1.670   0.530   6.920  0.00  0.00           O
ATOM    226  OP2 A   X   8      -3.400   2.100   7.810  0.00  0.00           O
ATOM    227  O5' A   X   8      -1.530   2.940   6.440  0.00  0.00           O
ATOM    228  C5' A   X   8      -0.490   2.820   5.500  0.00  0.00           C
ATOM    229  H5' A   X   8      -0.930   2.440   4.580  0.00  0.00           H
ATOM    230 H5'' A   X   8       0.250   2.160   5.950  0.00  0.00           H
ATOM    231  C4' A   X   8       0.240   4.090   5.210  0.00  0.00           C
ATOM    232  H4' A   X   8       1.000   3.770   4.490  0.00  0.00           H
ATOM    233  O4' A   X   8      -0.660   5.070   4.650  0.00  0.00           O
ATOM    234  C1' A   X   8      -0.400   6.330   5.360  0.00  0.00           C
ATOM    235  H1' A   X   8      -0.230   7.160   4.690  0.00  0.00           H
ATOM    236  N9  A   X   8      -1.560   6.580   6.350  0.00  0.00           N
ATOM    237  C8  A   X   8      -2.150   5.870   7.300  0.00  0.00           C
ATOM    238  H8  A   X   8      -1.800   4.850   7.320  0.00  0.00           H
ATOM    239  N7  A   X   8      -3.190   6.420   7.970  0.00  0.00           N
ATOM    240  C5  A   X   8      -3.180   7.680   7.410  0.00  0.00           C
ATOM    241  C6  A   X   8      -3.960   8.890   7.610  0.00  0.00           C
ATOM    242  N6  A   X   8      -4.900   9.010   8.570  0.00  0.00           N
ATOM    243  H61 A   X   8      -5.360   9.900   8.670  0.00  0.00           H
ATOM    244  H62 A   X   8      -5.150   8.250   9.180  0.00  0.00           H
ATOM    245  N1  A   X   8      -3.710  10.020   6.950  0.00  0.00           N
ATOM    246  C2  A   X   8      -2.710   9.990   6.040  0.00  0.00           C
ATOM    247  H2  A   X   8      -2.590  10.930   5.520  0.00  0.00           H
ATOM    248  N3  A   X   8      -1.990   8.950   5.730  0.00  0.00           N
ATOM    249  C4  A   X   8      -2.260   7.810   6.420  0.00  0.00           C
ATOM    250  C3' A   X   8       0.950   4.730   6.400  0.00  0.00           C
ATOM    251  H3' A   X   8       0.420   4.550   7.330  0.00  0.00           H
ATOM    252  C2' A   X   8       0.980   6.190   6.060  0.00  0.00           C
ATOM    253  H2' A   X   8       1.070   6.830   6.940  0.00  0.00           H
ATOM    254  O2' A   X   8       1.970   6.640   5.150  0.00  0.00           O
ATOM    255 HO2' A   X   8       1.920   6.150   4.330  0.00  0.00           H
ATOM    256  O3' A   X   8       2.270   4.340   6.550  0.00  0.00           O
ATOM    257  P   G   X   9       2.640   2.970   7.260  0.00  0.00           P
ATOM    258  OP1 G   X   9       1.740   2.690   8.400  0.00  0.00           O
ATOM    259  OP2 G   X   9       4.120   3.140   7.570  0.00  0.00           O
ATOM    260  O5' G   X   9       2.280   1.890   6.150  0.00  0.00           O
ATOM    261  C5' G   X   9       3.160   0.880   5.790  0.00  0.00           C
ATOM    262  H5' G   X   9       2.760   0.160   5.080  0.00  0.00           H
ATOM    263 H5'' G   X   9       3.570   0.260   6.580  0.00  0.00           H
ATOM    264  C4' G   X   9       4.400   1.380   4.970  0.00  0.00           C
ATOM    265  H4' G   X   9       4.950   2.090   5.590  0.00  0.00           H
ATOM    266  O4' G   X   9       5.240   0.300   4.860  0.00  0.00           O
ATOM    267  C1' G   X   9       5.670   0.240   3.490  0.00  0.00           C
ATOM    268  H1' G   X   9       6.750   0.190   3.390  0.00  0.00           H
ATOM    269  N9  G   X   9       5.070  -0.890   2.600  0.00  0.00           N
ATOM    270  C8  G   X   9       3.910  -1.530   2.820  0.00  0.00           C
ATOM    271  H8  G   X   9       3.450  -1.490   3.790  0.00  0.00           H
ATOM    272  N7  G   X   9       3.520  -2.290   1.820  0.00  0.00           N
ATOM    273  C5  G   X   9       4.570  -2.050   0.850  0.00  0.00           C
ATOM    274  C6  G   X   9       4.750  -2.530  -0.480  0.00  0.00           C
ATOM    275  O6  G   X   9       3.900  -3.050  -1.230  0.00  0.00           O
ATOM    276  N1  G   X   9       5.960  -2.210  -1.010  0.00  0.00           N
ATOM    277  H1  G   X   9       6.270  -2.680  -1.850  0.00  0.00           H
ATOM    278  C2  G   X   9       6.860  -1.380  -0.420  0.00  0.00           C
ATOM    279  N2  G   X   9       7.870  -0.950  -1.120  0.00  0.00           N
ATOM    280  H21 G   X   9       8.020  -1.320  -2.050  0.00  0.00           H
ATOM    281  H22 G   X   9       8.410  -0.280  -0.590  0.00  0.00           H
ATOM    282  N3  G   X   9       6.660  -0.810   0.720  0.00  0.00           N
ATOM    283  C4  G   X   9       5.550  -1.260   1.380  0.00  0.00           C
ATOM    284  C3' G   X   9       4.060   2.010   3.660  0.00  0.00           C
ATOM    285  H3' G   X   9       3.220   1.430   3.270  0.00  0.00           H
ATOM    286  C2' G   X   9       5.280   1.590   2.880  0.00  0.00           C
ATOM    287  H2' G   X   9       4.970   1.570   1.840  0.00  0.00           H
ATOM    288  O2' G   X   9       6.470   2.440   2.950  0.00  0.00           O
ATOM    289 HO2' G   X   9       6.770   2.740   2.090  0.00  0.00           H
ATOM    290  O3' G   X   9       3.790   3.370   3.640  0.00  0.00           O
ATOM    291  P   G   X  10       2.940   4.020   2.440  0.00  0.00           P
ATOM    292  OP1 G   X  10       2.690   5.420   2.910  0.00  0.00           O
ATOM    293  OP2 G   X  10       1.820   3.230   2.040  0.00  0.00           O
ATOM    294  O5' G   X  10       3.930   4.190   1.170  0.00  0.00           O
ATOM    295  C5' G   X  10       5.120   4.940   1.230  0.00  0.00           C
ATOM    296  H5' G   X  10       5.720   4.800   2.120  0.00  0.00           H
ATOM    297 H5'' G   X  10       4.820   5.990   1.320  0.00  0.00           H
ATOM    298  C4' G   X  10       5.910   4.660  -0.040  0.00  0.00           C
ATOM    299  H4' G   X  10       6.780   5.310   0.040  0.00  0.00           H
ATOM    300  O4' G   X  10       6.280   3.290   0.010  0.00  0.00           O
ATOM    301  C1' G   X  10       6.470   2.960  -1.320  0.00  0.00           C
ATOM    302  H1' G   X  10       7.430   2.460  -1.440  0.00  0.00           H
ATOM    303  N9  G   X  10       5.420   1.910  -1.670  0.00  0.00           N
ATOM    304  C8  G   X  10       4.420   1.450  -0.870  0.00  0.00           C
ATOM    305  H8  G   X  10       4.190   1.920   0.070  0.00  0.00           H
ATOM    306  N7  G   X  10       3.670   0.440  -1.340  0.00  0.00           N
ATOM    307  C5  G   X  10       4.250   0.260  -2.590  0.00  0.00           C
ATOM    308  C6  G   X  10       4.010  -0.710  -3.650  0.00  0.00           C
ATOM    309  O6  G   X  10       3.050  -1.530  -3.750  0.00  0.00           O
ATOM    310  N1  G   X  10       5.010  -0.780  -4.640  0.00  0.00           N
ATOM    311  H1  G   X  10       4.960  -1.510  -5.330  0.00  0.00           H
ATOM    312  C2  G   X  10       6.030   0.110  -4.650  0.00  0.00           C
ATOM    313  N2  G   X  10       6.690   0.070  -5.760  0.00  0.00           N
ATOM    314  H21 G   X  10       6.380  -0.560  -6.480  0.00  0.00           H
ATOM    315  H22 G   X  10       7.500   0.670  -5.840  0.00  0.00           H
ATOM    316  N3  G   X  10       6.270   1.120  -3.770  0.00  0.00           N
ATOM    317  C4  G   X  10       5.360   1.090  -2.760  0.00  0.00           C
ATOM    318  C3' G   X  10       5.280   4.850  -1.390  0.00  0.00           C
ATOM    319  H3' G   X  10       4.340   4.320  -1.350  0.00  0.00           H
ATOM    320  C2' G   X  10       6.350   4.170  -2.230  0.00  0.00           C
ATOM    321  H2' G   X  10       6.050   3.950  -3.260  0.00  0.00           H
ATOM    322  O2' G   X  10       7.630   4.850  -2.280  0.00  0.00           O
ATOM    323 HO2' G   X  10       8.150   4.200  -2.760  0.00  0.00           H
ATOM    324  O3' G   X  10       5.150   6.230  -1.770  0.00  0.00           O
ATOM    325  P   G   X  11       4.020   6.770  -2.800  0.00  0.00           P
ATOM    326  OP1 G   X  11       4.050   8.230  -2.820  0.00  0.00           O
ATOM    327  OP2 G   X  11       2.730   6.090  -2.440  0.00  0.00           O
ATOM    328  O5' G   X  11       4.550   6.300  -4.270  0.00  0.00           O
ATOM    329  C5' G   X  11       5.840   6.830  -4.770  0.00  0.00           C
ATOM    330  H5' G   X  11       6.630   6.680  -4.040  0.00  0.00           H
ATOM    331 H5'' G   X  11       5.820   7.900  -4.970  0.00  0.00           H
ATOM    332  C4' G   X  11       6.270   6.130  -6.040  0.00  0.00           C
ATOM    333  H4' G   X  11       7.110   6.540  -6.590  0.00  0.00           H
ATOM    334  O4' G   X  11       6.490   4.710  -5.780  0.00  0.00           O
ATOM    335  C1' G   X  11       6.010   3.880  -6.820  0.00  0.00           C
ATOM    336  H1' G   X  11       6.710   3.140  -7.210  0.00  0.00           H
ATOM    337  N9  G   X  11       4.900   3.110  -6.340  0.00  0.00           N
ATOM    338  C8  G   X  11       4.210   3.220  -5.140  0.00  0.00           C
ATOM    339  H8  G   X  11       4.470   4.020  -4.460  0.00  0.00           H
ATOM    340  N7  G   X  11       3.230   2.330  -5.020  0.00  0.00           N
ATOM    341  C5  G   X  11       3.350   1.610  -6.240  0.00  0.00           C
ATOM    342  C6  G   X  11       2.510   0.500  -6.770  0.00  0.00           C
ATOM    343  O6  G   X  11       1.560  -0.060  -6.280  0.00  0.00           O
ATOM    344  N1  G   X  11       3.040  -0.050  -7.980  0.00  0.00           N
ATOM    345  H1  G   X  11       2.520  -0.800  -8.400  0.00  0.00           H
ATOM    346  C2  G   X  11       4.090   0.500  -8.680  0.00  0.00           C
ATOM    347  N2  G   X  11       4.430  -0.140  -9.780  0.00  0.00           N
ATOM    348  H21 G   X  11       3.970  -1.010 -10.020  0.00  0.00           H
ATOM    349  H22 G   X  11       5.100   0.320 -10.370  0.00  0.00           H
ATOM    350  N3  G   X  11       4.820   1.510  -8.240  0.00  0.00           N
ATOM    351  C4  G   X  11       4.370   2.030  -7.040  0.00  0.00           C
ATOM    352  C3' G   X  11       5.140   6.160  -7.080  0.00  0.00           C
ATOM    353  H3' G   X  11       4.260   5.940  -6.480  0.00  0.00           H
ATOM    354  C2' G   X  11       5.590   4.890  -7.950  0.00  0.00           C
ATOM    355  H2' G   X  11       4.690   4.450  -8.380  0.00  0.00           H
ATOM    356  O2' G   X  11       6.570   5.150  -8.920  0.00  0.00           O
ATOM    357 HO2' G   X  11       6.540   4.490  -9.610  0.00  0.00           H
ATOM    358  O3' G   X  11       5.040   7.440  -7.720  0.00  0.00           O
ATOM    359  P   U3  X  12       3.700   7.970  -8.250  0.00  0.00           P
ATOM    360  OP1 U3  X  12       4.030   9.200  -9.050  0.00  0.00           O
ATOM    361  OP2 U3  X  12       2.720   8.040  -7.140  0.00  0.00           O
ATOM    362  O5' U3  X  12       3.160   6.900  -9.290  0.00  0.00           O
ATOM    363  C5' U3  X  12       3.930   6.720 -10.440  0.00  0.00           C
ATOM    364  H5' U3  X  12       4.950   6.440 -10.150  0.00  0.00           H
ATOM    365 H5'' U3  X  12       3.990   7.760 -10.780  0.00  0.00           H
ATOM    366  C4' U3  X  12       3.360   5.660 -11.420  0.00  0.00           C
ATOM    367  H4' U3  X  12       3.890   5.730 -12.370  0.00  0.00           H
ATOM    368  O4' U3  X  12       3.500   4.400 -10.760  0.00  0.00           O
ATOM    369  C1' U3  X  12       2.280   3.680 -10.970  0.00  0.00           C
ATOM    370  H1' U3  X  12       2.530   2.700 -11.370  0.00  0.00           H
ATOM    371  N1  U3  X  12       1.590   3.370  -9.680  0.00  0.00           N
ATOM    372  C6  U3  X  12       1.580   4.340  -8.660  0.00  0.00           C
ATOM    373  H6  U3  X  12       2.220   5.210  -8.690  0.00  0.00           H
ATOM    374  C5  U3  X  12       0.790   4.180  -7.600  0.00  0.00           C
ATOM    375  H5  U3  X  12       0.710   4.910  -6.810  0.00  0.00           H
ATOM    376  C4  U3  X  12       0.090   2.880  -7.350  0.00  0.00           C
ATOM    377  O4  U3  X  12      -0.540   2.630  -6.410  0.00  0.00           O
ATOM    378  N3  U3  X  12       0.190   1.980  -8.350  0.00  0.00           N
ATOM    379  H3  U3  X  12      -0.450   1.200  -8.310  0.00  0.00           H
ATOM    380  C2  U3  X  12       0.890   2.140  -9.480  0.00  0.00           C
ATOM    381  O2  U3  X  12       0.890   1.290 -10.340  0.00  0.00           O
ATOM    382  C3' U3  X  12       1.870   5.930 -11.700  0.00  0.00           C
ATOM    383  H3' U3  X  12       1.380   6.330 -10.810  0.00  0.00           H
ATOM    384  C2' U3  X  12       1.380   4.480 -11.970  0.00  0.00           C
ATOM    385  H2' U3  X  12       0.320   4.540 -11.730  0.00  0.00           H
ATOM    386  O2' U3  X  12       1.630   4.070 -13.260  0.00  0.00           O
ATOM    387 HO2' U3  X  12       1.550   4.880 -13.760  0.00  0.00           H
ATOM    388  O3' U3  X  12       1.660   6.590 -12.880  0.00  0.00           O
ATOM    389 HO3' U3  X  12       2.170   7.400 -12.830  0.00  0.00           H
ATOM    390 HO5' U5  X  13       9.800   1.520  -1.180  0.00  0.00           H
ATOM    391  O5' U5  X  13       9.680   1.760  -0.260  0.00  0.00           O
ATOM    392  C5' U5  X  13       9.900   3.130  -0.320  0.00  0.00           C
ATOM    393  H5' U5  X  13       9.060   3.760  -0.610  0.00  0.00           H
ATOM    394 H5'' U5  X  13      10.770   3.370  -0.910  0.00  0.00           H
ATOM    395  C4' U5  X  13      10.240   3.850   0.980  0.00  0.00           C
ATOM    396  H4' U5  X  13      10.380   4.930   0.890  0.00  0.00           H
ATOM    397  O4' U5  X  13       9.180   3.630   1.990  0.00  0.00           O
ATOM    398  C1' U5  X  13       9.800   3.540   3.260  0.00  0.00           C
ATOM    399  H1' U5  X  13       9.430   4.360   3.880  0.00  0.00           H
ATOM    400  N1  U5  X  13       9.420   2.320   3.960  0.00  0.00           N
ATOM    401  C6  U5  X  13       9.420   1.200   3.200  0.00  0.00           C
ATOM    402  H6  U5  X  13       9.480   1.370   2.130  0.00  0.00           H
ATOM    403  C5  U5  X  13       9.280  -0.020   3.860  0.00  0.00           C
ATOM    404  H5  U5  X  13       9.200  -0.870   3.200  0.00  0.00           H
ATOM    405  C4  U5  X  13       9.150  -0.150   5.310  0.00  0.00           C
ATOM    406  O4  U5  X  13       8.720  -1.080   5.930  0.00  0.00           O
ATOM    407  N3  U5  X  13       9.450   1.030   5.970  0.00  0.00           N
ATOM    408  H3  U5  X  13       9.380   0.980   6.980  0.00  0.00           H
ATOM    409  C2  U5  X  13       9.510   2.260   5.380  0.00  0.00           C
ATOM    410  O2  U5  X  13       9.550   3.280   6.160  0.00  0.00           O
ATOM    411  C3' U5  X  13      11.510   3.360   1.560  0.00  0.00           C
ATOM    412  H3' U5  X  13      11.680   2.290   1.530  0.00  0.00           H
ATOM    413  C2' U5  X  13      11.270   3.690   3.030  0.00  0.00           C
ATOM    414  H2' U5  X  13      11.890   3.080   3.680  0.00  0.00           H
ATOM    415  O2' U5  X  13      11.600   5.120   3.280  0.00  0.00           O
ATOM    416 HO2' U5  X  13      11.840   5.510   2.440  0.00  0.00           H
ATOM    417  O3' U5  X  13      12.580   4.090   1.000  0.00  0.00           O
ATOM    418  P   A   X  14      14.120   3.420   1.020  0.00  0.00           P
ATOM    419  OP1 A   X  14      14.190   2.710   2.270  0.00  0.00           O
ATOM    420  OP2 A   X  14      15.080   4.550   0.690  0.00  0.00           O
ATOM    421  O5' A   X  14      14.190   2.280  -0.130  0.00  0.00           O
ATOM    422  C5' A   X  14      14.050   0.880   0.210  0.00  0.00           C
ATOM    423  H5' A   X  14      13.130   0.760   0.780  0.00  0.00           H
ATOM    424 H5'' A   X  14      14.860   0.430   0.780  0.00  0.00           H
ATOM    425  C4' A   X  14      13.860  -0.010  -1.040  0.00  0.00           C
ATOM    426  H4' A   X  14      14.720   0.230  -1.660  0.00  0.00           H
ATOM    427  O4' A   X  14      13.990  -1.320  -0.510  0.00  0.00           O
ATOM    428  C1' A   X  14      13.040  -2.120  -1.120  0.00  0.00           C
ATOM    429  H1' A   X  14      13.530  -3.060  -1.380  0.00  0.00           H
ATOM    430  N9  A   X  14      11.920  -2.350  -0.170  0.00  0.00           N
ATOM    431  C8  A   X  14      11.760  -1.890   1.120  0.00  0.00           C
ATOM    432  H8  A   X  14      12.510  -1.400   1.720  0.00  0.00           H
ATOM    433  N7  A   X  14      10.650  -2.320   1.740  0.00  0.00           N
ATOM    434  C5  A   X  14      10.060  -3.050   0.700  0.00  0.00           C
ATOM    435  C6  A   X  14       8.760  -3.740   0.590  0.00  0.00           C
ATOM    436  N6  A   X  14       7.870  -3.960   1.540  0.00  0.00           N
ATOM    437  H61 A   X  14       7.000  -4.390   1.270  0.00  0.00           H
ATOM    438  H62 A   X  14       7.980  -3.490   2.430  0.00  0.00           H
ATOM    439  N1  A   X  14       8.440  -4.440  -0.490  0.00  0.00           N
ATOM    440  C2  A   X  14       9.220  -4.330  -1.510  0.00  0.00           C
ATOM    441  H2  A   X  14       9.060  -4.850  -2.450  0.00  0.00           H
ATOM    442  N3  A   X  14      10.400  -3.660  -1.660  0.00  0.00           N
ATOM    443  C4  A   X  14      10.710  -3.000  -0.500  0.00  0.00           C
ATOM    444  C3' A   X  14      12.570   0.020  -1.810  0.00  0.00           C
ATOM    445  H3' A   X  14      11.670   0.310  -1.280  0.00  0.00           H
ATOM    446  C2' A   X  14      12.580  -1.400  -2.340  0.00  0.00           C
ATOM    447  H2' A   X  14      11.630  -1.680  -2.790  0.00  0.00           H
ATOM    448  O2' A   X  14      13.610  -1.570  -3.340  0.00  0.00           O
ATOM    449 HO2' A   X  14      13.480  -0.980  -4.080  0.00  0.00           H
ATOM    450  O3' A   X  14      12.820   1.000  -2.820  0.00  0.00           O
ATOM    451  P   G   X  15      11.690   1.570  -3.670  0.00  0.00           P
ATOM    452  OP1 G   X  15      12.130   2.830  -4.280  0.00  0.00           O
ATOM    453  OP2 G   X  15      10.450   1.650  -2.860  0.00  0.00           O
ATOM    454  O5' G   X  15      11.460   0.550  -4.960  0.00  0.00           O
ATOM    455  C5' G   X  15      12.270   0.550  -6.180  0.00  0.00           C
ATOM    456  H5' G   X  15      13.330   0.710  -6.020  0.00  0.00           H
ATOM    457 H5'' G   X  15      11.930   1.310  -6.880  0.00  0.00           H
ATOM    458  C4' G   X  15      12.260  -0.830  -6.870  0.00  0.00           C
ATOM    459  H4' G   X  15      13.150  -0.870  -7.500  0.00  0.00           H
ATOM    460  O4' G   X  15      12.190  -1.910  -5.920  0.00  0.00           O
ATOM    461  C1' G   X  15      11.120  -2.740  -6.350  0.00  0.00           C
ATOM    462  H1' G   X  15      11.520  -3.750  -6.220  0.00  0.00           H
ATOM    463  N9  G   X  15       9.840  -2.630  -5.580  0.00  0.00           N
ATOM    464  C8  G   X  15       9.510  -1.700  -4.610  0.00  0.00           C
ATOM    465  H8  G   X  15      10.170  -0.860  -4.440  0.00  0.00           H
ATOM    466  N7  G   X  15       8.460  -2.000  -3.980  0.00  0.00           N
ATOM    467  C5  G   X  15       8.090  -3.210  -4.500  0.00  0.00           C
ATOM    468  C6  G   X  15       6.920  -4.050  -4.280  0.00  0.00           C
ATOM    469  O6  G   X  15       5.990  -3.860  -3.460  0.00  0.00           O
ATOM    470  N1  G   X  15       6.860  -5.220  -5.060  0.00  0.00           N
ATOM    471  H1  G   X  15       6.280  -5.930  -4.640  0.00  0.00           H
ATOM    472  C2  G   X  15       7.920  -5.590  -5.830  0.00  0.00           C
ATOM    473  N2  G   X  15       7.880  -6.770  -6.380  0.00  0.00           N
ATOM    474  H21 G   X  15       7.000  -7.260  -6.410  0.00  0.00           H
ATOM    475  H22 G   X  15       8.460  -6.900  -7.200  0.00  0.00           H
ATOM    476  N3  G   X  15       8.950  -4.830  -6.090  0.00  0.00           N
ATOM    477  C4  G   X  15       9.020  -3.650  -5.420  0.00  0.00           C
ATOM    478  C3' G   X  15      11.050  -0.930  -7.690  0.00  0.00           C
ATOM    479  H3' G   X  15      10.210  -0.480  -7.160  0.00  0.00           H
ATOM    480  C2' G   X  15      10.800  -2.440  -7.830  0.00  0.00           C
ATOM    481  H2' G   X  15       9.760  -2.640  -8.090  0.00  0.00           H
ATOM    482  O2' G   X  15      11.770  -3.030  -8.740  0.00  0.00           O
ATOM    483 HO2' G   X  15      11.810  -3.940  -8.440  0.00  0.00           H
ATOM    484  O3' G   X  15      11.290  -0.230  -8.900  0.00  0.00           O
ATOM    485  P   G   X  16      10.150   0.340  -9.840  0.00  0.00           P
ATOM    486  OP1 G   X  16      10.790   0.910 -11.030  0.00  0.00           O
ATOM    487  OP2 G   X  16       9.240   1.180  -9.070  0.00  0.00           O
ATOM    488  O5' G   X  16       9.410  -1.080 -10.300  0.00  0.00           O
ATOM    489  C5' G   X  16      10.020  -1.920 -11.210  0.00  0.00           C
ATOM    490  H5' G   X  16      11.070  -1.980 -10.920  0.00  0.00           H
ATOM    491 H5'' G   X  16       9.950  -1.560 -12.230  0.00  0.00           H
ATOM    492  C4' G   X  16       9.510  -3.340 -11.210  0.00  0.00           C
ATOM    493  H4' G   X  16      10.230  -3.920 -11.800  0.00  0.00           H
ATOM    494  O4' G   X  16       9.280  -3.810  -9.880  0.00  0.00           O
ATOM    495  C1' G   X  16       8.070  -4.470  -9.790  0.00  0.00           C
ATOM    496  H1' G   X  16       8.160  -5.460  -9.340  0.00  0.00           H
ATOM    497  N9  G   X  16       7.150  -3.770  -8.860  0.00  0.00           N
ATOM    498  C8  G   X  16       7.190  -2.490  -8.340  0.00  0.00           C
ATOM    499  H8  G   X  16       7.960  -1.800  -8.650  0.00  0.00           H
ATOM    500  N7  G   X  16       6.210  -2.230  -7.510  0.00  0.00           N
ATOM    501  C5  G   X  16       5.420  -3.410  -7.560  0.00  0.00           C
ATOM    502  C6  G   X  16       4.190  -3.810  -6.910  0.00  0.00           C
ATOM    503  O6  G   X  16       3.680  -3.220  -6.000  0.00  0.00           O
ATOM    504  N1  G   X  16       3.700  -5.010  -7.240  0.00  0.00           N
ATOM    505  H1  G   X  16       2.940  -5.400  -6.690  0.00  0.00           H
ATOM    506  C2  G   X  16       4.390  -5.860  -8.090  0.00  0.00           C
ATOM    507  N2  G   X  16       3.880  -7.040  -8.270  0.00  0.00           N
ATOM    508  H21 G   X  16       3.090  -7.330  -7.700  0.00  0.00           H
ATOM    509  H22 G   X  16       4.440  -7.740  -8.740  0.00  0.00           H
ATOM    510  N3  G   X  16       5.520  -5.560  -8.740  0.00  0.00           N
ATOM    511  C4  G   X  16       5.910  -4.310  -8.460  0.00  0.00           C
ATOM    512  C3' G   X  16       8.140  -3.440 -11.900  0.00  0.00           C
ATOM    513  H3' G   X  16       7.500  -2.580 -11.720  0.00  0.00           H
ATOM    514  C2' G   X  16       7.550  -4.650 -11.210  0.00  0.00           C
ATOM    515  H2' G   X  16       6.470  -4.600 -11.340  0.00  0.00           H
ATOM    516  O2' G   X  16       7.950  -5.990 -11.740  0.00  0.00           O
ATOM    517 HO2' G   X  16       8.340  -5.860 -12.600  0.00  0.00           H
ATOM    518  O3' G   X  16       8.270  -3.660 -13.300  0.00  0.00           O
ATOM    519  P   G   X  17       7.290  -3.100 -14.390  0.00  0.00           P
ATOM    520  OP1 G   X  17       7.880  -3.350 -15.700  0.00  0.00           O
ATOM    521  OP2 G   X  17       6.830  -1.760 -14.060  0.00  0.00           O
ATOM    522  O5' G   X  17       6.110  -4.120 -14.260  0.00  0.00           O
ATOM    523  C5' G   X  17       6.300  -5.480 -14.580  0.00  0.00           C
ATOM    524  H5' G   X  17       7.160  -5.960 -14.110  0.00  0.00           H
ATOM    525 H5'' G   X  17       6.490  -5.430 -15.650  0.00  0.00           H
ATOM    526  C4' G   X  17       5.020  -6.270 -14.360  0.00  0.00           C
ATOM    527  H4' G   X  17       5.210  -7.320 -14.580  0.00  0.00           H
ATOM    528  O4' G   X  17       4.690  -6.290 -13.010  0.00  0.00           O
ATOM    529  C1' G   X  17       3.330  -5.910 -12.820  0.00  0.00           C
ATOM    530  H1' G   X  17       2.740  -6.780 -12.540  0.00  0.00           H
ATOM    531  N9  G   X  17       3.210  -4.910 -11.770  0.00  0.00           N
ATOM    532  C8  G   X  17       3.650  -3.530 -11.820  0.00  0.00           C
ATOM    533  H8  G   X  17       4.430  -3.310 -12.530  0.00  0.00           H
ATOM    534  N7  G   X  17       3.160  -2.820 -10.930  0.00  0.00           N
ATOM    535  C5  G   X  17       2.280  -3.640 -10.200  0.00  0.00           C
ATOM    536  C6  G   X  17       1.380  -3.400  -9.140  0.00  0.00           C
ATOM    537  O6  G   X  17       1.320  -2.360  -8.390  0.00  0.00           O
ATOM    538  N1  G   X  17       0.560  -4.460  -8.840  0.00  0.00           N
ATOM    539  H1  G   X  17      -0.200  -4.290  -8.210  0.00  0.00           H
ATOM    540  C2  G   X  17       0.570  -5.620  -9.510  0.00  0.00           C
ATOM    541  N2  G   X  17      -0.290  -6.560  -9.270  0.00  0.00           N
ATOM    542  H21 G   X  17      -1.050  -6.390  -8.630  0.00  0.00           H
ATOM    543  H22 G   X  17      -0.440  -7.210 -10.030  0.00  0.00           H
ATOM    544  N3  G   X  17       1.490  -5.900 -10.430  0.00  0.00           N
ATOM    545  C4  G   X  17       2.280  -4.910 -10.760  0.00  0.00           C
ATOM    546  C3' G   X  17       3.850  -5.760 -15.140  0.00  0.00           C
ATOM    547  H3' G   X  17       4.230  -4.860 -15.620  0.00  0.00           H
ATOM    548  C2' G   X  17       2.730  -5.450 -14.200  0.00  0.00           C
ATOM    549  H2' G   X  17       2.550  -4.380 -14.120  0.00  0.00           H
ATOM    550  O2' G   X  17       1.540  -5.970 -14.630  0.00  0.00           O
ATOM    551 HO2' G   X  17       1.600  -6.880 -14.940  0.00  0.00           H
ATOM    552  O3' G   X  17       3.460  -6.700 -16.040  0.00  0.00           O
ATOM    553  P   U   X  18       4.100  -6.560 -17.480  0.00  0.00           P
ATOM    554  OP1 U   X  18       4.380  -5.190 -17.850  0.00  0.00           O
ATOM    555  OP2 U   X  18       3.320  -7.370 -18.480  0.00  0.00           O
ATOM    556  O5' U   X  18       5.570  -7.250 -17.450  0.00  0.00           O
ATOM    557  C5' U   X  18       5.800  -8.620 -17.090  0.00  0.00           C
ATOM    558  H5' U   X  18       5.300  -9.350 -17.720  0.00  0.00           H
ATOM    559 H5'' U   X  18       5.480  -8.860 -16.070  0.00  0.00           H
ATOM    560  C4' U   X  18       7.280  -8.890 -17.270  0.00  0.00           C
ATOM    561  H4' U   X  18       7.490  -9.690 -16.570  0.00  0.00           H
ATOM    562  O4' U   X  18       7.490  -9.330 -18.600  0.00  0.00           O
ATOM    563  C1' U   X  18       8.590  -8.650 -19.200  0.00  0.00           C
ATOM    564  H1' U   X  18       9.520  -9.080 -18.800  0.00  0.00           H
ATOM    565  N1  U   X  18       8.780  -8.730 -20.670  0.00  0.00           N
ATOM    566  C6  U   X  18       7.700  -8.930 -21.540  0.00  0.00           C
ATOM    567  H6  U   X  18       6.710  -9.160 -21.170  0.00  0.00           H
ATOM    568  C5  U   X  18       7.930  -8.800 -22.830  0.00  0.00           C
ATOM    569  H5  U   X  18       7.090  -8.950 -23.490  0.00  0.00           H
ATOM    570  C4  U   X  18       9.220  -8.530 -23.400  0.00  0.00           C
ATOM    571  O4  U   X  18       9.580  -8.440 -24.580  0.00  0.00           O
ATOM    572  N3  U   X  18      10.200  -8.290 -22.490  0.00  0.00           N
ATOM    573  H3  U   X  18      11.140  -8.400 -22.840  0.00  0.00           H
ATOM    574  C2  U   X  18      10.030  -8.300 -21.170  0.00  0.00           C
ATOM    575  O2  U   X  18      10.970  -8.100 -20.440  0.00  0.00           O
ATOM    576  C3' U   X  18       8.250  -7.700 -17.000  0.00  0.00           C
ATOM    577  H3' U   X  18       7.770  -6.970 -16.340  0.00  0.00           H
ATOM    578  C2' U   X  18       8.560  -7.280 -18.490  0.00  0.00           C
ATOM    579  H2' U   X  18       7.730  -6.710 -18.910  0.00  0.00           H
ATOM    580  O2' U   X  18       9.690  -6.460 -18.360  0.00  0.00           O
ATOM    581 HO2' U   X  18      10.160  -6.780 -17.590  0.00  0.00           H
ATOM    582  O3' U   X  18       9.340  -8.230 -16.240  0.00  0.00           O
ATOM    583  P   U   X  19       9.130  -8.330 -14.600  0.00  0.00           P
ATOM    584  OP1 U   X  19       7.900  -9.160 -14.350  0.00  0.00           O
ATOM    585  OP2 U   X  19       9.360  -7.020 -13.960  0.00  0.00           O
ATOM    586  O5' U   X  19      10.270  -9.330 -14.130  0.00  0.00           O
ATOM    587  C5' U   X  19      10.270  -9.940 -12.800  0.00  0.00           C
ATOM    588  H5' U   X  19       9.480 -10.680 -12.710  0.00  0.00           H
ATOM    589 H5'' U   X  19      10.130  -9.220 -12.000  0.00  0.00           H
ATOM    590  C4' U   X  19      11.470 -10.880 -12.450  0.00  0.00           C
ATOM    591  H4' U   X  19      11.280 -11.180 -11.420  0.00  0.00           H
ATOM    592  O4' U   X  19      11.330 -11.970 -13.330  0.00  0.00           O
ATOM    593  C1' U   X  19      12.350 -11.940 -14.370  0.00  0.00           C
ATOM    594  H1' U   X  19      13.110 -12.700 -14.200  0.00  0.00           H
ATOM    595  N1  U   X  19      11.750 -12.030 -15.730  0.00  0.00           N
ATOM    596  C6  U   X  19      10.440 -11.770 -16.030  0.00  0.00           C
ATOM    597  H6  U   X  19       9.770 -11.440 -15.250  0.00  0.00           H
ATOM    598  C5  U   X  19       9.970 -11.940 -17.300  0.00  0.00           C
ATOM    599  H5  U   X  19       8.910 -11.800 -17.460  0.00  0.00           H
ATOM    600  C4  U   X  19      10.850 -12.160 -18.400  0.00  0.00           C
ATOM    601  O4  U   X  19      10.510 -12.190 -19.610  0.00  0.00           O
ATOM    602  N3  U   X  19      12.140 -12.390 -18.010  0.00  0.00           N
ATOM    603  H3  U   X  19      12.860 -12.760 -18.610  0.00  0.00           H
ATOM    604  C2  U   X  19      12.570 -12.460 -16.740  0.00  0.00           C
ATOM    605  O2  U   X  19      13.630 -13.110 -16.480  0.00  0.00           O
ATOM    606  C3' U   X  19      12.840 -10.360 -12.640  0.00  0.00           C
ATOM    607  H3' U   X  19      12.820  -9.310 -12.330  0.00  0.00           H
ATOM    608  C2' U   X  19      13.040 -10.550 -14.210  0.00  0.00           C
ATOM    609  H2' U   X  19      12.420  -9.840 -14.760  0.00  0.00           H
ATOM    610  O2' U   X  19      14.400 -10.320 -14.630  0.00  0.00           O
ATOM    611 HO2' U   X  19      14.500 -10.510 -15.560  0.00  0.00           H
ATOM    612  O3' U   X  19      13.870 -11.060 -11.870  0.00  0.00           O
ATOM    613  P   A   X  20      14.110 -10.590 -10.340  0.00  0.00           P
ATOM    614  OP1 A   X  20      14.250  -9.120 -10.320  0.00  0.00           O
ATOM    615  OP2 A   X  20      15.220 -11.430  -9.750  0.00  0.00           O
ATOM    616  O5' A   X  20      12.710 -10.950  -9.610  0.00  0.00           O
ATOM    617  C5' A   X  20      12.330 -12.290  -9.250  0.00  0.00           C
ATOM    618  H5' A   X  20      13.170 -12.740  -8.730  0.00  0.00           H
ATOM    619 H5'' A   X  20      12.050 -12.870 -10.130  0.00  0.00           H
ATOM    620  C4' A   X  20      11.160 -12.120  -8.250  0.00  0.00           C
ATOM    621  H4' A   X  20      10.730 -13.060  -7.910  0.00  0.00           H
ATOM    622  O4' A   X  20      11.660 -11.600  -7.040  0.00  0.00           O
ATOM    623  C1' A   X  20      10.670 -10.820  -6.380  0.00  0.00           C
ATOM    624  H1' A   X  20      10.500 -11.340  -5.440  0.00  0.00           H
ATOM    625  N9  A   X  20      11.090  -9.390  -6.190  0.00  0.00           N
ATOM    626  C8  A   X  20      12.160  -8.660  -6.620  0.00  0.00           C
ATOM    627  H8  A   X  20      12.800  -9.020  -7.410  0.00  0.00           H
ATOM    628  N7  A   X  20      12.250  -7.480  -6.010  0.00  0.00           N
ATOM    629  C5  A   X  20      11.190  -7.550  -5.080  0.00  0.00           C
ATOM    630  C6  A   X  20      10.750  -6.730  -3.950  0.00  0.00           C
ATOM    631  N6  A   X  20      11.450  -5.650  -3.560  0.00  0.00           N
ATOM    632  H61 A   X  20      11.110  -5.190  -2.730  0.00  0.00           H
ATOM    633  H62 A   X  20      12.140  -5.150  -4.100  0.00  0.00           H
ATOM    634  N1  A   X  20       9.750  -7.060  -3.190  0.00  0.00           N
ATOM    635  C2  A   X  20       9.100  -8.180  -3.520  0.00  0.00           C
ATOM    636  H2  A   X  20       8.200  -8.260  -2.930  0.00  0.00           H
ATOM    637  N3  A   X  20       9.330  -9.050  -4.500  0.00  0.00           N
ATOM    638  C4  A   X  20      10.450  -8.630  -5.220  0.00  0.00           C
ATOM    639  C3' A   X  20      10.040 -11.190  -8.770  0.00  0.00           C
ATOM    640  H3' A   X  20      10.400 -10.260  -9.210  0.00  0.00           H
ATOM    641  C2' A   X  20       9.410 -10.880  -7.330  0.00  0.00           C
ATOM    642  H2' A   X  20       8.970  -9.890  -7.370  0.00  0.00           H
ATOM    643  O2' A   X  20       8.520 -11.940  -6.950  0.00  0.00           O
ATOM    644 HO2' A   X  20       7.990 -12.130  -7.730  0.00  0.00           H
ATOM    645  O3' A   X  20       9.170 -11.850  -9.710  0.00  0.00           O
ATOM    646  P   G   X  21       7.940 -11.280 -10.350  0.00  0.00           P
ATOM    647  OP1 G   X  21       7.630 -11.860 -11.620  0.00  0.00           O
ATOM    648  OP2 G   X  21       8.010  -9.800 -10.270  0.00  0.00           O
ATOM    649  O5' G   X  21       6.850 -11.720  -9.350  0.00  0.00           O
ATOM    650  C5' G   X  21       6.300 -13.000  -9.250  0.00  0.00           C
ATOM    651  H5' G   X  21       7.080 -13.600  -8.780  0.00  0.00           H
ATOM    652 H5'' G   X  21       5.870 -13.360 -10.180  0.00  0.00           H
ATOM    653  C4' G   X  21       5.150 -13.160  -8.200  0.00  0.00           C
ATOM    654  H4' G   X  21       4.780 -14.180  -8.230  0.00  0.00           H
ATOM    655  O4' G   X  21       5.600 -12.980  -6.920  0.00  0.00           O
ATOM    656  C1' G   X  21       4.590 -12.430  -6.140  0.00  0.00           C
ATOM    657  H1' G   X  21       4.420 -12.990  -5.220  0.00  0.00           H
ATOM    658  N9  G   X  21       4.920 -10.950  -5.820  0.00  0.00           N
ATOM    659  C8  G   X  21       5.830 -10.200  -6.410  0.00  0.00           C
ATOM    660  H8  G   X  21       6.510 -10.540  -7.180  0.00  0.00           H
ATOM    661  N7  G   X  21       5.780  -8.940  -6.070  0.00  0.00           N
ATOM    662  C5  G   X  21       4.730  -8.930  -5.050  0.00  0.00           C
ATOM    663  C6  G   X  21       4.180  -7.800  -4.290  0.00  0.00           C
ATOM    664  O6  G   X  21       4.570  -6.640  -4.160  0.00  0.00           O
ATOM    665  N1  G   X  21       3.150  -8.230  -3.400  0.00  0.00           N
ATOM    666  H1  G   X  21       2.780  -7.580  -2.720  0.00  0.00           H
ATOM    667  C2  G   X  21       2.730  -9.570  -3.300  0.00  0.00           C
ATOM    668  N2  G   X  21       1.960  -9.890  -2.290  0.00  0.00           N
ATOM    669  H21 G   X  21       1.500  -9.240  -1.660  0.00  0.00           H
ATOM    670  H22 G   X  21       2.040 -10.870  -2.040  0.00  0.00           H
ATOM    671  N3  G   X  21       3.290 -10.620  -3.930  0.00  0.00           N
ATOM    672  C4  G   X  21       4.250 -10.220  -4.840  0.00  0.00           C
ATOM    673  C3' G   X  21       3.880 -12.270  -8.350  0.00  0.00           C
ATOM    674  H3' G   X  21       4.300 -11.270  -8.340  0.00  0.00           H
ATOM    675  C2' G   X  21       3.260 -12.510  -6.920  0.00  0.00           C
ATOM    676  H2' G   X  21       2.620 -11.670  -6.630  0.00  0.00           H
ATOM    677  O2' G   X  21       2.680 -13.800  -6.740  0.00  0.00           O
ATOM    678 HO2' G   X  21       2.140 -13.770  -5.950  0.00  0.00           H
ATOM    679  O3' G   X  21       3.220 -12.690  -9.580  0.00  0.00           O
ATOM    680  P   G   X  22       2.070 -11.800 -10.200  0.00  0.00           P
ATOM    681  OP1 G   X  22       1.420 -12.510 -11.310  0.00  0.00           O
ATOM    682  OP2 G   X  22       2.660 -10.490 -10.490  0.00  0.00           O
ATOM    683  O5' G   X  22       1.020 -11.700  -9.040  0.00  0.00           O
ATOM    684  C5' G   X  22       0.100 -12.800  -8.790  0.00  0.00           C
ATOM    685  H5' G   X  22       0.670 -13.650  -8.430  0.00  0.00           H
ATOM    686 H5'' G   X  22      -0.440 -13.000  -9.720  0.00  0.00           H
ATOM    687  C4' G   X  22      -0.800 -12.470  -7.590  0.00  0.00           C
ATOM    688  H4' G   X  22      -1.350 -13.350  -7.250  0.00  0.00           H
ATOM    689  O4' G   X  22      -0.050 -11.880  -6.550  0.00  0.00           O
ATOM    690  C1' G   X  22      -0.660 -10.780  -6.040  0.00  0.00           C
ATOM    691  H1' G   X  22      -0.800 -11.030  -4.990  0.00  0.00           H
ATOM    692  N9  G   X  22       0.160  -9.530  -6.130  0.00  0.00           N
ATOM    693  C8  G   X  22       1.310  -9.240  -6.850  0.00  0.00           C
ATOM    694  H8  G   X  22       1.670 -10.010  -7.530  0.00  0.00           H
ATOM    695  N7  G   X  22       1.810  -8.010  -6.690  0.00  0.00           N
ATOM    696  C5  G   X  22       0.970  -7.520  -5.710  0.00  0.00           C
ATOM    697  C6  G   X  22       0.900  -6.210  -5.100  0.00  0.00           C
ATOM    698  O6  G   X  22       1.670  -5.270  -5.210  0.00  0.00           O
ATOM    699  N1  G   X  22      -0.160  -6.110  -4.210  0.00  0.00           N
ATOM    700  H1  G   X  22      -0.110  -5.230  -3.720  0.00  0.00           H
ATOM    701  C2  G   X  22      -1.040  -7.000  -3.970  0.00  0.00           C
ATOM    702  N2  G   X  22      -2.020  -6.690  -3.130  0.00  0.00           N
ATOM    703  H21 G   X  22      -2.070  -5.800  -2.650  0.00  0.00           H
ATOM    704  H22 G   X  22      -2.800  -7.300  -2.930  0.00  0.00           H
ATOM    705  N3  G   X  22      -1.110  -8.200  -4.560  0.00  0.00           N
ATOM    706  C4  G   X  22      -0.070  -8.390  -5.390  0.00  0.00           C
ATOM    707  C3' G   X  22      -1.790 -11.350  -8.020  0.00  0.00           C
ATOM    708  H3' G   X  22      -1.320 -10.670  -8.740  0.00  0.00           H
ATOM    709  C2' G   X  22      -1.980 -10.620  -6.700  0.00  0.00           C
ATOM    710  H2' G   X  22      -2.240  -9.560  -6.740  0.00  0.00           H
ATOM    711  O2' G   X  22      -2.790 -11.420  -5.800  0.00  0.00           O
ATOM    712 HO2' G   X  22      -3.670 -11.040  -5.880  0.00  0.00           H
ATOM    713  O3' G   X  22      -3.000 -11.840  -8.600  0.00  0.00           O
ATOM    714  P   G   X  23      -3.990 -10.920  -9.310  0.00  0.00           P
ATOM    715  OP1 G   X  23      -5.060 -11.710 -10.060  0.00  0.00           O
ATOM    716  OP2 G   X  23      -3.210  -9.960 -10.150  0.00  0.00           O
ATOM    717  O5' G   X  23      -4.640 -10.120  -8.190  0.00  0.00           O
ATOM    718  C5' G   X  23      -5.960 -10.480  -7.650  0.00  0.00           C
ATOM    719  H5' G   X  23      -5.940 -11.390  -7.050  0.00  0.00           H
ATOM    720 H5'' G   X  23      -6.620 -10.680  -8.490  0.00  0.00           H
ATOM    721  C4' G   X  23      -6.500  -9.320  -6.850  0.00  0.00           C
ATOM    722  H4' G   X  23      -7.360  -9.770  -6.360  0.00  0.00           H
ATOM    723  O4' G   X  23      -5.620  -8.920  -5.850  0.00  0.00           O
ATOM    724  C1' G   X  23      -5.700  -7.550  -5.720  0.00  0.00           C
ATOM    725  H1' G   X  23      -5.780  -7.340  -4.650  0.00  0.00           H
ATOM    726  N9  G   X  23      -4.390  -6.880  -6.190  0.00  0.00           N
ATOM    727  C8  G   X  23      -3.470  -7.270  -7.170  0.00  0.00           C
ATOM    728  H8  G   X  23      -3.580  -8.180  -7.730  0.00  0.00           H
ATOM    729  N7  G   X  23      -2.570  -6.420  -7.350  0.00  0.00           N
ATOM    730  C5  G   X  23      -2.920  -5.300  -6.550  0.00  0.00           C
ATOM    731  C6  G   X  23      -2.230  -4.060  -6.230  0.00  0.00           C
ATOM    732  O6  G   X  23      -1.150  -3.570  -6.610  0.00  0.00           O
ATOM    733  N1  G   X  23      -2.950  -3.340  -5.370  0.00  0.00           N
ATOM    734  H1  G   X  23      -2.610  -2.440  -5.050  0.00  0.00           H
ATOM    735  C2  G   X  23      -4.190  -3.630  -4.850  0.00  0.00           C
ATOM    736  N2  G   X  23      -4.840  -2.780  -4.080  0.00  0.00           N
ATOM    737  H21 G   X  23      -4.410  -1.860  -4.010  0.00  0.00           H
ATOM    738  H22 G   X  23      -5.570  -3.110  -3.450  0.00  0.00           H
ATOM    739  N3  G   X  23      -4.730  -4.820  -5.010  0.00  0.00           N
ATOM    740  C4  G   X  23      -4.070  -5.600  -5.880  0.00  0.00           C
ATOM    741  C3' G   X  23      -6.950  -8.030  -7.570  0.00  0.00           C
ATOM    742  H3' G   X  23      -6.230  -7.890  -8.380  0.00  0.00           H
ATOM    743  C2' G   X  23      -6.890  -7.020  -6.500  0.00  0.00           C
ATOM    744  H2' G   X  23      -6.670  -6.060  -6.970  0.00  0.00           H
ATOM    745  O2' G   X  23      -8.010  -7.000  -5.630  0.00  0.00           O
ATOM    746 HO2' G   X  23      -8.810  -7.040  -6.150  0.00  0.00           H
ATOM    747  O3' G   X  23      -8.230  -8.080  -8.190  0.00  0.00           O
ATOM    748  P   U3  X  24      -8.590  -7.030  -9.340  0.00  0.00           P
ATOM    749  OP1 U3  X  24      -8.460  -5.690  -8.820  0.00  0.00           O
ATOM    750  OP2 U3  X  24      -9.910  -7.410  -9.940  0.00  0.00           O
ATOM    751  O5' U3  X  24      -7.500  -7.200 -10.460  0.00  0.00           O
ATOM    752  C5' U3  X  24      -7.690  -6.850 -11.760  0.00  0.00           C
ATOM    753  H5' U3  X  24      -8.320  -5.980 -11.890  0.00  0.00           H
ATOM    754 H5'' U3  X  24      -8.080  -7.690 -12.340  0.00  0.00           H
ATOM    755  C4' U3  X  24      -6.350  -6.460 -12.510  0.00  0.00           C
ATOM    756  H4' U3  X  24      -6.360  -6.470 -13.600  0.00  0.00           H
ATOM    757  O4' U3  X  24      -5.880  -5.160 -12.170  0.00  0.00           O
ATOM    758  C1' U3  X  24      -4.650  -5.200 -11.420  0.00  0.00           C
ATOM    759  H1' U3  X  24      -3.830  -4.960 -12.100  0.00  0.00           H
ATOM    760  N1  U3  X  24      -4.560  -4.250 -10.320  0.00  0.00           N
ATOM    761  C6  U3  X  24      -5.610  -4.100  -9.390  0.00  0.00           C
ATOM    762  H6  U3  X  24      -6.360  -4.870  -9.490  0.00  0.00           H
ATOM    763  C5  U3  X  24      -5.540  -3.170  -8.410  0.00  0.00           C
ATOM    764  H5  U3  X  24      -6.320  -3.060  -7.670  0.00  0.00           H
ATOM    765  C4  U3  X  24      -4.390  -2.260  -8.340  0.00  0.00           C
ATOM    766  O4  U3  X  24      -4.240  -1.470  -7.440  0.00  0.00           O
ATOM    767  N3  U3  X  24      -3.480  -2.370  -9.370  0.00  0.00           N
ATOM    768  H3  U3  X  24      -2.910  -1.540  -9.400  0.00  0.00           H
ATOM    769  C2  U3  X  24      -3.500  -3.290 -10.340  0.00  0.00           C
ATOM    770  O2  U3  X  24      -2.730  -3.160 -11.300  0.00  0.00           O
ATOM    771  C3' U3  X  24      -5.280  -7.410 -12.020  0.00  0.00           C
ATOM    772  H3' U3  X  24      -5.690  -8.330 -11.600  0.00  0.00           H
ATOM    773  C2' U3  X  24      -4.480  -6.630 -10.980  0.00  0.00           C
ATOM    774  H2' U3  X  24      -4.990  -6.760 -10.020  0.00  0.00           H
ATOM    775  O2' U3  X  24      -3.150  -7.080 -10.970  0.00  0.00           O
ATOM    776 HO2' U3  X  24      -2.970  -7.910 -10.510  0.00  0.00           H
ATOM    777  O3' U3  X  24      -4.530  -7.690 -13.250  0.00  0.00           O
ATOM    778 HO3' U3  X  24      -3.920  -8.390 -12.980  0.00  0.00           H
ATOM    779  K+  K+  X  25       0.950  -2.490  -5.560  0.00  0.00           K
ATOM    780  K+  K+  X  26       3.450  -4.440  -3.320  0.00  0.00           K
END
