# Supplementary material for: Can We Ever Develop an Ideal RNA Force Field? Lessons Learned from Simulations of the UUCG RNA Tetraloop and Other Systems
Source: J Chem Theory Comput. 2025 Jan 15;21(8):4183–202. doi: 10.1021/acs.jctc.4c01357 (PMC12020377; doi:10.1021/acs.jctc.4c01357)
Supplement: Supplementary file 2 — ct4c01357_si_002.zip [file ct4c01357_si_002.zip › pdbs-GQs/figureS27.pdb]

ATOM      1 HO5' DA5 X   1      -0.322  -8.424   3.004  0.00  0.00           H
ATOM      2  O5' DA5 X   1      -0.278  -8.730   3.912  0.00  0.00           O
ATOM      3  C5' DA5 X   1      -0.306 -10.153   3.896  0.00  0.00           C
ATOM      4  H5' DA5 X   1      -1.325 -10.526   3.786  0.00  0.00           H
ATOM      5 H5'' DA5 X   1       0.050 -10.370   4.911  0.00  0.00           H
ATOM      6  C4' DA5 X   1       0.739 -10.887   2.952  0.00  0.00           C
ATOM      7  H4' DA5 X   1       0.798 -11.961   3.152  0.00  0.00           H
ATOM      8  O4' DA5 X   1       0.114 -10.653   1.681  0.00  0.00           O
ATOM      9  C1' DA5 X   1       1.057  -9.882   0.837  0.00  0.00           C
ATOM     10  H1' DA5 X   1       1.675 -10.584   0.284  0.00  0.00           H
ATOM     11  N9  DA5 X   1       0.420  -8.828  -0.082  0.00  0.00           N
ATOM     12  C8  DA5 X   1       0.513  -8.772  -1.420  0.00  0.00           C
ATOM     13  H8  DA5 X   1       1.161  -9.476  -1.917  0.00  0.00           H
ATOM     14  N7  DA5 X   1      -0.266  -7.850  -1.988  0.00  0.00           N
ATOM     15  C5  DA5 X   1      -0.878  -7.267  -0.887  0.00  0.00           C
ATOM     16  C6  DA5 X   1      -1.917  -6.357  -0.616  0.00  0.00           C
ATOM     17  N6  DA5 X   1      -2.566  -5.622  -1.511  0.00  0.00           N
ATOM     18  H61 DA5 X   1      -3.126  -4.877  -1.111  0.00  0.00           H
ATOM     19  H62 DA5 X   1      -2.359  -5.889  -2.460  0.00  0.00           H
ATOM     20  N1  DA5 X   1      -2.244  -5.905   0.597  0.00  0.00           N
ATOM     21  C2  DA5 X   1      -1.559  -6.550   1.597  0.00  0.00           C
ATOM     22  H2  DA5 X   1      -1.729  -6.175   2.589  0.00  0.00           H
ATOM     23  N3  DA5 X   1      -0.563  -7.381   1.567  0.00  0.00           N
ATOM     24  C4  DA5 X   1      -0.448  -7.848   0.310  0.00  0.00           C
ATOM     25  C3' DA5 X   1       2.090 -10.181   2.940  0.00  0.00           C
ATOM     26  H3' DA5 X   1       2.059  -9.607   3.876  0.00  0.00           H
ATOM     27  C2' DA5 X   1       2.141  -9.228   1.645  0.00  0.00           C
ATOM     28  H2' DA5 X   1       2.122  -8.168   1.905  0.00  0.00           H
ATOM     29 H2'' DA5 X   1       3.042  -9.372   1.048  0.00  0.00           H
ATOM     30  O3' DA5 X   1       3.103 -11.174   2.908  0.00  0.00           O
ATOM     31  P   DG  X   2       4.589 -10.799   3.413  0.00  0.00           P
ATOM     32  OP1 DG  X   2       5.269 -12.049   3.807  0.00  0.00           O
ATOM     33  OP2 DG  X   2       4.467  -9.646   4.371  0.00  0.00           O
ATOM     34  O5' DG  X   2       5.441 -10.351   2.150  0.00  0.00           O
ATOM     35  C5' DG  X   2       5.501 -11.211   1.058  0.00  0.00           C
ATOM     36  H5' DG  X   2       4.449 -11.443   0.862  0.00  0.00           H
ATOM     37 H5'' DG  X   2       6.117 -12.077   1.310  0.00  0.00           H
ATOM     38  C4' DG  X   2       6.120 -10.451  -0.114  0.00  0.00           C
ATOM     39  H4' DG  X   2       6.417 -11.202  -0.842  0.00  0.00           H
ATOM     40  O4' DG  X   2       5.179  -9.565  -0.602  0.00  0.00           O
ATOM     41  C1' DG  X   2       5.725  -8.193  -0.627  0.00  0.00           C
ATOM     42  H1' DG  X   2       5.887  -7.795  -1.624  0.00  0.00           H
ATOM     43  N9  DG  X   2       4.770  -7.360   0.147  0.00  0.00           N
ATOM     44  C8  DG  X   2       4.581  -7.096   1.479  0.00  0.00           C
ATOM     45  H8  DG  X   2       5.180  -7.610   2.219  0.00  0.00           H
ATOM     46  N7  DG  X   2       3.596  -6.281   1.751  0.00  0.00           N
ATOM     47  C5  DG  X   2       3.172  -5.923   0.463  0.00  0.00           C
ATOM     48  C6  DG  X   2       2.098  -5.074   0.050  0.00  0.00           C
ATOM     49  O6  DG  X   2       1.162  -4.474   0.752  0.00  0.00           O
ATOM     50  N1  DG  X   2       1.895  -5.006  -1.296  0.00  0.00           N
ATOM     51  H1  DG  X   2       1.133  -4.421  -1.611  0.00  0.00           H
ATOM     52  C2  DG  X   2       2.720  -5.672  -2.190  0.00  0.00           C
ATOM     53  N2  DG  X   2       2.573  -5.526  -3.486  0.00  0.00           N
ATOM     54  H21 DG  X   2       1.905  -4.880  -3.878  0.00  0.00           H
ATOM     55  H22 DG  X   2       3.345  -5.919  -4.007  0.00  0.00           H
ATOM     56  N3  DG  X   2       3.736  -6.496  -1.828  0.00  0.00           N
ATOM     57  C4  DG  X   2       3.948  -6.536  -0.504  0.00  0.00           C
ATOM     58  C3' DG  X   2       7.402  -9.664   0.140  0.00  0.00           C
ATOM     59  H3' DG  X   2       7.788  -9.935   1.119  0.00  0.00           H
ATOM     60  C2' DG  X   2       7.034  -8.239   0.216  0.00  0.00           C
ATOM     61  H2' DG  X   2       6.987  -8.012   1.280  0.00  0.00           H
ATOM     62 H2'' DG  X   2       7.741  -7.624  -0.331  0.00  0.00           H
ATOM     63  O3' DG  X   2       8.360 -10.080  -0.811  0.00  0.00           O
ATOM     64  P   DG  X   3       9.865  -9.622  -0.585  0.00  0.00           P
ATOM     65  OP1 DG  X   3      10.795 -10.406  -1.467  0.00  0.00           O
ATOM     66  OP2 DG  X   3      10.146  -9.555   0.848  0.00  0.00           O
ATOM     67  O5' DG  X   3       9.895  -8.092  -1.179  0.00  0.00           O
ATOM     68  C5' DG  X   3       9.559  -7.783  -2.523  0.00  0.00           C
ATOM     69  H5' DG  X   3       8.674  -8.361  -2.819  0.00  0.00           H
ATOM     70 H5'' DG  X   3      10.399  -7.873  -3.201  0.00  0.00           H
ATOM     71  C4' DG  X   3       9.090  -6.282  -2.592  0.00  0.00           C
ATOM     72  H4' DG  X   3       8.852  -6.155  -3.647  0.00  0.00           H
ATOM     73  O4' DG  X   3       7.831  -6.101  -2.023  0.00  0.00           O
ATOM     74  C1' DG  X   3       7.784  -4.678  -1.801  0.00  0.00           C
ATOM     75  H1' DG  X   3       7.801  -4.208  -2.782  0.00  0.00           H
ATOM     76  N9  DG  X   3       6.681  -4.262  -0.916  0.00  0.00           N
ATOM     77  C8  DG  X   3       6.626  -4.350   0.415  0.00  0.00           C
ATOM     78  H8  DG  X   3       7.278  -4.808   1.145  0.00  0.00           H
ATOM     79  N7  DG  X   3       5.581  -3.736   0.903  0.00  0.00           N
ATOM     80  C5  DG  X   3       4.890  -3.192  -0.197  0.00  0.00           C
ATOM     81  C6  DG  X   3       3.672  -2.377  -0.320  0.00  0.00           C
ATOM     82  O6  DG  X   3       2.912  -1.877   0.564  0.00  0.00           O
ATOM     83  N1  DG  X   3       3.406  -2.032  -1.626  0.00  0.00           N
ATOM     84  H1  DG  X   3       2.611  -1.452  -1.843  0.00  0.00           H
ATOM     85  C2  DG  X   3       4.195  -2.437  -2.678  0.00  0.00           C
ATOM     86  N2  DG  X   3       3.947  -1.870  -3.877  0.00  0.00           N
ATOM     87  H21 DG  X   3       3.295  -1.097  -3.888  0.00  0.00           H
ATOM     88  H22 DG  X   3       4.556  -2.065  -4.655  0.00  0.00           H
ATOM     89  N3  DG  X   3       5.187  -3.347  -2.636  0.00  0.00           N
ATOM     90  C4  DG  X   3       5.546  -3.669  -1.327  0.00  0.00           C
ATOM     91  C3' DG  X   3      10.077  -5.285  -2.033  0.00  0.00           C
ATOM     92  H3' DG  X   3      10.746  -5.897  -1.427  0.00  0.00           H
ATOM     93  C2' DG  X   3       9.261  -4.500  -1.141  0.00  0.00           C
ATOM     94  H2' DG  X   3       9.138  -4.850  -0.121  0.00  0.00           H
ATOM     95 H2'' DG  X   3       9.524  -3.438  -1.185  0.00  0.00           H
ATOM     96  O3' DG  X   3      10.843  -4.807  -3.158  0.00  0.00           O
ATOM     97  P   DG  X   4      11.065  -3.265  -3.432  0.00  0.00           P
ATOM     98  OP1 DG  X   4      11.942  -3.198  -4.605  0.00  0.00           O
ATOM     99  OP2 DG  X   4      11.562  -2.646  -2.184  0.00  0.00           O
ATOM    100  O5' DG  X   4       9.705  -2.605  -3.874  0.00  0.00           O
ATOM    101  C5' DG  X   4       9.329  -2.493  -5.240  0.00  0.00           C
ATOM    102  H5' DG  X   4       8.538  -3.237  -5.388  0.00  0.00           H
ATOM    103 H5'' DG  X   4      10.239  -2.717  -5.807  0.00  0.00           H
ATOM    104  C4' DG  X   4       8.951  -1.069  -5.731  0.00  0.00           C
ATOM    105  H4' DG  X   4       8.855  -1.144  -6.810  0.00  0.00           H
ATOM    106  O4' DG  X   4       7.648  -0.534  -5.227  0.00  0.00           O
ATOM    107  C1' DG  X   4       7.912   0.418  -4.245  0.00  0.00           C
ATOM    108  H1' DG  X   4       7.624   1.396  -4.657  0.00  0.00           H
ATOM    109  N9  DG  X   4       7.188   0.341  -3.008  0.00  0.00           N
ATOM    110  C8  DG  X   4       7.404  -0.354  -1.813  0.00  0.00           C
ATOM    111  H8  DG  X   4       8.303  -0.923  -1.654  0.00  0.00           H
ATOM    112  N7  DG  X   4       6.463  -0.290  -0.832  0.00  0.00           N
ATOM    113  C5  DG  X   4       5.607   0.668  -1.448  0.00  0.00           C
ATOM    114  C6  DG  X   4       4.437   1.336  -0.776  0.00  0.00           C
ATOM    115  O6  DG  X   4       4.030   1.122   0.415  0.00  0.00           O
ATOM    116  N1  DG  X   4       3.879   2.247  -1.526  0.00  0.00           N
ATOM    117  H1  DG  X   4       3.028   2.673  -1.184  0.00  0.00           H
ATOM    118  C2  DG  X   4       4.285   2.459  -2.839  0.00  0.00           C
ATOM    119  N2  DG  X   4       3.742   3.431  -3.531  0.00  0.00           N
ATOM    120  H21 DG  X   4       3.020   3.978  -3.091  0.00  0.00           H
ATOM    121  H22 DG  X   4       4.090   3.514  -4.477  0.00  0.00           H
ATOM    122  N3  DG  X   4       5.372   2.029  -3.457  0.00  0.00           N
ATOM    123  C4  DG  X   4       6.011   1.102  -2.701  0.00  0.00           C
ATOM    124  C3' DG  X   4       9.989  -0.018  -5.313  0.00  0.00           C
ATOM    125  H3' DG  X   4      10.962  -0.472  -5.129  0.00  0.00           H
ATOM    126  C2' DG  X   4       9.461   0.433  -3.963  0.00  0.00           C
ATOM    127  H2' DG  X   4       9.846  -0.285  -3.244  0.00  0.00           H
ATOM    128 H2'' DG  X   4       9.898   1.396  -3.732  0.00  0.00           H
ATOM    129  O3' DG  X   4      10.052   1.011  -6.236  0.00  0.00           O
ATOM    130  P   DT  X   5      11.403   1.379  -7.059  0.00  0.00           P
ATOM    131  OP1 DT  X   5      12.507   0.970  -6.166  0.00  0.00           O
ATOM    132  OP2 DT  X   5      11.451   2.788  -7.615  0.00  0.00           O
ATOM    133  O5' DT  X   5      11.363   0.363  -8.304  0.00  0.00           O
ATOM    134  C5' DT  X   5      11.766  -1.062  -8.245  0.00  0.00           C
ATOM    135  H5' DT  X   5      11.588  -1.358  -7.215  0.00  0.00           H
ATOM    136 H5'' DT  X   5      12.811  -1.090  -8.543  0.00  0.00           H
ATOM    137  C4' DT  X   5      10.782  -1.827  -9.181  0.00  0.00           C
ATOM    138  H4' DT  X   5      11.032  -2.891  -9.229  0.00  0.00           H
ATOM    139  O4' DT  X   5       9.432  -1.823  -8.808  0.00  0.00           O
ATOM    140  C1' DT  X   5       8.575  -1.296  -9.857  0.00  0.00           C
ATOM    141  H1' DT  X   5       8.380  -2.156 -10.498  0.00  0.00           H
ATOM    142  N1  DT  X   5       7.254  -0.720  -9.361  0.00  0.00           N
ATOM    143  C6  DT  X   5       7.247   0.292  -8.493  0.00  0.00           C
ATOM    144  H6  DT  X   5       8.155   0.837  -8.283  0.00  0.00           H
ATOM    145  C5  DT  X   5       6.048   0.897  -8.070  0.00  0.00           C
ATOM    146  C7  DT  X   5       6.056   2.107  -7.267  0.00  0.00           C
ATOM    147  H71 DT  X   5       5.327   1.940  -6.475  0.00  0.00           H
ATOM    148  H72 DT  X   5       7.014   2.382  -6.820  0.00  0.00           H
ATOM    149  H73 DT  X   5       5.677   2.958  -7.845  0.00  0.00           H
ATOM    150  C4  DT  X   5       4.818   0.186  -8.353  0.00  0.00           C
ATOM    151  O4  DT  X   5       3.657   0.535  -7.996  0.00  0.00           O
ATOM    152  N3  DT  X   5       4.843  -0.916  -9.133  0.00  0.00           N
ATOM    153  H3  DT  X   5       3.974  -1.403  -9.320  0.00  0.00           H
ATOM    154  C2  DT  X   5       6.061  -1.415  -9.672  0.00  0.00           C
ATOM    155  O2  DT  X   5       5.966  -2.416 -10.430  0.00  0.00           O
ATOM    156  C3' DT  X   5      10.760  -1.173 -10.634  0.00  0.00           C
ATOM    157  H3' DT  X   5      11.582  -0.456 -10.705  0.00  0.00           H
ATOM    158  C2' DT  X   5       9.493  -0.359 -10.576  0.00  0.00           C
ATOM    159  H2' DT  X   5       9.608   0.615 -10.095  0.00  0.00           H
ATOM    160 H2'' DT  X   5       9.067  -0.186 -11.558  0.00  0.00           H
ATOM    161  O3' DT  X   5      10.630  -2.207 -11.630  0.00  0.00           O
ATOM    162  P   DT  X   6      11.968  -3.023 -12.036  0.00  0.00           P
ATOM    163  OP1 DT  X   6      12.745  -3.402 -10.933  0.00  0.00           O
ATOM    164  OP2 DT  X   6      12.567  -2.300 -13.133  0.00  0.00           O
ATOM    165  O5' DT  X   6      11.365  -4.402 -12.610  0.00  0.00           O
ATOM    166  C5' DT  X   6      10.582  -4.406 -13.862  0.00  0.00           C
ATOM    167  H5' DT  X   6      11.064  -5.101 -14.553  0.00  0.00           H
ATOM    168 H5'' DT  X   6      10.485  -3.457 -14.389  0.00  0.00           H
ATOM    169  C4' DT  X   6       9.153  -4.962 -13.674  0.00  0.00           C
ATOM    170  H4' DT  X   6       8.528  -4.921 -14.569  0.00  0.00           H
ATOM    171  O4' DT  X   6       9.356  -6.281 -13.123  0.00  0.00           O
ATOM    172  C1' DT  X   6       8.751  -6.409 -11.937  0.00  0.00           C
ATOM    173  H1' DT  X   6       7.928  -7.101 -12.121  0.00  0.00           H
ATOM    174  N1  DT  X   6       9.547  -7.143 -10.906  0.00  0.00           N
ATOM    175  C6  DT  X   6      10.722  -6.634 -10.439  0.00  0.00           C
ATOM    176  H6  DT  X   6      11.118  -5.700 -10.820  0.00  0.00           H
ATOM    177  C5  DT  X   6      11.542  -7.405  -9.655  0.00  0.00           C
ATOM    178  C7  DT  X   6      12.926  -6.816  -9.419  0.00  0.00           C
ATOM    179  H71 DT  X   6      13.219  -6.758  -8.374  0.00  0.00           H
ATOM    180  H72 DT  X   6      13.663  -7.398  -9.993  0.00  0.00           H
ATOM    181  H73 DT  X   6      13.014  -5.787  -9.746  0.00  0.00           H
ATOM    182  C4  DT  X   6      11.192  -8.681  -9.137  0.00  0.00           C
ATOM    183  O4  DT  X   6      11.892  -9.382  -8.374  0.00  0.00           O
ATOM    184  N3  DT  X   6       9.941  -9.093  -9.561  0.00  0.00           N
ATOM    185  H3  DT  X   6       9.668  -9.986  -9.192  0.00  0.00           H
ATOM    186  C2  DT  X   6       9.105  -8.433 -10.443  0.00  0.00           C
ATOM    187  O2  DT  X   6       8.038  -8.988 -10.797  0.00  0.00           O
ATOM    188  C3' DT  X   6       8.252  -4.139 -12.706  0.00  0.00           C
ATOM    189  H3' DT  X   6       8.804  -3.224 -12.486  0.00  0.00           H
ATOM    190  C2' DT  X   6       8.221  -5.072 -11.415  0.00  0.00           C
ATOM    191  H2' DT  X   6       8.951  -4.674 -10.704  0.00  0.00           H
ATOM    192 H2'' DT  X   6       7.242  -5.207 -10.955  0.00  0.00           H
ATOM    193  O3' DT  X   6       6.984  -3.852 -13.376  0.00  0.00           O
ATOM    194  P   DA  X   7       5.824  -4.854 -13.873  0.00  0.00           P
ATOM    195  OP1 DA  X   7       6.447  -5.826 -14.791  0.00  0.00           O
ATOM    196  OP2 DA  X   7       4.796  -3.973 -14.447  0.00  0.00           O
ATOM    197  O5' DA  X   7       5.299  -5.510 -12.627  0.00  0.00           O
ATOM    198  C5' DA  X   7       4.537  -4.867 -11.652  0.00  0.00           C
ATOM    199  H5' DA  X   7       3.508  -4.743 -11.998  0.00  0.00           H
ATOM    200 H5'' DA  X   7       4.964  -3.874 -11.491  0.00  0.00           H
ATOM    201  C4' DA  X   7       4.476  -5.648 -10.316  0.00  0.00           C
ATOM    202  H4' DA  X   7       3.838  -6.532 -10.399  0.00  0.00           H
ATOM    203  O4' DA  X   7       5.729  -6.100  -9.937  0.00  0.00           O
ATOM    204  C1' DA  X   7       5.780  -6.234  -8.503  0.00  0.00           C
ATOM    205  H1' DA  X   7       5.383  -7.168  -8.121  0.00  0.00           H
ATOM    206  N9  DA  X   7       7.123  -5.837  -7.953  0.00  0.00           N
ATOM    207  C8  DA  X   7       7.958  -4.760  -7.997  0.00  0.00           C
ATOM    208  H8  DA  X   7       7.612  -3.860  -8.470  0.00  0.00           H
ATOM    209  N7  DA  X   7       9.082  -4.896  -7.404  0.00  0.00           N
ATOM    210  C5  DA  X   7       9.055  -6.239  -6.934  0.00  0.00           C
ATOM    211  C6  DA  X   7       9.962  -7.180  -6.266  0.00  0.00           C
ATOM    212  N6  DA  X   7      11.236  -6.934  -6.038  0.00  0.00           N
ATOM    213  H61 DA  X   7      11.876  -7.567  -5.580  0.00  0.00           H
ATOM    214  H62 DA  X   7      11.549  -6.032  -6.354  0.00  0.00           H
ATOM    215  N1  DA  X   7       9.501  -8.422  -5.993  0.00  0.00           N
ATOM    216  C2  DA  X   7       8.216  -8.717  -6.259  0.00  0.00           C
ATOM    217  H2  DA  X   7       7.791  -9.650  -5.923  0.00  0.00           H
ATOM    218  N3  DA  X   7       7.281  -7.942  -6.778  0.00  0.00           N
ATOM    219  C4  DA  X   7       7.802  -6.746  -7.093  0.00  0.00           C
ATOM    220  C3' DA  X   7       3.916  -4.837  -9.144  0.00  0.00           C
ATOM    221  H3' DA  X   7       4.095  -3.803  -9.417  0.00  0.00           H
ATOM    222  C2' DA  X   7       4.778  -5.122  -8.006  0.00  0.00           C
ATOM    223  H2' DA  X   7       5.353  -4.210  -7.830  0.00  0.00           H
ATOM    224 H2'' DA  X   7       4.216  -5.552  -7.182  0.00  0.00           H
ATOM    225  O3' DA  X   7       2.499  -5.001  -8.900  0.00  0.00           O
ATOM    226  P   DG  X   8       1.435  -5.390  -9.947  0.00  0.00           P
ATOM    227  OP1 DG  X   8       1.296  -6.828 -10.116  0.00  0.00           O
ATOM    228  OP2 DG  X   8       1.574  -4.493 -11.126  0.00  0.00           O
ATOM    229  O5' DG  X   8       0.167  -4.831  -9.085  0.00  0.00           O
ATOM    230  C5' DG  X   8      -1.081  -4.694  -9.635  0.00  0.00           C
ATOM    231  H5' DG  X   8      -1.852  -5.233  -9.077  0.00  0.00           H
ATOM    232 H5'' DG  X   8      -0.977  -5.024 -10.667  0.00  0.00           H
ATOM    233  C4' DG  X   8      -1.576  -3.190  -9.617  0.00  0.00           C
ATOM    234  H4' DG  X   8      -2.307  -3.048 -10.412  0.00  0.00           H
ATOM    235  O4' DG  X   8      -1.914  -2.815  -8.310  0.00  0.00           O
ATOM    236  C1' DG  X   8      -0.821  -1.988  -7.820  0.00  0.00           C
ATOM    237  H1' DG  X   8      -1.236  -0.979  -7.702  0.00  0.00           H
ATOM    238  N9  DG  X   8      -0.291  -2.525  -6.540  0.00  0.00           N
ATOM    239  C8  DG  X   8       0.694  -3.378  -6.222  0.00  0.00           C
ATOM    240  H8  DG  X   8       1.338  -3.806  -6.984  0.00  0.00           H
ATOM    241  N7  DG  X   8       0.844  -3.594  -4.937  0.00  0.00           N
ATOM    242  C5  DG  X   8      -0.257  -2.944  -4.379  0.00  0.00           C
ATOM    243  C6  DG  X   8      -0.581  -2.610  -3.034  0.00  0.00           C
ATOM    244  O6  DG  X   8      -0.002  -2.975  -2.017  0.00  0.00           O
ATOM    245  N1  DG  X   8      -1.700  -1.915  -2.828  0.00  0.00           N
ATOM    246  H1  DG  X   8      -1.960  -1.985  -1.857  0.00  0.00           H
ATOM    247  C2  DG  X   8      -2.268  -1.219  -3.829  0.00  0.00           C
ATOM    248  N2  DG  X   8      -3.333  -0.546  -3.480  0.00  0.00           N
ATOM    249  H21 DG  X   8      -3.626  -0.493  -2.514  0.00  0.00           H
ATOM    250  H22 DG  X   8      -4.060  -0.291  -4.135  0.00  0.00           H
ATOM    251  N3  DG  X   8      -1.857  -1.268  -5.100  0.00  0.00           N
ATOM    252  C4  DG  X   8      -0.943  -2.258  -5.348  0.00  0.00           C
ATOM    253  C3' DG  X   8      -0.472  -2.232 -10.044  0.00  0.00           C
ATOM    254  H3' DG  X   8       0.297  -2.707 -10.656  0.00  0.00           H
ATOM    255  C2' DG  X   8       0.239  -1.912  -8.832  0.00  0.00           C
ATOM    256  H2' DG  X   8       1.092  -2.588  -8.706  0.00  0.00           H
ATOM    257 H2'' DG  X   8       0.585  -0.883  -8.739  0.00  0.00           H
ATOM    258  O3' DG  X   8      -1.114  -1.068 -10.527  0.00  0.00           O
ATOM    259  P   DG  X   9      -0.335   0.017 -11.404  0.00  0.00           P
ATOM    260  OP1 DG  X   9      -1.348   0.438 -12.364  0.00  0.00           O
ATOM    261  OP2 DG  X   9       0.886  -0.523 -11.964  0.00  0.00           O
ATOM    262  O5' DG  X   9      -0.104   1.145 -10.285  0.00  0.00           O
ATOM    263  C5' DG  X   9      -1.190   1.765  -9.689  0.00  0.00           C
ATOM    264  H5' DG  X   9      -1.903   0.951  -9.536  0.00  0.00           H
ATOM    265 H5'' DG  X   9      -1.602   2.557 -10.311  0.00  0.00           H
ATOM    266  C4' DG  X   9      -0.812   2.385  -8.369  0.00  0.00           C
ATOM    267  H4' DG  X   9      -1.634   3.085  -8.217  0.00  0.00           H
ATOM    268  O4' DG  X   9      -0.806   1.566  -7.207  0.00  0.00           O
ATOM    269  C1' DG  X   9      -0.067   2.400  -6.247  0.00  0.00           C
ATOM    270  H1' DG  X   9      -0.594   3.263  -5.833  0.00  0.00           H
ATOM    271  N9  DG  X   9       0.451   1.540  -5.115  0.00  0.00           N
ATOM    272  C8  DG  X   9       1.517   0.714  -5.096  0.00  0.00           C
ATOM    273  H8  DG  X   9       2.192   0.573  -5.937  0.00  0.00           H
ATOM    274  N7  DG  X   9       1.779   0.155  -3.941  0.00  0.00           N
ATOM    275  C5  DG  X   9       0.747   0.684  -3.171  0.00  0.00           C
ATOM    276  C6  DG  X   9       0.451   0.536  -1.786  0.00  0.00           C
ATOM    277  O6  DG  X   9       1.042  -0.054  -0.882  0.00  0.00           O
ATOM    278  N1  DG  X   9      -0.798   1.173  -1.425  0.00  0.00           N
ATOM    279  H1  DG  X   9      -1.095   1.056  -0.467  0.00  0.00           H
ATOM    280  C2  DG  X   9      -1.513   1.914  -2.298  0.00  0.00           C
ATOM    281  N2  DG  X   9      -2.570   2.560  -1.778  0.00  0.00           N
ATOM    282  H21 DG  X   9      -2.820   2.479  -0.799  0.00  0.00           H
ATOM    283  H22 DG  X   9      -3.238   2.981  -2.404  0.00  0.00           H
ATOM    284  N3  DG  X   9      -1.221   2.125  -3.560  0.00  0.00           N
ATOM    285  C4  DG  X   9      -0.058   1.505  -3.896  0.00  0.00           C
ATOM    286  C3' DG  X   9       0.341   3.387  -8.368  0.00  0.00           C
ATOM    287  H3' DG  X   9       1.028   3.266  -9.201  0.00  0.00           H
ATOM    288  C2' DG  X   9       1.089   3.004  -7.077  0.00  0.00           C
ATOM    289  H2' DG  X   9       1.907   2.294  -7.249  0.00  0.00           H
ATOM    290 H2'' DG  X   9       1.501   3.894  -6.608  0.00  0.00           H
ATOM    291  O3' DG  X   9      -0.055   4.729  -8.581  0.00  0.00           O
ATOM    292  P   DG  X  10      -0.042   5.925  -7.453  0.00  0.00           P
ATOM    293  OP1 DG  X  10      -0.635   7.029  -8.208  0.00  0.00           O
ATOM    294  OP2 DG  X  10       1.298   6.030  -6.962  0.00  0.00           O
ATOM    295  O5' DG  X  10      -0.997   5.352  -6.314  0.00  0.00           O
ATOM    296  C5' DG  X  10      -2.389   5.389  -6.421  0.00  0.00           C
ATOM    297  H5' DG  X  10      -2.866   4.554  -5.914  0.00  0.00           H
ATOM    298 H5'' DG  X  10      -2.710   5.342  -7.461  0.00  0.00           H
ATOM    299  C4' DG  X  10      -2.948   6.605  -5.547  0.00  0.00           C
ATOM    300  H4' DG  X  10      -3.968   6.860  -5.845  0.00  0.00           H
ATOM    301  O4' DG  X  10      -2.842   6.223  -4.203  0.00  0.00           O
ATOM    302  C1' DG  X  10      -1.671   6.706  -3.572  0.00  0.00           C
ATOM    303  H1' DG  X  10      -2.043   7.264  -2.717  0.00  0.00           H
ATOM    304  N9  DG  X  10      -0.705   5.768  -3.037  0.00  0.00           N
ATOM    305  C8  DG  X  10       0.409   5.228  -3.567  0.00  0.00           C
ATOM    306  H8  DG  X  10       0.793   5.377  -4.572  0.00  0.00           H
ATOM    307  N7  DG  X  10       1.092   4.449  -2.689  0.00  0.00           N
ATOM    308  C5  DG  X  10       0.403   4.568  -1.520  0.00  0.00           C
ATOM    309  C6  DG  X  10       0.617   3.955  -0.264  0.00  0.00           C
ATOM    310  O6  DG  X  10       1.575   3.256   0.118  0.00  0.00           O
ATOM    311  N1  DG  X  10      -0.347   4.281   0.637  0.00  0.00           N
ATOM    312  H1  DG  X  10      -0.278   3.873   1.562  0.00  0.00           H
ATOM    313  C2  DG  X  10      -1.307   5.205   0.427  0.00  0.00           C
ATOM    314  N2  DG  X  10      -2.069   5.386   1.445  0.00  0.00           N
ATOM    315  H21 DG  X  10      -1.866   5.079   2.386  0.00  0.00           H
ATOM    316  H22 DG  X  10      -2.881   5.948   1.261  0.00  0.00           H
ATOM    317  N3  DG  X  10      -1.618   5.727  -0.761  0.00  0.00           N
ATOM    318  C4  DG  X  10      -0.734   5.347  -1.688  0.00  0.00           C
ATOM    319  C3' DG  X  10      -2.244   7.893  -5.570  0.00  0.00           C
ATOM    320  H3' DG  X  10      -1.847   7.981  -6.586  0.00  0.00           H
ATOM    321  C2' DG  X  10      -1.204   7.842  -4.567  0.00  0.00           C
ATOM    322  H2' DG  X  10      -0.198   7.615  -4.938  0.00  0.00           H
ATOM    323 H2'' DG  X  10      -1.188   8.766  -3.987  0.00  0.00           H
ATOM    324  O3' DG  X  10      -3.028   9.024  -5.285  0.00  0.00           O
ATOM    325  P   DT  X  11      -4.251   9.605  -6.127  0.00  0.00           P
ATOM    326  OP1 DT  X  11      -3.861   9.364  -7.546  0.00  0.00           O
ATOM    327  OP2 DT  X  11      -4.516  10.992  -5.571  0.00  0.00           O
ATOM    328  O5' DT  X  11      -5.545   8.711  -5.769  0.00  0.00           O
ATOM    329  C5' DT  X  11      -6.679   8.680  -6.744  0.00  0.00           C
ATOM    330  H5' DT  X  11      -6.424   7.892  -7.465  0.00  0.00           H
ATOM    331 H5'' DT  X  11      -6.700   9.592  -7.346  0.00  0.00           H
ATOM    332  C4' DT  X  11      -8.045   8.489  -6.144  0.00  0.00           C
ATOM    333  H4' DT  X  11      -8.708   8.493  -7.010  0.00  0.00           H
ATOM    334  O4' DT  X  11      -8.021   7.299  -5.398  0.00  0.00           O
ATOM    335  C1' DT  X  11      -8.450   7.730  -4.116  0.00  0.00           C
ATOM    336  H1' DT  X  11      -9.526   7.556  -4.014  0.00  0.00           H
ATOM    337  N1  DT  X  11      -7.883   6.825  -3.032  0.00  0.00           N
ATOM    338  C6  DT  X  11      -6.554   6.755  -2.802  0.00  0.00           C
ATOM    339  H6  DT  X  11      -5.938   7.314  -3.495  0.00  0.00           H
ATOM    340  C5  DT  X  11      -6.045   6.146  -1.721  0.00  0.00           C
ATOM    341  C7  DT  X  11      -4.533   6.357  -1.281  0.00  0.00           C
ATOM    342  H71 DT  X  11      -3.998   5.474  -1.645  0.00  0.00           H
ATOM    343  H72 DT  X  11      -4.130   7.238  -1.775  0.00  0.00           H
ATOM    344  H73 DT  X  11      -4.460   6.524  -0.208  0.00  0.00           H
ATOM    345  C4  DT  X  11      -6.890   5.489  -0.783  0.00  0.00           C
ATOM    346  O4  DT  X  11      -6.487   5.048   0.255  0.00  0.00           O
ATOM    347  N3  DT  X  11      -8.174   5.474  -1.062  0.00  0.00           N
ATOM    348  H3  DT  X  11      -8.815   4.965  -0.477  0.00  0.00           H
ATOM    349  C2  DT  X  11      -8.681   6.052  -2.235  0.00  0.00           C
ATOM    350  O2  DT  X  11      -9.913   6.107  -2.310  0.00  0.00           O
ATOM    351  C3' DT  X  11      -8.522   9.696  -5.376  0.00  0.00           C
ATOM    352  H3' DT  X  11      -7.905  10.578  -5.522  0.00  0.00           H
ATOM    353  C2' DT  X  11      -8.239   9.252  -3.981  0.00  0.00           C
ATOM    354  H2' DT  X  11      -7.196   9.465  -3.772  0.00  0.00           H
ATOM    355 H2'' DT  X  11      -8.814   9.824  -3.242  0.00  0.00           H
ATOM    356  O3' DT  X  11      -9.925   9.933  -5.584  0.00  0.00           O
ATOM    357  P   DT  X  12     -10.534  10.313  -7.002  0.00  0.00           P
ATOM    358  OP1 DT  X  12      -9.525  10.938  -7.866  0.00  0.00           O
ATOM    359  OP2 DT  X  12     -11.803  11.028  -6.851  0.00  0.00           O
ATOM    360  O5' DT  X  12     -10.902   8.865  -7.597  0.00  0.00           O
ATOM    361  C5' DT  X  12     -12.084   8.248  -7.483  0.00  0.00           C
ATOM    362  H5' DT  X  12     -12.640   8.423  -8.401  0.00  0.00           H
ATOM    363 H5'' DT  X  12     -12.727   8.556  -6.659  0.00  0.00           H
ATOM    364  C4' DT  X  12     -11.862   6.776  -7.442  0.00  0.00           C
ATOM    365  H4' DT  X  12     -12.875   6.374  -7.451  0.00  0.00           H
ATOM    366  O4' DT  X  12     -11.207   6.260  -8.561  0.00  0.00           O
ATOM    367  C1' DT  X  12     -10.640   5.027  -8.298  0.00  0.00           C
ATOM    368  H1' DT  X  12     -11.349   4.213  -8.126  0.00  0.00           H
ATOM    369  N1  DT  X  12      -9.615   4.763  -9.404  0.00  0.00           N
ATOM    370  C6  DT  X  12      -8.784   5.762  -9.833  0.00  0.00           C
ATOM    371  H6  DT  X  12      -8.821   6.728  -9.345  0.00  0.00           H
ATOM    372  C5  DT  X  12      -7.847   5.528 -10.761  0.00  0.00           C
ATOM    373  C7  DT  X  12      -6.837   6.645 -11.101  0.00  0.00           C
ATOM    374  H71 DT  X  12      -6.724   6.765 -12.178  0.00  0.00           H
ATOM    375  H72 DT  X  12      -7.246   7.472 -10.515  0.00  0.00           H
ATOM    376  H73 DT  X  12      -5.863   6.356 -10.704  0.00  0.00           H
ATOM    377  C4  DT  X  12      -7.691   4.257 -11.471  0.00  0.00           C
ATOM    378  O4  DT  X  12      -6.854   3.922 -12.339  0.00  0.00           O
ATOM    379  N3  DT  X  12      -8.495   3.310 -10.854  0.00  0.00           N
ATOM    380  H3  DT  X  12      -8.279   2.392 -11.221  0.00  0.00           H
ATOM    381  C2  DT  X  12      -9.490   3.486  -9.997  0.00  0.00           C
ATOM    382  O2  DT  X  12     -10.286   2.641  -9.727  0.00  0.00           O
ATOM    383  C3' DT  X  12     -11.108   6.252  -6.171  0.00  0.00           C
ATOM    384  H3' DT  X  12     -10.597   7.026  -5.607  0.00  0.00           H
ATOM    385  C2' DT  X  12     -10.047   5.399  -6.974  0.00  0.00           C
ATOM    386  H2' DT  X  12      -9.220   6.071  -7.218  0.00  0.00           H
ATOM    387 H2'' DT  X  12      -9.677   4.497  -6.476  0.00  0.00           H
ATOM    388  O3' DT  X  12     -11.979   5.566  -5.310  0.00  0.00           O
ATOM    389  P   DA  X  13     -12.718   4.164  -5.545  0.00  0.00           P
ATOM    390  OP1 DA  X  13     -13.433   4.243  -6.850  0.00  0.00           O
ATOM    391  OP2 DA  X  13     -13.442   3.714  -4.366  0.00  0.00           O
ATOM    392  O5' DA  X  13     -11.631   3.044  -5.619  0.00  0.00           O
ATOM    393  C5' DA  X  13     -10.606   2.954  -4.572  0.00  0.00           C
ATOM    394  H5' DA  X  13     -11.015   2.484  -3.673  0.00  0.00           H
ATOM    395 H5'' DA  X  13     -10.377   3.976  -4.275  0.00  0.00           H
ATOM    396  C4' DA  X  13      -9.529   2.086  -5.104  0.00  0.00           C
ATOM    397  H4' DA  X  13      -9.966   1.085  -5.202  0.00  0.00           H
ATOM    398  O4' DA  X  13      -8.852   2.520  -6.254  0.00  0.00           O
ATOM    399  C1' DA  X  13      -7.464   2.435  -6.085  0.00  0.00           C
ATOM    400  H1' DA  X  13      -7.129   1.420  -6.310  0.00  0.00           H
ATOM    401  N9  DA  X  13      -6.815   3.387  -7.060  0.00  0.00           N
ATOM    402  C8  DA  X  13      -6.542   4.733  -6.895  0.00  0.00           C
ATOM    403  H8  DA  X  13      -7.034   5.379  -6.181  0.00  0.00           H
ATOM    404  N7  DA  X  13      -5.675   5.259  -7.764  0.00  0.00           N
ATOM    405  C5  DA  X  13      -5.423   4.218  -8.615  0.00  0.00           C
ATOM    406  C6  DA  X  13      -4.629   3.961  -9.760  0.00  0.00           C
ATOM    407  N6  DA  X  13      -3.675   4.751 -10.149  0.00  0.00           N
ATOM    408  H61 DA  X  13      -2.969   4.351 -10.750  0.00  0.00           H
ATOM    409  H62 DA  X  13      -3.567   5.664  -9.738  0.00  0.00           H
ATOM    410  N1  DA  X  13      -4.603   2.753 -10.315  0.00  0.00           N
ATOM    411  C2  DA  X  13      -5.356   1.780  -9.799  0.00  0.00           C
ATOM    412  H2  DA  X  13      -5.223   0.817 -10.263  0.00  0.00           H
ATOM    413  N3  DA  X  13      -6.248   1.890  -8.848  0.00  0.00           N
ATOM    414  C4  DA  X  13      -6.160   3.090  -8.222  0.00  0.00           C
ATOM    415  C3' DA  X  13      -8.435   1.842  -3.998  0.00  0.00           C
ATOM    416  H3' DA  X  13      -8.718   2.295  -3.046  0.00  0.00           H
ATOM    417  C2' DA  X  13      -7.297   2.623  -4.602  0.00  0.00           C
ATOM    418  H2' DA  X  13      -7.283   3.633  -4.195  0.00  0.00           H
ATOM    419 H2'' DA  X  13      -6.443   2.082  -4.192  0.00  0.00           H
ATOM    420  O3' DA  X  13      -7.967   0.493  -3.889  0.00  0.00           O
ATOM    421  P   DG  X  14      -8.822  -0.483  -2.917  0.00  0.00           P
ATOM    422  OP1 DG  X  14      -7.875  -1.534  -2.602  0.00  0.00           O
ATOM    423  OP2 DG  X  14     -10.069  -0.838  -3.515  0.00  0.00           O
ATOM    424  O5' DG  X  14      -9.000   0.301  -1.591  0.00  0.00           O
ATOM    425  C5' DG  X  14     -10.027  -0.051  -0.724  0.00  0.00           C
ATOM    426  H5' DG  X  14     -10.006  -1.147  -0.731  0.00  0.00           H
ATOM    427 H5'' DG  X  14     -10.904   0.451  -1.130  0.00  0.00           H
ATOM    428  C4' DG  X  14      -9.716   0.545   0.689  0.00  0.00           C
ATOM    429  H4' DG  X  14     -10.526   0.201   1.334  0.00  0.00           H
ATOM    430  O4' DG  X  14      -8.530   0.012   1.243  0.00  0.00           O
ATOM    431  C1' DG  X  14      -7.510   0.946   1.278  0.00  0.00           C
ATOM    432  H1' DG  X  14      -7.362   1.207   2.327  0.00  0.00           H
ATOM    433  N9  DG  X  14      -6.335   0.207   0.606  0.00  0.00           N
ATOM    434  C8  DG  X  14      -5.838   0.270  -0.753  0.00  0.00           C
ATOM    435  H8  DG  X  14      -6.331   0.906  -1.472  0.00  0.00           H
ATOM    436  N7  DG  X  14      -4.917  -0.591  -1.023  0.00  0.00           N
ATOM    437  C5  DG  X  14      -4.658  -1.107   0.214  0.00  0.00           C
ATOM    438  C6  DG  X  14      -3.515  -1.940   0.665  0.00  0.00           C
ATOM    439  O6  DG  X  14      -2.528  -2.333  -0.016  0.00  0.00           O
ATOM    440  N1  DG  X  14      -3.617  -2.214   2.057  0.00  0.00           N
ATOM    441  H1  DG  X  14      -2.839  -2.586   2.591  0.00  0.00           H
ATOM    442  C2  DG  X  14      -4.394  -1.573   2.943  0.00  0.00           C
ATOM    443  N2  DG  X  14      -4.314  -1.813   4.251  0.00  0.00           N
ATOM    444  H21 DG  X  14      -3.645  -2.459   4.644  0.00  0.00           H
ATOM    445  H22 DG  X  14      -4.919  -1.242   4.822  0.00  0.00           H
ATOM    446  N3  DG  X  14      -5.418  -0.848   2.582  0.00  0.00           N
ATOM    447  C4  DG  X  14      -5.495  -0.628   1.244  0.00  0.00           C
ATOM    448  C3' DG  X  14      -9.499   2.035   0.762  0.00  0.00           C
ATOM    449  H3' DG  X  14      -9.929   2.532  -0.109  0.00  0.00           H
ATOM    450  C2' DG  X  14      -7.935   2.148   0.563  0.00  0.00           C
ATOM    451  H2' DG  X  14      -7.612   2.141  -0.480  0.00  0.00           H
ATOM    452 H2'' DG  X  14      -7.597   3.122   0.923  0.00  0.00           H
ATOM    453  O3' DG  X  14      -9.939   2.615   1.914  0.00  0.00           O
ATOM    454  P   DG  X  15     -10.155   4.111   2.125  0.00  0.00           P
ATOM    455  OP1 DG  X  15     -11.337   4.301   2.893  0.00  0.00           O
ATOM    456  OP2 DG  X  15     -10.085   4.831   0.807  0.00  0.00           O
ATOM    457  O5' DG  X  15      -8.979   4.549   3.030  0.00  0.00           O
ATOM    458  C5' DG  X  15      -8.672   3.898   4.259  0.00  0.00           C
ATOM    459  H5' DG  X  15      -8.786   2.821   4.114  0.00  0.00           H
ATOM    460 H5'' DG  X  15      -9.280   4.314   5.056  0.00  0.00           H
ATOM    461  C4' DG  X  15      -7.153   4.157   4.596  0.00  0.00           C
ATOM    462  H4' DG  X  15      -7.041   4.060   5.673  0.00  0.00           H
ATOM    463  O4' DG  X  15      -6.377   3.220   3.955  0.00  0.00           O
ATOM    464  C1' DG  X  15      -5.072   3.765   3.760  0.00  0.00           C
ATOM    465  H1' DG  X  15      -4.448   3.845   4.653  0.00  0.00           H
ATOM    466  N9  DG  X  15      -4.337   2.995   2.811  0.00  0.00           N
ATOM    467  C8  DG  X  15      -4.310   3.055   1.444  0.00  0.00           C
ATOM    468  H8  DG  X  15      -4.875   3.728   0.819  0.00  0.00           H
ATOM    469  N7  DG  X  15      -3.476   2.097   1.017  0.00  0.00           N
ATOM    470  C5  DG  X  15      -2.914   1.525   2.150  0.00  0.00           C
ATOM    471  C6  DG  X  15      -1.861   0.513   2.355  0.00  0.00           C
ATOM    472  O6  DG  X  15      -1.172  -0.002   1.423  0.00  0.00           O
ATOM    473  N1  DG  X  15      -1.541   0.214   3.661  0.00  0.00           N
ATOM    474  H1  DG  X  15      -0.765  -0.394   3.892  0.00  0.00           H
ATOM    475  C2  DG  X  15      -2.273   0.855   4.691  0.00  0.00           C
ATOM    476  N2  DG  X  15      -2.006   0.499   5.956  0.00  0.00           N
ATOM    477  H21 DG  X  15      -1.568  -0.418   5.976  0.00  0.00           H
ATOM    478  H22 DG  X  15      -2.263   0.988   6.802  0.00  0.00           H
ATOM    479  N3  DG  X  15      -3.179   1.817   4.593  0.00  0.00           N
ATOM    480  C4  DG  X  15      -3.395   2.097   3.248  0.00  0.00           C
ATOM    481  C3' DG  X  15      -6.596   5.480   4.254  0.00  0.00           C
ATOM    482  H3' DG  X  15      -7.282   6.239   3.883  0.00  0.00           H
ATOM    483  C2' DG  X  15      -5.470   5.181   3.273  0.00  0.00           C
ATOM    484  H2' DG  X  15      -5.859   5.110   2.266  0.00  0.00           H
ATOM    485 H2'' DG  X  15      -4.625   5.851   3.473  0.00  0.00           H
ATOM    486  O3' DG  X  15      -5.931   6.074   5.421  0.00  0.00           O
ATOM    487  P   DG  X  16      -5.552   7.613   5.577  0.00  0.00           P
ATOM    488  OP1 DG  X  16      -6.852   8.364   5.885  0.00  0.00           O
ATOM    489  OP2 DG  X  16      -4.706   8.044   4.407  0.00  0.00           O
ATOM    490  O5' DG  X  16      -4.654   7.609   6.849  0.00  0.00           O
ATOM    491  C5' DG  X  16      -5.169   7.173   8.051  0.00  0.00           C
ATOM    492  H5' DG  X  16      -5.908   6.413   7.802  0.00  0.00           H
ATOM    493 H5'' DG  X  16      -5.612   8.079   8.459  0.00  0.00           H
ATOM    494  C4' DG  X  16      -4.042   6.549   8.890  0.00  0.00           C
ATOM    495  H4' DG  X  16      -4.402   6.318   9.891  0.00  0.00           H
ATOM    496  O4' DG  X  16      -3.530   5.480   8.136  0.00  0.00           O
ATOM    497  C1' DG  X  16      -2.147   5.587   7.898  0.00  0.00           C
ATOM    498  H1' DG  X  16      -1.485   5.068   8.596  0.00  0.00           H
ATOM    499  N9  DG  X  16      -1.862   4.925   6.602  0.00  0.00           N
ATOM    500  C8  DG  X  16      -2.446   5.297   5.383  0.00  0.00           C
ATOM    501  H8  DG  X  16      -3.324   5.928   5.363  0.00  0.00           H
ATOM    502  N7  DG  X  16      -1.888   4.749   4.302  0.00  0.00           N
ATOM    503  C5  DG  X  16      -0.928   3.903   4.878  0.00  0.00           C
ATOM    504  C6  DG  X  16       0.084   3.088   4.245  0.00  0.00           C
ATOM    505  O6  DG  X  16       0.203   2.832   3.027  0.00  0.00           O
ATOM    506  N1  DG  X  16       1.036   2.571   5.196  0.00  0.00           N
ATOM    507  H1  DG  X  16       1.811   2.060   4.807  0.00  0.00           H
ATOM    508  C2  DG  X  16       0.892   2.610   6.543  0.00  0.00           C
ATOM    509  N2  DG  X  16       1.776   1.985   7.334  0.00  0.00           N
ATOM    510  H21 DG  X  16       2.527   1.446   6.939  0.00  0.00           H
ATOM    511  H22 DG  X  16       1.649   1.976   8.342  0.00  0.00           H
ATOM    512  N3  DG  X  16      -0.132   3.285   7.117  0.00  0.00           N
ATOM    513  C4  DG  X  16      -0.957   3.964   6.234  0.00  0.00           C
ATOM    514  C3' DG  X  16      -2.884   7.594   9.012  0.00  0.00           C
ATOM    515  H3' DG  X  16      -3.254   8.582   8.766  0.00  0.00           H
ATOM    516  C2' DG  X  16      -1.880   7.132   7.942  0.00  0.00           C
ATOM    517  H2' DG  X  16      -2.171   7.536   6.975  0.00  0.00           H
ATOM    518 H2'' DG  X  16      -0.852   7.328   8.244  0.00  0.00           H
ATOM    519  O3' DG  X  16      -2.345   7.569  10.338  0.00  0.00           O
ATOM    520  P   DT  X  17      -1.190   8.541  10.765  0.00  0.00           P
ATOM    521  OP1 DT  X  17      -0.977   8.603  12.159  0.00  0.00           O
ATOM    522  OP2 DT  X  17      -1.265   9.766  10.059  0.00  0.00           O
ATOM    523  O5' DT  X  17       0.174   7.892  10.313  0.00  0.00           O
ATOM    524  C5' DT  X  17       0.578   6.587  10.838  0.00  0.00           C
ATOM    525  H5' DT  X  17      -0.367   6.029  10.828  0.00  0.00           H
ATOM    526 H5'' DT  X  17       0.963   6.738  11.845  0.00  0.00           H
ATOM    527  C4' DT  X  17       1.695   5.961  10.074  0.00  0.00           C
ATOM    528  H4' DT  X  17       2.002   5.065  10.615  0.00  0.00           H
ATOM    529  O4' DT  X  17       1.402   5.686   8.727  0.00  0.00           O
ATOM    530  C1' DT  X  17       2.583   5.626   7.947  0.00  0.00           C
ATOM    531  H1' DT  X  17       2.979   4.614   8.066  0.00  0.00           H
ATOM    532  N1  DT  X  17       2.349   5.967   6.534  0.00  0.00           N
ATOM    533  C6  DT  X  17       1.508   7.041   6.291  0.00  0.00           C
ATOM    534  H6  DT  X  17       0.965   7.582   7.055  0.00  0.00           H
ATOM    535  C5  DT  X  17       1.022   7.235   5.076  0.00  0.00           C
ATOM    536  C7  DT  X  17      -0.099   8.231   4.843  0.00  0.00           C
ATOM    537  H71 DT  X  17       0.375   8.912   4.154  0.00  0.00           H
ATOM    538  H72 DT  X  17      -0.900   7.643   4.391  0.00  0.00           H
ATOM    539  H73 DT  X  17      -0.544   8.676   5.742  0.00  0.00           H
ATOM    540  C4  DT  X  17       1.456   6.436   3.988  0.00  0.00           C
ATOM    541  O4  DT  X  17       1.127   6.608   2.807  0.00  0.00           O
ATOM    542  N3  DT  X  17       2.383   5.457   4.327  0.00  0.00           N
ATOM    543  H3  DT  X  17       2.804   4.818   3.667  0.00  0.00           H
ATOM    544  C2  DT  X  17       2.873   5.204   5.592  0.00  0.00           C
ATOM    545  O2  DT  X  17       3.651   4.292   5.693  0.00  0.00           O
ATOM    546  C3' DT  X  17       2.995   6.788   9.898  0.00  0.00           C
ATOM    547  H3' DT  X  17       2.787   7.850  10.009  0.00  0.00           H
ATOM    548  C2' DT  X  17       3.550   6.645   8.499  0.00  0.00           C
ATOM    549  H2' DT  X  17       3.686   7.566   7.920  0.00  0.00           H
ATOM    550 H2'' DT  X  17       4.514   6.224   8.787  0.00  0.00           H
ATOM    551  O3' DT  X  17       4.064   6.433  10.857  0.00  0.00           O
ATOM    552  P   DT  X  18       3.954   6.924  12.357  0.00  0.00           P
ATOM    553  OP1 DT  X  18       3.351   8.278  12.465  0.00  0.00           O
ATOM    554  OP2 DT  X  18       5.328   6.687  12.915  0.00  0.00           O
ATOM    555  O5' DT  X  18       2.934   5.782  12.882  0.00  0.00           O
ATOM    556  C5' DT  X  18       3.294   4.456  13.232  0.00  0.00           C
ATOM    557  H5' DT  X  18       4.127   4.405  13.927  0.00  0.00           H
ATOM    558 H5'' DT  X  18       3.557   3.915  12.326  0.00  0.00           H
ATOM    559  C4' DT  X  18       2.130   3.697  13.801  0.00  0.00           C
ATOM    560  H4' DT  X  18       2.504   2.731  14.116  0.00  0.00           H
ATOM    561  O4' DT  X  18       1.701   4.378  15.021  0.00  0.00           O
ATOM    562  C1' DT  X  18       0.326   4.130  15.258  0.00  0.00           C
ATOM    563  H1' DT  X  18       0.110   3.121  15.598  0.00  0.00           H
ATOM    564  N1  DT  X  18      -0.339   5.086  16.233  0.00  0.00           N
ATOM    565  C6  DT  X  18      -0.548   6.392  15.998  0.00  0.00           C
ATOM    566  H6  DT  X  18      -0.318   6.825  15.029  0.00  0.00           H
ATOM    567  C5  DT  X  18      -0.908   7.234  17.022  0.00  0.00           C
ATOM    568  C7  DT  X  18      -1.255   8.660  16.759  0.00  0.00           C
ATOM    569  H71 DT  X  18      -1.315   8.874  15.692  0.00  0.00           H
ATOM    570  H72 DT  X  18      -2.230   8.837  17.206  0.00  0.00           H
ATOM    571  H73 DT  X  18      -0.483   9.311  17.186  0.00  0.00           H
ATOM    572  C4  DT  X  18      -1.177   6.672  18.404  0.00  0.00           C
ATOM    573  O4  DT  X  18      -1.740   7.247  19.324  0.00  0.00           O
ATOM    574  N3  DT  X  18      -0.991   5.294  18.482  0.00  0.00           N
ATOM    575  H3  DT  X  18      -1.298   4.773  19.292  0.00  0.00           H
ATOM    576  C2  DT  X  18      -0.506   4.513  17.506  0.00  0.00           C
ATOM    577  O2  DT  X  18      -0.423   3.258  17.754  0.00  0.00           O
ATOM    578  C3' DT  X  18       0.846   3.581  12.995  0.00  0.00           C
ATOM    579  H3' DT  X  18       1.015   4.150  12.077  0.00  0.00           H
ATOM    580  C2' DT  X  18      -0.218   4.294  13.840  0.00  0.00           C
ATOM    581  H2' DT  X  18      -0.287   5.326  13.490  0.00  0.00           H
ATOM    582 H2'' DT  X  18      -1.197   3.827  13.713  0.00  0.00           H
ATOM    583  O3' DT  X  18       0.405   2.313  12.594  0.00  0.00           O
ATOM    584  P   DA  X  19       1.440   1.457  11.532  0.00  0.00           P
ATOM    585  OP1 DA  X  19       2.699   1.312  12.263  0.00  0.00           O
ATOM    586  OP2 DA  X  19       1.389   2.135  10.185  0.00  0.00           O
ATOM    587  O5' DA  X  19       0.727   0.026  11.455  0.00  0.00           O
ATOM    588  C5' DA  X  19       0.636  -0.837  12.544  0.00  0.00           C
ATOM    589  H5' DA  X  19       1.205  -0.473  13.395  0.00  0.00           H
ATOM    590 H5'' DA  X  19       1.134  -1.764  12.278  0.00  0.00           H
ATOM    591  C4' DA  X  19      -0.866  -1.101  12.986  0.00  0.00           C
ATOM    592  H4' DA  X  19      -0.994  -2.137  13.321  0.00  0.00           H
ATOM    593  O4' DA  X  19      -1.244  -0.237  14.013  0.00  0.00           O
ATOM    594  C1' DA  X  19      -2.606   0.138  13.858  0.00  0.00           C
ATOM    595  H1' DA  X  19      -3.361  -0.634  13.926  0.00  0.00           H
ATOM    596  N9  DA  X  19      -3.044   1.325  14.740  0.00  0.00           N
ATOM    597  C8  DA  X  19      -3.490   2.556  14.355  0.00  0.00           C
ATOM    598  H8  DA  X  19      -3.605   2.814  13.307  0.00  0.00           H
ATOM    599  N7  DA  X  19      -3.859   3.297  15.320  0.00  0.00           N
ATOM    600  C5  DA  X  19      -3.563   2.506  16.491  0.00  0.00           C
ATOM    601  C6  DA  X  19      -3.743   2.618  17.833  0.00  0.00           C
ATOM    602  N6  DA  X  19      -4.211   3.682  18.488  0.00  0.00           N
ATOM    603  H61 DA  X  19      -3.972   3.714  19.471  0.00  0.00           H
ATOM    604  H62 DA  X  19      -4.599   4.475  18.004  0.00  0.00           H
ATOM    605  N1  DA  X  19      -3.285   1.737  18.692  0.00  0.00           N
ATOM    606  C2  DA  X  19      -2.597   0.730  18.220  0.00  0.00           C
ATOM    607  H2  DA  X  19      -2.175   0.060  18.952  0.00  0.00           H
ATOM    608  N3  DA  X  19      -2.418   0.448  16.951  0.00  0.00           N
ATOM    609  C4  DA  X  19      -2.966   1.407  16.118  0.00  0.00           C
ATOM    610  C3' DA  X  19      -1.927  -0.859  11.894  0.00  0.00           C
ATOM    611  H3' DA  X  19      -1.398  -0.689  10.955  0.00  0.00           H
ATOM    612  C2' DA  X  19      -2.650   0.411  12.340  0.00  0.00           C
ATOM    613  H2' DA  X  19      -2.138   1.307  11.998  0.00  0.00           H
ATOM    614 H2'' DA  X  19      -3.680   0.405  11.995  0.00  0.00           H
ATOM    615  O3' DA  X  19      -2.840  -1.913  11.780  0.00  0.00           O
ATOM    616  P   DG  X  20      -3.846  -2.029  10.589  0.00  0.00           P
ATOM    617  OP1 DG  X  20      -3.769  -0.891   9.633  0.00  0.00           O
ATOM    618  OP2 DG  X  20      -5.192  -2.192  11.175  0.00  0.00           O
ATOM    619  O5' DG  X  20      -3.458  -3.340   9.827  0.00  0.00           O
ATOM    620  C5' DG  X  20      -3.680  -4.708  10.242  0.00  0.00           C
ATOM    621  H5' DG  X  20      -4.355  -5.201   9.543  0.00  0.00           H
ATOM    622 H5'' DG  X  20      -4.162  -4.841  11.202  0.00  0.00           H
ATOM    623  C4' DG  X  20      -2.316  -5.399  10.155  0.00  0.00           C
ATOM    624  H4' DG  X  20      -2.365  -6.410  10.577  0.00  0.00           H
ATOM    625  O4' DG  X  20      -1.890  -5.532   8.770  0.00  0.00           O
ATOM    626  C1' DG  X  20      -0.790  -4.680   8.547  0.00  0.00           C
ATOM    627  H1' DG  X  20       0.072  -5.305   8.296  0.00  0.00           H
ATOM    628  N9  DG  X  20      -0.999  -3.887   7.289  0.00  0.00           N
ATOM    629  C8  DG  X  20      -1.903  -2.889   7.017  0.00  0.00           C
ATOM    630  H8  DG  X  20      -2.526  -2.462   7.786  0.00  0.00           H
ATOM    631  N7  DG  X  20      -2.031  -2.625   5.718  0.00  0.00           N
ATOM    632  C5  DG  X  20      -1.041  -3.476   5.201  0.00  0.00           C
ATOM    633  C6  DG  X  20      -0.638  -3.678   3.780  0.00  0.00           C
ATOM    634  O6  DG  X  20      -1.031  -3.176   2.770  0.00  0.00           O
ATOM    635  N1  DG  X  20       0.398  -4.566   3.601  0.00  0.00           N
ATOM    636  H1  DG  X  20       0.618  -4.744   2.628  0.00  0.00           H
ATOM    637  C2  DG  X  20       0.974  -5.223   4.569  0.00  0.00           C
ATOM    638  N2  DG  X  20       1.852  -6.122   4.246  0.00  0.00           N
ATOM    639  H21 DG  X  20       2.132  -6.184   3.272  0.00  0.00           H
ATOM    640  H22 DG  X  20       2.380  -6.580   4.967  0.00  0.00           H
ATOM    641  N3  DG  X  20       0.684  -5.092   5.910  0.00  0.00           N
ATOM    642  C4  DG  X  20      -0.345  -4.183   6.179  0.00  0.00           C
ATOM    643  C3' DG  X  20      -1.286  -4.583  10.870  0.00  0.00           C
ATOM    644  H3' DG  X  20      -1.877  -4.000  11.571  0.00  0.00           H
ATOM    645  C2' DG  X  20      -0.548  -3.781   9.778  0.00  0.00           C
ATOM    646  H2' DG  X  20      -1.056  -2.842   9.578  0.00  0.00           H
ATOM    647 H2'' DG  X  20       0.535  -3.674   9.858  0.00  0.00           H
ATOM    648  O3' DG  X  20      -0.374  -5.413  11.566  0.00  0.00           O
ATOM    649  P   DG  X  21       0.611  -4.816  12.646  0.00  0.00           P
ATOM    650  OP1 DG  X  21       1.069  -5.990  13.415  0.00  0.00           O
ATOM    651  OP2 DG  X  21      -0.164  -3.875  13.469  0.00  0.00           O
ATOM    652  O5' DG  X  21       1.885  -4.098  11.967  0.00  0.00           O
ATOM    653  C5' DG  X  21       2.825  -4.861  11.134  0.00  0.00           C
ATOM    654  H5' DG  X  21       2.260  -5.630  10.610  0.00  0.00           H
ATOM    655 H5'' DG  X  21       3.477  -5.329  11.864  0.00  0.00           H
ATOM    656  C4' DG  X  21       3.548  -3.843  10.256  0.00  0.00           C
ATOM    657  H4' DG  X  21       4.513  -4.284  10.046  0.00  0.00           H
ATOM    658  O4' DG  X  21       2.796  -3.667   9.099  0.00  0.00           O
ATOM    659  C1' DG  X  21       3.196  -2.365   8.572  0.00  0.00           C
ATOM    660  H1' DG  X  21       4.268  -2.343   8.401  0.00  0.00           H
ATOM    661  N9  DG  X  21       2.389  -1.873   7.473  0.00  0.00           N
ATOM    662  C8  DG  X  21       1.273  -1.053   7.464  0.00  0.00           C
ATOM    663  H8  DG  X  21       0.868  -0.621   8.366  0.00  0.00           H
ATOM    664  N7  DG  X  21       0.918  -0.821   6.165  0.00  0.00           N
ATOM    665  C5  DG  X  21       1.733  -1.485   5.323  0.00  0.00           C
ATOM    666  C6  DG  X  21       1.740  -1.596   3.869  0.00  0.00           C
ATOM    667  O6  DG  X  21       0.980  -1.233   2.977  0.00  0.00           O
ATOM    668  N1  DG  X  21       2.878  -2.296   3.427  0.00  0.00           N
ATOM    669  H1  DG  X  21       3.056  -2.201   2.440  0.00  0.00           H
ATOM    670  C2  DG  X  21       3.771  -2.831   4.287  0.00  0.00           C
ATOM    671  N2  DG  X  21       4.792  -3.425   3.713  0.00  0.00           N
ATOM    672  H21 DG  X  21       4.873  -3.472   2.703  0.00  0.00           H
ATOM    673  H22 DG  X  21       5.430  -3.873   4.354  0.00  0.00           H
ATOM    674  N3  DG  X  21       3.822  -2.737   5.618  0.00  0.00           N
ATOM    675  C4  DG  X  21       2.709  -2.067   6.097  0.00  0.00           C
ATOM    676  C3' DG  X  21       3.739  -2.402  10.781  0.00  0.00           C
ATOM    677  H3' DG  X  21       3.330  -2.229  11.778  0.00  0.00           H
ATOM    678  C2' DG  X  21       2.953  -1.558   9.809  0.00  0.00           C
ATOM    679  H2' DG  X  21       1.932  -1.650  10.185  0.00  0.00           H
ATOM    680 H2'' DG  X  21       3.323  -0.547   9.644  0.00  0.00           H
ATOM    681  O3' DG  X  21       5.079  -2.049  10.641  0.00  0.00           O
ATOM    682  P   DG3 X  22       6.049  -2.483  11.771  0.00  0.00           P
ATOM    683  OP1 DG3 X  22       5.800  -3.942  12.080  0.00  0.00           O
ATOM    684  OP2 DG3 X  22       5.991  -1.552  12.903  0.00  0.00           O
ATOM    685  O5' DG3 X  22       7.423  -2.314  11.109  0.00  0.00           O
ATOM    686  C5' DG3 X  22       7.887  -3.155  10.097  0.00  0.00           C
ATOM    687  H5' DG3 X  22       7.055  -3.788   9.782  0.00  0.00           H
ATOM    688 H5'' DG3 X  22       8.606  -3.803  10.603  0.00  0.00           H
ATOM    689  C4' DG3 X  22       8.363  -2.538   8.768  0.00  0.00           C
ATOM    690  H4' DG3 X  22       8.996  -3.270   8.254  0.00  0.00           H
ATOM    691  O4' DG3 X  22       7.284  -2.188   7.983  0.00  0.00           O
ATOM    692  C1' DG3 X  22       7.612  -0.994   7.267  0.00  0.00           C
ATOM    693  H1' DG3 X  22       8.401  -1.082   6.527  0.00  0.00           H
ATOM    694  N9  DG3 X  22       6.388  -0.347   6.729  0.00  0.00           N
ATOM    695  C8  DG3 X  22       5.349   0.281   7.418  0.00  0.00           C
ATOM    696  H8  DG3 X  22       5.376   0.371   8.500  0.00  0.00           H
ATOM    697  N7  DG3 X  22       4.355   0.614   6.659  0.00  0.00           N
ATOM    698  C5  DG3 X  22       4.811   0.310   5.350  0.00  0.00           C
ATOM    699  C6  DG3 X  22       4.259   0.528   4.096  0.00  0.00           C
ATOM    700  O6  DG3 X  22       3.143   1.072   3.815  0.00  0.00           O
ATOM    701  N1  DG3 X  22       5.000   0.167   3.042  0.00  0.00           N
ATOM    702  H1  DG3 X  22       4.672   0.324   2.104  0.00  0.00           H
ATOM    703  C2  DG3 X  22       6.151  -0.452   3.217  0.00  0.00           C
ATOM    704  N2  DG3 X  22       6.741  -0.894   2.038  0.00  0.00           N
ATOM    705  H21 DG3 X  22       6.247  -0.783   1.160  0.00  0.00           H
ATOM    706  H22 DG3 X  22       7.433  -1.619   2.142  0.00  0.00           H
ATOM    707  N3  DG3 X  22       6.728  -0.774   4.375  0.00  0.00           N
ATOM    708  C4  DG3 X  22       6.034  -0.287   5.400  0.00  0.00           C
ATOM    709  C3' DG3 X  22       9.180  -1.241   9.091  0.00  0.00           C
ATOM    710  H3' DG3 X  22       9.329  -1.130  10.161  0.00  0.00           H
ATOM    711  C2' DG3 X  22       8.242  -0.246   8.510  0.00  0.00           C
ATOM    712  H2' DG3 X  22       7.463   0.061   9.206  0.00  0.00           H
ATOM    713 H2'' DG3 X  22       8.772   0.659   8.207  0.00  0.00           H
ATOM    714  O3' DG3 X  22      10.347  -1.261   8.213  0.00  0.00           O
ATOM    715 HO3' DG3 X  22      11.078  -1.783   8.553  0.00  0.00           H
ATOM    716  K+  K+  X  23       1.694   0.991   1.666  0.00  0.00           K
ATOM    717  K+  K+  X  24       0.075  -2.164   0.615  0.00  0.00           K
END
