# Supplementary material for: Can We Ever Develop an Ideal RNA Force Field? Lessons Learned from Simulations of the UUCG RNA Tetraloop and Other Systems
Source: J Chem Theory Comput. 2025 Jan 15;21(8):4183–202. doi: 10.1021/acs.jctc.4c01357 (PMC12020377; doi:10.1021/acs.jctc.4c01357)
Supplement: Supplementary file 2 — ct4c01357_si_002.zip [file ct4c01357_si_002.zip › pdbs-GQs/figureS29.pdb]

ATOM      1 HO5' DA5 X   1       0.230 -10.050   5.730  0.00  0.00           H
ATOM      2  O5' DA5 X   1       0.440 -10.340   6.620  0.00  0.00           O
ATOM      3  C5' DA5 X   1       0.670 -11.690   6.510  0.00  0.00           C
ATOM      4  H5' DA5 X   1      -0.150 -12.180   5.990  0.00  0.00           H
ATOM      5 H5'' DA5 X   1       0.790 -12.080   7.520  0.00  0.00           H
ATOM      6  C4' DA5 X   1       1.970 -12.010   5.720  0.00  0.00           C
ATOM      7  H4' DA5 X   1       2.220 -13.050   5.940  0.00  0.00           H
ATOM      8  O4' DA5 X   1       1.610 -11.740   4.340  0.00  0.00           O
ATOM      9  C1' DA5 X   1       2.630 -10.930   3.730  0.00  0.00           C
ATOM     10  H1' DA5 X   1       3.350 -11.500   3.150  0.00  0.00           H
ATOM     11  N9  DA5 X   1       2.020  -9.890   2.820  0.00  0.00           N
ATOM     12  C8  DA5 X   1       2.350  -9.630   1.520  0.00  0.00           C
ATOM     13  H8  DA5 X   1       3.150 -10.180   1.040  0.00  0.00           H
ATOM     14  N7  DA5 X   1       1.540  -8.810   0.890  0.00  0.00           N
ATOM     15  C5  DA5 X   1       0.660  -8.400   1.910  0.00  0.00           C
ATOM     16  C6  DA5 X   1      -0.450  -7.450   2.050  0.00  0.00           C
ATOM     17  N6  DA5 X   1      -0.970  -6.790   1.040  0.00  0.00           N
ATOM     18  H61 DA5 X   1      -1.880  -6.370   1.160  0.00  0.00           H
ATOM     19  H62 DA5 X   1      -0.610  -6.980   0.120  0.00  0.00           H
ATOM     20  N1  DA5 X   1      -1.150  -7.350   3.180  0.00  0.00           N
ATOM     21  C2  DA5 X   1      -0.700  -8.090   4.190  0.00  0.00           C
ATOM     22  H2  DA5 X   1      -1.180  -7.930   5.140  0.00  0.00           H
ATOM     23  N3  DA5 X   1       0.300  -8.930   4.270  0.00  0.00           N
ATOM     24  C4  DA5 X   1       0.970  -9.040   3.100  0.00  0.00           C
ATOM     25  C3' DA5 X   1       3.290 -11.270   6.130  0.00  0.00           C
ATOM     26  H3' DA5 X   1       3.200 -10.920   7.160  0.00  0.00           H
ATOM     27  C2' DA5 X   1       3.410 -10.300   4.930  0.00  0.00           C
ATOM     28  H2' DA5 X   1       2.850  -9.410   5.190  0.00  0.00           H
ATOM     29 H2'' DA5 X   1       4.480 -10.120   4.790  0.00  0.00           H
ATOM     30  O3' DA5 X   1       4.350 -12.230   6.120  0.00  0.00           O
ATOM     31  P   DG  X   2       5.780 -12.010   6.730  0.00  0.00           P
ATOM     32  OP1 DG  X   2       6.410 -13.330   6.830  0.00  0.00           O
ATOM     33  OP2 DG  X   2       5.670 -11.260   7.920  0.00  0.00           O
ATOM     34  O5' DG  X   2       6.500 -11.110   5.660  0.00  0.00           O
ATOM     35  C5' DG  X   2       6.920 -11.600   4.450  0.00  0.00           C
ATOM     36  H5' DG  X   2       6.210 -12.240   3.940  0.00  0.00           H
ATOM     37 H5'' DG  X   2       7.610 -12.380   4.770  0.00  0.00           H
ATOM     38  C4' DG  X   2       7.440 -10.550   3.440  0.00  0.00           C
ATOM     39  H4' DG  X   2       7.980 -11.060   2.640  0.00  0.00           H
ATOM     40  O4' DG  X   2       6.390  -9.720   2.950  0.00  0.00           O
ATOM     41  C1' DG  X   2       6.720  -8.420   2.990  0.00  0.00           C
ATOM     42  H1' DG  X   2       7.230  -8.150   2.060  0.00  0.00           H
ATOM     43  N9  DG  X   2       5.540  -7.440   3.100  0.00  0.00           N
ATOM     44  C8  DG  X   2       4.890  -7.020   4.240  0.00  0.00           C
ATOM     45  H8  DG  X   2       5.180  -7.160   5.270  0.00  0.00           H
ATOM     46  N7  DG  X   2       3.770  -6.430   4.020  0.00  0.00           N
ATOM     47  C5  DG  X   2       3.630  -6.420   2.620  0.00  0.00           C
ATOM     48  C6  DG  X   2       2.650  -5.780   1.820  0.00  0.00           C
ATOM     49  O6  DG  X   2       1.680  -5.090   2.130  0.00  0.00           O
ATOM     50  N1  DG  X   2       2.880  -6.040   0.490  0.00  0.00           N
ATOM     51  H1  DG  X   2       2.200  -5.740  -0.200  0.00  0.00           H
ATOM     52  C2  DG  X   2       3.980  -6.740  -0.020  0.00  0.00           C
ATOM     53  N2  DG  X   2       4.190  -6.840  -1.310  0.00  0.00           N
ATOM     54  H21 DG  X   2       3.430  -6.640  -1.940  0.00  0.00           H
ATOM     55  H22 DG  X   2       5.100  -7.210  -1.560  0.00  0.00           H
ATOM     56  N3  DG  X   2       4.980  -7.280   0.720  0.00  0.00           N
ATOM     57  C4  DG  X   2       4.740  -7.100   2.010  0.00  0.00           C
ATOM     58  C3' DG  X   2       8.440  -9.650   4.180  0.00  0.00           C
ATOM     59  H3' DG  X   2       8.580 -10.050   5.180  0.00  0.00           H
ATOM     60  C2' DG  X   2       7.690  -8.330   4.240  0.00  0.00           C
ATOM     61  H2' DG  X   2       7.050  -8.320   5.130  0.00  0.00           H
ATOM     62 H2'' DG  X   2       8.270  -7.410   4.160  0.00  0.00           H
ATOM     63  O3' DG  X   2       9.710  -9.590   3.510  0.00  0.00           O
ATOM     64  P   DG  X   3      10.660  -8.380   3.730  0.00  0.00           P
ATOM     65  OP1 DG  X   3      12.030  -8.680   3.230  0.00  0.00           O
ATOM     66  OP2 DG  X   3      10.460  -7.980   5.170  0.00  0.00           O
ATOM     67  O5' DG  X   3       9.970  -7.230   2.790  0.00  0.00           O
ATOM     68  C5' DG  X   3      10.080  -7.330   1.390  0.00  0.00           C
ATOM     69  H5' DG  X   3       9.660  -8.280   1.060  0.00  0.00           H
ATOM     70 H5'' DG  X   3      11.160  -7.310   1.210  0.00  0.00           H
ATOM     71  C4' DG  X   3       9.510  -6.100   0.670  0.00  0.00           C
ATOM     72  H4' DG  X   3       9.680  -6.270  -0.390  0.00  0.00           H
ATOM     73  O4' DG  X   3       8.120  -6.030   0.880  0.00  0.00           O
ATOM     74  C1' DG  X   3       7.910  -4.610   1.000  0.00  0.00           C
ATOM     75  H1' DG  X   3       7.880  -4.160   0.010  0.00  0.00           H
ATOM     76  N9  DG  X   3       6.610  -4.190   1.480  0.00  0.00           N
ATOM     77  C8  DG  X   3       6.130  -3.860   2.810  0.00  0.00           C
ATOM     78  H8  DG  X   3       6.700  -4.040   3.700  0.00  0.00           H
ATOM     79  N7  DG  X   3       4.970  -3.280   2.810  0.00  0.00           N
ATOM     80  C5  DG  X   3       4.610  -3.230   1.420  0.00  0.00           C
ATOM     81  C6  DG  X   3       3.550  -2.510   0.810  0.00  0.00           C
ATOM     82  O6  DG  X   3       2.650  -1.880   1.360  0.00  0.00           O
ATOM     83  N1  DG  X   3       3.570  -2.690  -0.570  0.00  0.00           N
ATOM     84  H1  DG  X   3       2.790  -2.360  -1.110  0.00  0.00           H
ATOM     85  C2  DG  X   3       4.530  -3.240  -1.320  0.00  0.00           C
ATOM     86  N2  DG  X   3       4.450  -3.090  -2.590  0.00  0.00           N
ATOM     87  H21 DG  X   3       3.510  -3.000  -2.950  0.00  0.00           H
ATOM     88  H22 DG  X   3       5.170  -3.520  -3.150  0.00  0.00           H
ATOM     89  N3  DG  X   3       5.580  -3.900  -0.800  0.00  0.00           N
ATOM     90  C4  DG  X   3       5.510  -3.850   0.600  0.00  0.00           C
ATOM     91  C3' DG  X   3      10.160  -4.710   1.090  0.00  0.00           C
ATOM     92  H3' DG  X   3      11.110  -4.730   1.620  0.00  0.00           H
ATOM     93  C2' DG  X   3       9.040  -4.040   1.890  0.00  0.00           C
ATOM     94  H2' DG  X   3       9.060  -4.350   2.940  0.00  0.00           H
ATOM     95 H2'' DG  X   3       9.110  -2.960   1.900  0.00  0.00           H
ATOM     96  O3' DG  X   3      10.390  -4.020  -0.070  0.00  0.00           O
ATOM     97  P   DG  X   4      10.990  -2.540  -0.240  0.00  0.00           P
ATOM     98  OP1 DG  X   4      12.450  -2.730  -0.150  0.00  0.00           O
ATOM     99  OP2 DG  X   4      10.430  -1.580   0.740  0.00  0.00           O
ATOM    100  O5' DG  X   4      10.470  -2.080  -1.700  0.00  0.00           O
ATOM    101  C5' DG  X   4      10.290  -3.020  -2.780  0.00  0.00           C
ATOM    102  H5' DG  X   4       9.600  -3.790  -2.440  0.00  0.00           H
ATOM    103 H5'' DG  X   4      11.200  -3.600  -2.900  0.00  0.00           H
ATOM    104  C4' DG  X   4       9.720  -2.450  -4.070  0.00  0.00           C
ATOM    105  H4' DG  X   4       9.960  -3.120  -4.900  0.00  0.00           H
ATOM    106  O4' DG  X   4       8.320  -2.220  -3.990  0.00  0.00           O
ATOM    107  C1' DG  X   4       7.960  -0.770  -3.850  0.00  0.00           C
ATOM    108  H1' DG  X   4       7.440  -0.540  -4.780  0.00  0.00           H
ATOM    109  N9  DG  X   4       7.160  -0.630  -2.590  0.00  0.00           N
ATOM    110  C8  DG  X   4       7.530  -1.030  -1.310  0.00  0.00           C
ATOM    111  H8  DG  X   4       8.400  -1.570  -0.970  0.00  0.00           H
ATOM    112  N7  DG  X   4       6.640  -0.590  -0.380  0.00  0.00           N
ATOM    113  C5  DG  X   4       5.670   0.070  -1.100  0.00  0.00           C
ATOM    114  C6  DG  X   4       4.380   0.630  -0.600  0.00  0.00           C
ATOM    115  O6  DG  X   4       3.830   0.540   0.480  0.00  0.00           O
ATOM    116  N1  DG  X   4       3.730   1.190  -1.630  0.00  0.00           N
ATOM    117  H1  DG  X   4       2.750   1.410  -1.600  0.00  0.00           H
ATOM    118  C2  DG  X   4       4.200   1.220  -2.960  0.00  0.00           C
ATOM    119  N2  DG  X   4       3.410   1.690  -3.860  0.00  0.00           N
ATOM    120  H21 DG  X   4       2.490   2.030  -3.630  0.00  0.00           H
ATOM    121  H22 DG  X   4       3.730   1.490  -4.800  0.00  0.00           H
ATOM    122  N3  DG  X   4       5.360   0.710  -3.390  0.00  0.00           N
ATOM    123  C4  DG  X   4       6.010   0.110  -2.400  0.00  0.00           C
ATOM    124  C3' DG  X   4      10.290  -1.080  -4.410  0.00  0.00           C
ATOM    125  H3' DG  X   4      11.330  -1.020  -4.070  0.00  0.00           H
ATOM    126  C2' DG  X   4       9.350  -0.140  -3.660  0.00  0.00           C
ATOM    127  H2' DG  X   4       9.570  -0.080  -2.590  0.00  0.00           H
ATOM    128 H2'' DG  X   4       9.370   0.870  -4.070  0.00  0.00           H
ATOM    129  O3' DG  X   4      10.230  -0.790  -5.710  0.00  0.00           O
ATOM    130  P   DT  X   5      11.040   0.360  -6.410  0.00  0.00           P
ATOM    131  OP1 DT  X   5      12.190  -0.260  -7.090  0.00  0.00           O
ATOM    132  OP2 DT  X   5      11.290   1.420  -5.430  0.00  0.00           O
ATOM    133  O5' DT  X   5      10.020   0.960  -7.510  0.00  0.00           O
ATOM    134  C5' DT  X   5       8.590   0.950  -7.190  0.00  0.00           C
ATOM    135  H5' DT  X   5       8.530   1.160  -6.120  0.00  0.00           H
ATOM    136 H5'' DT  X   5       8.060   0.080  -7.580  0.00  0.00           H
ATOM    137  C4' DT  X   5       8.020   2.210  -7.900  0.00  0.00           C
ATOM    138  H4' DT  X   5       6.960   1.970  -7.980  0.00  0.00           H
ATOM    139  O4' DT  X   5       8.150   3.290  -7.040  0.00  0.00           O
ATOM    140  C1' DT  X   5       7.860   4.420  -7.940  0.00  0.00           C
ATOM    141  H1' DT  X   5       6.790   4.560  -8.120  0.00  0.00           H
ATOM    142  N1  DT  X   5       8.490   5.690  -7.320  0.00  0.00           N
ATOM    143  C6  DT  X   5       9.830   5.740  -7.220  0.00  0.00           C
ATOM    144  H6  DT  X   5      10.410   4.840  -7.420  0.00  0.00           H
ATOM    145  C5  DT  X   5      10.470   6.860  -6.950  0.00  0.00           C
ATOM    146  C7  DT  X   5      11.890   6.840  -6.710  0.00  0.00           C
ATOM    147  H71 DT  X   5      12.180   7.120  -5.700  0.00  0.00           H
ATOM    148  H72 DT  X   5      12.300   5.830  -6.780  0.00  0.00           H
ATOM    149  H73 DT  X   5      12.410   7.450  -7.450  0.00  0.00           H
ATOM    150  C4  DT  X   5       9.760   8.080  -6.740  0.00  0.00           C
ATOM    151  O4  DT  X   5      10.240   9.080  -6.280  0.00  0.00           O
ATOM    152  N3  DT  X   5       8.390   8.020  -6.980  0.00  0.00           N
ATOM    153  H3  DT  X   5       7.970   8.890  -6.710  0.00  0.00           H
ATOM    154  C2  DT  X   5       7.750   6.880  -7.320  0.00  0.00           C
ATOM    155  O2  DT  X   5       6.560   6.980  -7.580  0.00  0.00           O
ATOM    156  C3' DT  X   5       8.540   2.530  -9.320  0.00  0.00           C
ATOM    157  H3' DT  X   5       9.620   2.400  -9.370  0.00  0.00           H
ATOM    158  C2' DT  X   5       8.410   4.020  -9.330  0.00  0.00           C
ATOM    159  H2' DT  X   5       9.420   4.370  -9.550  0.00  0.00           H
ATOM    160 H2'' DT  X   5       7.630   4.330 -10.040  0.00  0.00           H
ATOM    161  O3' DT  X   5       7.750   2.200 -10.440  0.00  0.00           O
ATOM    162  P   DT  X   6       8.300   1.360 -11.710  0.00  0.00           P
ATOM    163  OP1 DT  X   6       9.460   2.000 -12.340  0.00  0.00           O
ATOM    164  OP2 DT  X   6       7.110   1.090 -12.500  0.00  0.00           O
ATOM    165  O5' DT  X   6       8.750  -0.060 -11.050  0.00  0.00           O
ATOM    166  C5' DT  X   6      10.120  -0.430 -10.670  0.00  0.00           C
ATOM    167  H5' DT  X   6      10.410   0.210  -9.840  0.00  0.00           H
ATOM    168 H5'' DT  X   6      10.920  -0.200 -11.380  0.00  0.00           H
ATOM    169  C4' DT  X   6      10.290  -1.920 -10.310  0.00  0.00           C
ATOM    170  H4' DT  X   6      11.320  -2.030  -9.960  0.00  0.00           H
ATOM    171  O4' DT  X   6       9.620  -2.180  -9.130  0.00  0.00           O
ATOM    172  C1' DT  X   6       8.630  -3.090  -9.260  0.00  0.00           C
ATOM    173  H1' DT  X   6       9.010  -4.030  -8.870  0.00  0.00           H
ATOM    174  N1  DT  X   6       7.410  -2.660  -8.470  0.00  0.00           N
ATOM    175  C6  DT  X   6       6.620  -1.620  -8.910  0.00  0.00           C
ATOM    176  H6  DT  X   6       6.850  -1.050  -9.790  0.00  0.00           H
ATOM    177  C5  DT  X   6       5.600  -1.130  -8.140  0.00  0.00           C
ATOM    178  C7  DT  X   6       4.870   0.100  -8.520  0.00  0.00           C
ATOM    179  H71 DT  X   6       3.830  -0.050  -8.830  0.00  0.00           H
ATOM    180  H72 DT  X   6       4.890   0.690  -7.610  0.00  0.00           H
ATOM    181  H73 DT  X   6       5.390   0.670  -9.290  0.00  0.00           H
ATOM    182  C4  DT  X   6       5.320  -1.720  -6.820  0.00  0.00           C
ATOM    183  O4  DT  X   6       4.600  -1.300  -5.940  0.00  0.00           O
ATOM    184  N3  DT  X   6       6.090  -2.890  -6.520  0.00  0.00           N
ATOM    185  H3  DT  X   6       6.110  -3.050  -5.520  0.00  0.00           H
ATOM    186  C2  DT  X   6       7.280  -3.170  -7.160  0.00  0.00           C
ATOM    187  O2  DT  X   6       8.030  -3.990  -6.660  0.00  0.00           O
ATOM    188  C3' DT  X   6       9.890  -3.010 -11.290  0.00  0.00           C
ATOM    189  H3' DT  X   6       9.910  -2.690 -12.330  0.00  0.00           H
ATOM    190  C2' DT  X   6       8.480  -3.320 -10.710  0.00  0.00           C
ATOM    191  H2' DT  X   6       7.730  -2.600 -11.040  0.00  0.00           H
ATOM    192 H2'' DT  X   6       8.180  -4.340 -10.940  0.00  0.00           H
ATOM    193  O3' DT  X   6      10.790  -4.110 -11.250  0.00  0.00           O
ATOM    194  P   DA  X   7      10.620  -5.330 -12.260  0.00  0.00           P
ATOM    195  OP1 DA  X   7      11.930  -6.020 -12.450  0.00  0.00           O
ATOM    196  OP2 DA  X   7       9.830  -4.910 -13.440  0.00  0.00           O
ATOM    197  O5' DA  X   7       9.660  -6.280 -11.350  0.00  0.00           O
ATOM    198  C5' DA  X   7      10.020  -6.720 -10.040  0.00  0.00           C
ATOM    199  H5' DA  X   7      10.380  -5.930  -9.380  0.00  0.00           H
ATOM    200 H5'' DA  X   7      10.890  -7.370 -10.160  0.00  0.00           H
ATOM    201  C4' DA  X   7       8.820  -7.500  -9.450  0.00  0.00           C
ATOM    202  H4' DA  X   7       8.460  -8.210 -10.190  0.00  0.00           H
ATOM    203  O4' DA  X   7       9.280  -8.070  -8.250  0.00  0.00           O
ATOM    204  C1' DA  X   7       8.200  -8.200  -7.380  0.00  0.00           C
ATOM    205  H1' DA  X   7       7.690  -9.110  -7.690  0.00  0.00           H
ATOM    206  N9  DA  X   7       8.610  -8.300  -5.980  0.00  0.00           N
ATOM    207  C8  DA  X   7       8.210  -9.180  -5.070  0.00  0.00           C
ATOM    208  H8  DA  X   7       7.510  -9.980  -5.280  0.00  0.00           H
ATOM    209  N7  DA  X   7       8.890  -9.150  -3.930  0.00  0.00           N
ATOM    210  C5  DA  X   7       9.660  -8.000  -4.140  0.00  0.00           C
ATOM    211  C6  DA  X   7      10.680  -7.320  -3.350  0.00  0.00           C
ATOM    212  N6  DA  X   7      10.990  -7.600  -2.140  0.00  0.00           N
ATOM    213  H61 DA  X   7      11.840  -7.190  -1.810  0.00  0.00           H
ATOM    214  H62 DA  X   7      10.650  -8.430  -1.670  0.00  0.00           H
ATOM    215  N1  DA  X   7      11.420  -6.360  -3.900  0.00  0.00           N
ATOM    216  C2  DA  X   7      11.190  -6.060  -5.200  0.00  0.00           C
ATOM    217  H2  DA  X   7      11.800  -5.300  -5.680  0.00  0.00           H
ATOM    218  N3  DA  X   7      10.300  -6.570  -6.020  0.00  0.00           N
ATOM    219  C4  DA  X   7       9.490  -7.550  -5.360  0.00  0.00           C
ATOM    220  C3' DA  X   7       7.550  -6.690  -9.130  0.00  0.00           C
ATOM    221  H3' DA  X   7       7.790  -5.630  -9.160  0.00  0.00           H
ATOM    222  C2' DA  X   7       7.230  -7.040  -7.720  0.00  0.00           C
ATOM    223  H2' DA  X   7       7.430  -6.250  -7.000  0.00  0.00           H
ATOM    224 H2'' DA  X   7       6.230  -7.420  -7.510  0.00  0.00           H
ATOM    225  O3' DA  X   7       6.430  -7.080  -9.840  0.00  0.00           O
ATOM    226  P   DG  X   8       5.420  -6.050 -10.490  0.00  0.00           P
ATOM    227  OP1 DG  X   8       4.280  -6.760 -11.090  0.00  0.00           O
ATOM    228  OP2 DG  X   8       6.160  -5.230 -11.380  0.00  0.00           O
ATOM    229  O5' DG  X   8       4.940  -5.140  -9.270  0.00  0.00           O
ATOM    230  C5' DG  X   8       4.200  -5.610  -8.200  0.00  0.00           C
ATOM    231  H5' DG  X   8       4.540  -5.180  -7.260  0.00  0.00           H
ATOM    232 H5'' DG  X   8       4.270  -6.690  -8.040  0.00  0.00           H
ATOM    233  C4' DG  X   8       2.690  -5.310  -8.350  0.00  0.00           C
ATOM    234  H4' DG  X   8       2.220  -5.900  -9.140  0.00  0.00           H
ATOM    235  O4' DG  X   8       2.000  -5.790  -7.190  0.00  0.00           O
ATOM    236  C1' DG  X   8       1.270  -4.730  -6.620  0.00  0.00           C
ATOM    237  H1' DG  X   8       0.220  -4.800  -6.900  0.00  0.00           H
ATOM    238  N9  DG  X   8       1.350  -4.680  -5.140  0.00  0.00           N
ATOM    239  C8  DG  X   8       2.450  -5.090  -4.460  0.00  0.00           C
ATOM    240  H8  DG  X   8       3.430  -5.300  -4.870  0.00  0.00           H
ATOM    241  N7  DG  X   8       2.300  -5.120  -3.130  0.00  0.00           N
ATOM    242  C5  DG  X   8       0.910  -4.740  -2.990  0.00  0.00           C
ATOM    243  C6  DG  X   8       0.130  -4.600  -1.830  0.00  0.00           C
ATOM    244  O6  DG  X   8       0.590  -4.690  -0.660  0.00  0.00           O
ATOM    245  N1  DG  X   8      -1.190  -4.340  -2.120  0.00  0.00           N
ATOM    246  H1  DG  X   8      -1.790  -4.260  -1.310  0.00  0.00           H
ATOM    247  C2  DG  X   8      -1.680  -4.160  -3.360  0.00  0.00           C
ATOM    248  N2  DG  X   8      -2.940  -3.980  -3.340  0.00  0.00           N
ATOM    249  H21 DG  X   8      -3.330  -3.810  -2.420  0.00  0.00           H
ATOM    250  H22 DG  X   8      -3.270  -3.550  -4.190  0.00  0.00           H
ATOM    251  N3  DG  X   8      -0.940  -4.140  -4.520  0.00  0.00           N
ATOM    252  C4  DG  X   8       0.340  -4.510  -4.220  0.00  0.00           C
ATOM    253  C3' DG  X   8       2.420  -3.760  -8.490  0.00  0.00           C
ATOM    254  H3' DG  X   8       3.250  -3.110  -8.760  0.00  0.00           H
ATOM    255  C2' DG  X   8       1.910  -3.450  -7.120  0.00  0.00           C
ATOM    256  H2' DG  X   8       2.800  -3.180  -6.550  0.00  0.00           H
ATOM    257 H2'' DG  X   8       1.190  -2.630  -7.190  0.00  0.00           H
ATOM    258  O3' DG  X   8       1.440  -3.750  -9.490  0.00  0.00           O
ATOM    259  P   DG  X   9       1.320  -2.550 -10.530  0.00  0.00           P
ATOM    260  OP1 DG  X   9       0.230  -2.720 -11.530  0.00  0.00           O
ATOM    261  OP2 DG  X   9       2.660  -2.230 -11.080  0.00  0.00           O
ATOM    262  O5' DG  X   9       0.810  -1.300  -9.640  0.00  0.00           O
ATOM    263  C5' DG  X   9      -0.590  -1.070  -9.370  0.00  0.00           C
ATOM    264  H5' DG  X   9      -0.880  -1.970  -8.810  0.00  0.00           H
ATOM    265 H5'' DG  X   9      -1.050  -0.970 -10.350  0.00  0.00           H
ATOM    266  C4' DG  X   9      -0.760   0.120  -8.300  0.00  0.00           C
ATOM    267  H4' DG  X   9      -1.650   0.700  -8.530  0.00  0.00           H
ATOM    268  O4' DG  X   9      -0.740  -0.490  -6.990  0.00  0.00           O
ATOM    269  C1' DG  X   9       0.110   0.210  -6.120  0.00  0.00           C
ATOM    270  H1' DG  X   9      -0.480   1.040  -5.750  0.00  0.00           H
ATOM    271  N9  DG  X   9       0.510  -0.480  -4.850  0.00  0.00           N
ATOM    272  C8  DG  X   9       1.730  -0.990  -4.420  0.00  0.00           C
ATOM    273  H8  DG  X   9       2.620  -1.110  -5.010  0.00  0.00           H
ATOM    274  N7  DG  X   9       1.690  -1.430  -3.190  0.00  0.00           N
ATOM    275  C5  DG  X   9       0.420  -1.090  -2.760  0.00  0.00           C
ATOM    276  C6  DG  X   9      -0.210  -1.120  -1.450  0.00  0.00           C
ATOM    277  O6  DG  X   9       0.270  -1.450  -0.400  0.00  0.00           O
ATOM    278  N1  DG  X   9      -1.580  -0.750  -1.380  0.00  0.00           N
ATOM    279  H1  DG  X   9      -2.010  -0.690  -0.470  0.00  0.00           H
ATOM    280  C2  DG  X   9      -2.140  -0.060  -2.440  0.00  0.00           C
ATOM    281  N2  DG  X   9      -3.400   0.360  -2.330  0.00  0.00           N
ATOM    282  H21 DG  X   9      -3.650   0.550  -1.370  0.00  0.00           H
ATOM    283  H22 DG  X   9      -3.980   0.460  -3.150  0.00  0.00           H
ATOM    284  N3  DG  X   9      -1.590  -0.050  -3.690  0.00  0.00           N
ATOM    285  C4  DG  X   9      -0.320  -0.530  -3.770  0.00  0.00           C
ATOM    286  C3' DG  X   9       0.470   1.160  -8.260  0.00  0.00           C
ATOM    287  H3' DG  X   9       1.120   1.030  -9.130  0.00  0.00           H
ATOM    288  C2' DG  X   9       1.230   0.820  -6.990  0.00  0.00           C
ATOM    289  H2' DG  X   9       1.940   0.050  -7.320  0.00  0.00           H
ATOM    290 H2'' DG  X   9       1.690   1.700  -6.560  0.00  0.00           H
ATOM    291  O3' DG  X   9      -0.060   2.450  -8.000  0.00  0.00           O
ATOM    292  P   DG  X  10       0.640   3.780  -8.610  0.00  0.00           P
ATOM    293  OP1 DG  X  10       0.700   3.590 -10.080  0.00  0.00           O
ATOM    294  OP2 DG  X  10       1.820   4.140  -7.850  0.00  0.00           O
ATOM    295  O5' DG  X  10      -0.420   4.930  -8.390  0.00  0.00           O
ATOM    296  C5' DG  X  10      -1.770   4.610  -8.400  0.00  0.00           C
ATOM    297  H5' DG  X  10      -2.020   3.550  -8.330  0.00  0.00           H
ATOM    298 H5'' DG  X  10      -2.200   4.970  -9.340  0.00  0.00           H
ATOM    299  C4' DG  X  10      -2.480   5.390  -7.270  0.00  0.00           C
ATOM    300  H4' DG  X  10      -3.500   5.510  -7.650  0.00  0.00           H
ATOM    301  O4' DG  X  10      -2.540   4.590  -6.110  0.00  0.00           O
ATOM    302  C1' DG  X  10      -1.780   5.250  -5.130  0.00  0.00           C
ATOM    303  H1' DG  X  10      -2.420   5.760  -4.410  0.00  0.00           H
ATOM    304  N9  DG  X  10      -0.820   4.370  -4.380  0.00  0.00           N
ATOM    305  C8  DG  X  10       0.340   3.680  -4.820  0.00  0.00           C
ATOM    306  H8  DG  X  10       0.670   3.760  -5.850  0.00  0.00           H
ATOM    307  N7  DG  X  10       0.870   2.920  -3.880  0.00  0.00           N
ATOM    308  C5  DG  X  10       0.110   3.070  -2.710  0.00  0.00           C
ATOM    309  C6  DG  X  10       0.170   2.500  -1.430  0.00  0.00           C
ATOM    310  O6  DG  X  10       1.000   1.700  -0.980  0.00  0.00           O
ATOM    311  N1  DG  X  10      -0.910   2.880  -0.630  0.00  0.00           N
ATOM    312  H1  DG  X  10      -0.840   2.650   0.360  0.00  0.00           H
ATOM    313  C2  DG  X  10      -1.880   3.760  -1.040  0.00  0.00           C
ATOM    314  N2  DG  X  10      -2.700   4.150  -0.160  0.00  0.00           N
ATOM    315  H21 DG  X  10      -2.580   3.880   0.800  0.00  0.00           H
ATOM    316  H22 DG  X  10      -3.180   5.030  -0.310  0.00  0.00           H
ATOM    317  N3  DG  X  10      -1.950   4.350  -2.240  0.00  0.00           N
ATOM    318  C4  DG  X  10      -0.990   3.890  -3.090  0.00  0.00           C
ATOM    319  C3' DG  X  10      -2.010   6.800  -6.890  0.00  0.00           C
ATOM    320  H3' DG  X  10      -1.500   7.200  -7.770  0.00  0.00           H
ATOM    321  C2' DG  X  10      -1.060   6.320  -5.930  0.00  0.00           C
ATOM    322  H2' DG  X  10      -0.270   5.810  -6.490  0.00  0.00           H
ATOM    323 H2'' DG  X  10      -0.640   7.130  -5.340  0.00  0.00           H
ATOM    324  O3' DG  X  10      -2.850   7.710  -6.170  0.00  0.00           O
ATOM    325  P   DT  X  11      -3.370   9.100  -6.720  0.00  0.00           P
ATOM    326  OP1 DT  X  11      -2.200   9.860  -7.280  0.00  0.00           O
ATOM    327  OP2 DT  X  11      -4.130   9.740  -5.580  0.00  0.00           O
ATOM    328  O5' DT  X  11      -4.300   8.830  -7.940  0.00  0.00           O
ATOM    329  C5' DT  X  11      -5.450   8.120  -7.800  0.00  0.00           C
ATOM    330  H5' DT  X  11      -6.210   8.860  -7.550  0.00  0.00           H
ATOM    331 H5'' DT  X  11      -5.430   7.450  -6.940  0.00  0.00           H
ATOM    332  C4' DT  X  11      -5.950   7.290  -9.020  0.00  0.00           C
ATOM    333  H4' DT  X  11      -5.920   7.930  -9.900  0.00  0.00           H
ATOM    334  O4' DT  X  11      -5.090   6.170  -9.250  0.00  0.00           O
ATOM    335  C1' DT  X  11      -5.880   5.150  -9.760  0.00  0.00           C
ATOM    336  H1' DT  X  11      -6.180   5.350 -10.790  0.00  0.00           H
ATOM    337  N1  DT  X  11      -5.280   3.810  -9.710  0.00  0.00           N
ATOM    338  C6  DT  X  11      -4.920   3.200  -8.530  0.00  0.00           C
ATOM    339  H6  DT  X  11      -5.230   3.630  -7.590  0.00  0.00           H
ATOM    340  C5  DT  X  11      -4.440   1.890  -8.540  0.00  0.00           C
ATOM    341  C7  DT  X  11      -4.180   1.190  -7.170  0.00  0.00           C
ATOM    342  H71 DT  X  11      -4.490   1.890  -6.400  0.00  0.00           H
ATOM    343  H72 DT  X  11      -4.700   0.240  -7.020  0.00  0.00           H
ATOM    344  H73 DT  X  11      -3.120   1.090  -6.940  0.00  0.00           H
ATOM    345  C4  DT  X  11      -4.250   1.160  -9.810  0.00  0.00           C
ATOM    346  O4  DT  X  11      -4.030  -0.020 -10.030  0.00  0.00           O
ATOM    347  N3  DT  X  11      -4.500   1.940 -10.850  0.00  0.00           N
ATOM    348  H3  DT  X  11      -4.330   1.500 -11.740  0.00  0.00           H
ATOM    349  C2  DT  X  11      -5.010   3.220 -10.930  0.00  0.00           C
ATOM    350  O2  DT  X  11      -5.170   3.690 -12.070  0.00  0.00           O
ATOM    351  C3' DT  X  11      -7.360   6.790  -8.720  0.00  0.00           C
ATOM    352  H3' DT  X  11      -7.710   6.980  -7.710  0.00  0.00           H
ATOM    353  C2' DT  X  11      -7.170   5.280  -8.860  0.00  0.00           C
ATOM    354  H2' DT  X  11      -6.980   4.850  -7.870  0.00  0.00           H
ATOM    355 H2'' DT  X  11      -8.090   4.870  -9.270  0.00  0.00           H
ATOM    356  O3' DT  X  11      -8.220   7.340  -9.650  0.00  0.00           O
ATOM    357  P   DT  X  12      -9.040   8.710  -9.330  0.00  0.00           P
ATOM    358  OP1 DT  X  12      -8.820   9.610 -10.490  0.00  0.00           O
ATOM    359  OP2 DT  X  12      -8.720   9.180  -7.940  0.00  0.00           O
ATOM    360  O5' DT  X  12     -10.510   8.140  -9.470  0.00  0.00           O
ATOM    361  C5' DT  X  12     -11.080   7.470  -8.460  0.00  0.00           C
ATOM    362  H5' DT  X  12     -11.700   8.220  -7.970  0.00  0.00           H
ATOM    363 H5'' DT  X  12     -10.390   7.030  -7.750  0.00  0.00           H
ATOM    364  C4' DT  X  12     -11.830   6.280  -9.080  0.00  0.00           C
ATOM    365  H4' DT  X  12     -11.810   5.580  -8.250  0.00  0.00           H
ATOM    366  O4' DT  X  12     -13.150   6.630  -9.430  0.00  0.00           O
ATOM    367  C1' DT  X  12     -13.680   5.480 -10.110  0.00  0.00           C
ATOM    368  H1' DT  X  12     -13.860   4.710  -9.360  0.00  0.00           H
ATOM    369  N1  DT  X  12     -14.830   5.650 -10.910  0.00  0.00           N
ATOM    370  C6  DT  X  12     -15.190   6.900 -11.400  0.00  0.00           C
ATOM    371  H6  DT  X  12     -14.570   7.770 -11.250  0.00  0.00           H
ATOM    372  C5  DT  X  12     -16.350   7.080 -12.130  0.00  0.00           C
ATOM    373  C7  DT  X  12     -16.550   8.500 -12.740  0.00  0.00           C
ATOM    374  H71 DT  X  12     -17.560   8.810 -12.480  0.00  0.00           H
ATOM    375  H72 DT  X  12     -15.920   9.280 -12.320  0.00  0.00           H
ATOM    376  H73 DT  X  12     -16.530   8.450 -13.830  0.00  0.00           H
ATOM    377  C4  DT  X  12     -17.090   5.960 -12.430  0.00  0.00           C
ATOM    378  O4  DT  X  12     -18.000   5.870 -13.230  0.00  0.00           O
ATOM    379  N3  DT  X  12     -16.800   4.810 -11.790  0.00  0.00           N
ATOM    380  H3  DT  X  12     -17.420   4.040 -11.990  0.00  0.00           H
ATOM    381  C2  DT  X  12     -15.670   4.570 -11.080  0.00  0.00           C
ATOM    382  O2  DT  X  12     -15.410   3.400 -10.680  0.00  0.00           O
ATOM    383  C3' DT  X  12     -11.260   5.440 -10.180  0.00  0.00           C
ATOM    384  H3' DT  X  12     -10.590   6.090 -10.750  0.00  0.00           H
ATOM    385  C2' DT  X  12     -12.510   5.080 -10.970  0.00  0.00           C
ATOM    386  H2' DT  X  12     -12.440   5.720 -11.850  0.00  0.00           H
ATOM    387 H2'' DT  X  12     -12.540   4.050 -11.310  0.00  0.00           H
ATOM    388  O3' DT  X  12     -10.500   4.330  -9.590  0.00  0.00           O
ATOM    389  P   DA  X  13     -11.040   2.960  -9.040  0.00  0.00           P
ATOM    390  OP1 DA  X  13     -11.240   1.980 -10.110  0.00  0.00           O
ATOM    391  OP2 DA  X  13     -12.180   3.250  -8.130  0.00  0.00           O
ATOM    392  O5' DA  X  13      -9.990   2.320  -8.040  0.00  0.00           O
ATOM    393  C5' DA  X  13      -8.980   1.490  -8.500  0.00  0.00           C
ATOM    394  H5' DA  X  13      -8.260   2.100  -9.070  0.00  0.00           H
ATOM    395 H5'' DA  X  13      -9.400   0.620  -9.000  0.00  0.00           H
ATOM    396  C4' DA  X  13      -8.030   0.900  -7.380  0.00  0.00           C
ATOM    397  H4' DA  X  13      -7.400   0.130  -7.850  0.00  0.00           H
ATOM    398  O4' DA  X  13      -7.200   1.990  -6.820  0.00  0.00           O
ATOM    399  C1' DA  X  13      -7.590   2.190  -5.500  0.00  0.00           C
ATOM    400  H1' DA  X  13      -6.770   1.950  -4.820  0.00  0.00           H
ATOM    401  N9  DA  X  13      -7.760   3.640  -5.300  0.00  0.00           N
ATOM    402  C8  DA  X  13      -8.720   4.450  -5.840  0.00  0.00           C
ATOM    403  H8  DA  X  13      -9.500   4.170  -6.530  0.00  0.00           H
ATOM    404  N7  DA  X  13      -8.580   5.690  -5.540  0.00  0.00           N
ATOM    405  C5  DA  X  13      -7.370   5.750  -4.780  0.00  0.00           C
ATOM    406  C6  DA  X  13      -6.590   6.700  -4.180  0.00  0.00           C
ATOM    407  N6  DA  X  13      -6.810   7.960  -4.080  0.00  0.00           N
ATOM    408  H61 DA  X  13      -6.190   8.670  -3.710  0.00  0.00           H
ATOM    409  H62 DA  X  13      -7.700   8.330  -4.400  0.00  0.00           H
ATOM    410  N1  DA  X  13      -5.470   6.390  -3.600  0.00  0.00           N
ATOM    411  C2  DA  X  13      -5.110   5.070  -3.640  0.00  0.00           C
ATOM    412  H2  DA  X  13      -4.300   4.780  -3.000  0.00  0.00           H
ATOM    413  N3  DA  X  13      -5.800   4.110  -4.080  0.00  0.00           N
ATOM    414  C4  DA  X  13      -6.860   4.520  -4.770  0.00  0.00           C
ATOM    415  C3' DA  X  13      -8.670   0.240  -6.120  0.00  0.00           C
ATOM    416  H3' DA  X  13      -9.630  -0.210  -6.350  0.00  0.00           H
ATOM    417  C2' DA  X  13      -8.810   1.300  -5.140  0.00  0.00           C
ATOM    418  H2' DA  X  13      -9.740   1.790  -5.430  0.00  0.00           H
ATOM    419 H2'' DA  X  13      -8.800   0.840  -4.150  0.00  0.00           H
ATOM    420  O3' DA  X  13      -7.880  -0.830  -5.670  0.00  0.00           O
ATOM    421  P   DG  X  14      -8.560  -2.010  -4.810  0.00  0.00           P
ATOM    422  OP1 DG  X  14      -7.390  -2.920  -4.500  0.00  0.00           O
ATOM    423  OP2 DG  X  14      -9.670  -2.570  -5.670  0.00  0.00           O
ATOM    424  O5' DG  X  14      -9.090  -1.400  -3.440  0.00  0.00           O
ATOM    425  C5' DG  X  14     -10.120  -2.040  -2.710  0.00  0.00           C
ATOM    426  H5' DG  X  14      -9.900  -3.110  -2.780  0.00  0.00           H
ATOM    427 H5'' DG  X  14     -11.080  -1.760  -3.130  0.00  0.00           H
ATOM    428  C4' DG  X  14     -10.170  -1.650  -1.170  0.00  0.00           C
ATOM    429  H4' DG  X  14     -11.210  -1.930  -1.010  0.00  0.00           H
ATOM    430  O4' DG  X  14      -9.370  -2.420  -0.370  0.00  0.00           O
ATOM    431  C1' DG  X  14      -8.290  -1.640   0.140  0.00  0.00           C
ATOM    432  H1' DG  X  14      -8.520  -1.630   1.210  0.00  0.00           H
ATOM    433  N9  DG  X  14      -6.940  -2.150  -0.220  0.00  0.00           N
ATOM    434  C8  DG  X  14      -6.320  -2.320  -1.490  0.00  0.00           C
ATOM    435  H8  DG  X  14      -6.800  -2.020  -2.410  0.00  0.00           H
ATOM    436  N7  DG  X  14      -5.110  -2.730  -1.430  0.00  0.00           N
ATOM    437  C5  DG  X  14      -4.900  -2.880  -0.020  0.00  0.00           C
ATOM    438  C6  DG  X  14      -3.670  -3.140   0.710  0.00  0.00           C
ATOM    439  O6  DG  X  14      -2.570  -3.370   0.180  0.00  0.00           O
ATOM    440  N1  DG  X  14      -3.770  -3.060   2.100  0.00  0.00           N
ATOM    441  H1  DG  X  14      -2.960  -3.300   2.660  0.00  0.00           H
ATOM    442  C2  DG  X  14      -4.950  -2.750   2.680  0.00  0.00           C
ATOM    443  N2  DG  X  14      -4.880  -2.610   3.990  0.00  0.00           N
ATOM    444  H21 DG  X  14      -4.040  -2.630   4.560  0.00  0.00           H
ATOM    445  H22 DG  X  14      -5.690  -2.420   4.560  0.00  0.00           H
ATOM    446  N3  DG  X  14      -6.110  -2.540   2.080  0.00  0.00           N
ATOM    447  C4  DG  X  14      -6.000  -2.600   0.710  0.00  0.00           C
ATOM    448  C3' DG  X  14      -9.830  -0.190  -1.060  0.00  0.00           C
ATOM    449  H3' DG  X  14      -9.960   0.320  -2.010  0.00  0.00           H
ATOM    450  C2' DG  X  14      -8.420  -0.220  -0.430  0.00  0.00           C
ATOM    451  H2' DG  X  14      -7.710   0.020  -1.220  0.00  0.00           H
ATOM    452 H2'' DG  X  14      -8.290   0.360   0.480  0.00  0.00           H
ATOM    453  O3' DG  X  14     -10.760   0.470  -0.170  0.00  0.00           O
ATOM    454  P   DG  X  15     -11.140   1.950  -0.120  0.00  0.00           P
ATOM    455  OP1 DG  X  15     -12.360   2.220   0.740  0.00  0.00           O
ATOM    456  OP2 DG  X  15     -11.040   2.570  -1.420  0.00  0.00           O
ATOM    457  O5' DG  X  15      -9.930   2.690   0.690  0.00  0.00           O
ATOM    458  C5' DG  X  15      -9.830   2.560   2.050  0.00  0.00           C
ATOM    459  H5' DG  X  15      -9.940   1.530   2.390  0.00  0.00           H
ATOM    460 H5'' DG  X  15     -10.570   3.240   2.480  0.00  0.00           H
ATOM    461  C4' DG  X  15      -8.530   2.970   2.660  0.00  0.00           C
ATOM    462  H4' DG  X  15      -8.750   2.940   3.730  0.00  0.00           H
ATOM    463  O4' DG  X  15      -7.540   1.980   2.490  0.00  0.00           O
ATOM    464  C1' DG  X  15      -6.310   2.730   2.410  0.00  0.00           C
ATOM    465  H1' DG  X  15      -6.030   3.060   3.410  0.00  0.00           H
ATOM    466  N9  DG  X  15      -5.300   1.820   1.860  0.00  0.00           N
ATOM    467  C8  DG  X  15      -5.120   1.350   0.610  0.00  0.00           C
ATOM    468  H8  DG  X  15      -5.770   1.580  -0.230  0.00  0.00           H
ATOM    469  N7  DG  X  15      -4.040   0.630   0.550  0.00  0.00           N
ATOM    470  C5  DG  X  15      -3.550   0.510   1.800  0.00  0.00           C
ATOM    471  C6  DG  X  15      -2.410  -0.140   2.420  0.00  0.00           C
ATOM    472  O6  DG  X  15      -1.550  -0.740   1.740  0.00  0.00           O
ATOM    473  N1  DG  X  15      -2.330  -0.020   3.780  0.00  0.00           N
ATOM    474  H1  DG  X  15      -1.610  -0.630   4.130  0.00  0.00           H
ATOM    475  C2  DG  X  15      -3.220   0.730   4.530  0.00  0.00           C
ATOM    476  N2  DG  X  15      -3.020   0.860   5.750  0.00  0.00           N
ATOM    477  H21 DG  X  15      -2.120   0.610   6.140  0.00  0.00           H
ATOM    478  H22 DG  X  15      -3.530   1.500   6.340  0.00  0.00           H
ATOM    479  N3  DG  X  15      -4.170   1.460   3.990  0.00  0.00           N
ATOM    480  C4  DG  X  15      -4.350   1.260   2.650  0.00  0.00           C
ATOM    481  C3' DG  X  15      -7.920   4.390   2.280  0.00  0.00           C
ATOM    482  H3' DG  X  15      -8.520   4.980   1.590  0.00  0.00           H
ATOM    483  C2' DG  X  15      -6.690   3.890   1.530  0.00  0.00           C
ATOM    484  H2' DG  X  15      -7.000   3.540   0.540  0.00  0.00           H
ATOM    485 H2'' DG  X  15      -5.910   4.630   1.390  0.00  0.00           H
ATOM    486  O3' DG  X  15      -7.450   5.030   3.470  0.00  0.00           O
ATOM    487  P   DG  X  16      -7.860   6.540   3.730  0.00  0.00           P
ATOM    488  OP1 DG  X  16      -9.300   6.700   3.940  0.00  0.00           O
ATOM    489  OP2 DG  X  16      -7.270   7.350   2.690  0.00  0.00           O
ATOM    490  O5' DG  X  16      -7.100   6.990   4.960  0.00  0.00           O
ATOM    491  C5' DG  X  16      -7.220   6.430   6.220  0.00  0.00           C
ATOM    492  H5' DG  X  16      -7.540   5.380   6.210  0.00  0.00           H
ATOM    493 H5'' DG  X  16      -7.950   7.060   6.730  0.00  0.00           H
ATOM    494  C4' DG  X  16      -5.900   6.340   7.020  0.00  0.00           C
ATOM    495  H4' DG  X  16      -6.090   6.180   8.080  0.00  0.00           H
ATOM    496  O4' DG  X  16      -5.210   5.310   6.340  0.00  0.00           O
ATOM    497  C1' DG  X  16      -3.930   5.790   6.040  0.00  0.00           C
ATOM    498  H1' DG  X  16      -3.330   5.830   6.960  0.00  0.00           H
ATOM    499  N9  DG  X  16      -3.380   5.110   4.900  0.00  0.00           N
ATOM    500  C8  DG  X  16      -3.830   5.170   3.620  0.00  0.00           C
ATOM    501  H8  DG  X  16      -4.750   5.670   3.360  0.00  0.00           H
ATOM    502  N7  DG  X  16      -3.160   4.450   2.750  0.00  0.00           N
ATOM    503  C5  DG  X  16      -2.160   3.880   3.540  0.00  0.00           C
ATOM    504  C6  DG  X  16      -1.070   3.060   3.170  0.00  0.00           C
ATOM    505  O6  DG  X  16      -0.840   2.560   2.070  0.00  0.00           O
ATOM    506  N1  DG  X  16      -0.060   2.950   4.130  0.00  0.00           N
ATOM    507  H1  DG  X  16       0.750   2.410   3.850  0.00  0.00           H
ATOM    508  C2  DG  X  16      -0.380   3.170   5.480  0.00  0.00           C
ATOM    509  N2  DG  X  16       0.490   2.710   6.350  0.00  0.00           N
ATOM    510  H21 DG  X  16       1.330   2.170   6.220  0.00  0.00           H
ATOM    511  H22 DG  X  16       0.280   3.000   7.290  0.00  0.00           H
ATOM    512  N3  DG  X  16      -1.490   3.790   5.880  0.00  0.00           N
ATOM    513  C4  DG  X  16      -2.270   4.260   4.860  0.00  0.00           C
ATOM    514  C3' DG  X  16      -5.120   7.670   6.840  0.00  0.00           C
ATOM    515  H3' DG  X  16      -5.760   8.520   6.590  0.00  0.00           H
ATOM    516  C2' DG  X  16      -4.160   7.300   5.700  0.00  0.00           C
ATOM    517  H2' DG  X  16      -4.620   7.660   4.780  0.00  0.00           H
ATOM    518 H2'' DG  X  16      -3.280   7.940   5.790  0.00  0.00           H
ATOM    519  O3' DG  X  16      -4.320   7.920   7.980  0.00  0.00           O
ATOM    520  P   DT  X  17      -3.930   9.370   8.520  0.00  0.00           P
ATOM    521  OP1 DT  X  17      -3.750   9.380   9.970  0.00  0.00           O
ATOM    522  OP2 DT  X  17      -4.790  10.410   7.930  0.00  0.00           O
ATOM    523  O5' DT  X  17      -2.500   9.690   7.850  0.00  0.00           O
ATOM    524  C5' DT  X  17      -1.290   9.240   8.450  0.00  0.00           C
ATOM    525  H5' DT  X  17      -1.490   9.260   9.520  0.00  0.00           H
ATOM    526 H5'' DT  X  17      -0.480   9.910   8.150  0.00  0.00           H
ATOM    527  C4' DT  X  17      -0.970   7.860   7.940  0.00  0.00           C
ATOM    528  H4' DT  X  17      -1.760   7.180   8.240  0.00  0.00           H
ATOM    529  O4' DT  X  17      -0.630   7.780   6.550  0.00  0.00           O
ATOM    530  C1' DT  X  17       0.280   6.690   6.460  0.00  0.00           C
ATOM    531  H1' DT  X  17      -0.170   5.800   6.050  0.00  0.00           H
ATOM    532  N1  DT  X  17       1.470   7.190   5.640  0.00  0.00           N
ATOM    533  C6  DT  X  17       2.570   7.860   6.160  0.00  0.00           C
ATOM    534  H6  DT  X  17       2.500   8.300   7.150  0.00  0.00           H
ATOM    535  C5  DT  X  17       3.620   8.100   5.410  0.00  0.00           C
ATOM    536  C7  DT  X  17       4.640   8.980   6.040  0.00  0.00           C
ATOM    537  H71 DT  X  17       4.150   9.830   6.530  0.00  0.00           H
ATOM    538  H72 DT  X  17       5.240   8.340   6.670  0.00  0.00           H
ATOM    539  H73 DT  X  17       5.330   9.450   5.340  0.00  0.00           H
ATOM    540  C4  DT  X  17       3.650   7.730   4.000  0.00  0.00           C
ATOM    541  O4  DT  X  17       4.520   8.130   3.260  0.00  0.00           O
ATOM    542  N3  DT  X  17       2.680   6.950   3.610  0.00  0.00           N
ATOM    543  H3  DT  X  17       2.550   6.650   2.650  0.00  0.00           H
ATOM    544  C2  DT  X  17       1.590   6.610   4.360  0.00  0.00           C
ATOM    545  O2  DT  X  17       0.610   5.960   3.840  0.00  0.00           O
ATOM    546  C3' DT  X  17       0.230   7.300   8.760  0.00  0.00           C
ATOM    547  H3' DT  X  17       0.950   8.110   8.900  0.00  0.00           H
ATOM    548  C2' DT  X  17       0.710   6.190   7.800  0.00  0.00           C
ATOM    549  H2' DT  X  17       1.780   5.970   7.840  0.00  0.00           H
ATOM    550 H2'' DT  X  17       0.110   5.340   8.120  0.00  0.00           H
ATOM    551  O3' DT  X  17       0.000   6.620   9.980  0.00  0.00           O
ATOM    552  P   DT  X  18       0.240   7.400  11.450  0.00  0.00           P
ATOM    553  OP1 DT  X  18       0.210   8.860  11.370  0.00  0.00           O
ATOM    554  OP2 DT  X  18       1.340   6.720  12.140  0.00  0.00           O
ATOM    555  O5' DT  X  18      -1.190   6.870  12.210  0.00  0.00           O
ATOM    556  C5' DT  X  18      -1.390   5.570  12.740  0.00  0.00           C
ATOM    557  H5' DT  X  18      -1.600   5.530  13.810  0.00  0.00           H
ATOM    558 H5'' DT  X  18      -0.460   5.010  12.650  0.00  0.00           H
ATOM    559  C4' DT  X  18      -2.540   4.840  12.040  0.00  0.00           C
ATOM    560  H4' DT  X  18      -2.540   3.780  12.320  0.00  0.00           H
ATOM    561  O4' DT  X  18      -3.760   5.440  12.400  0.00  0.00           O
ATOM    562  C1' DT  X  18      -4.680   5.220  11.280  0.00  0.00           C
ATOM    563  H1' DT  X  18      -4.900   4.150  11.210  0.00  0.00           H
ATOM    564  N1  DT  X  18      -6.010   5.870  11.390  0.00  0.00           N
ATOM    565  C6  DT  X  18      -6.250   7.040  10.800  0.00  0.00           C
ATOM    566  H6  DT  X  18      -5.520   7.520  10.170  0.00  0.00           H
ATOM    567  C5  DT  X  18      -7.590   7.500  10.800  0.00  0.00           C
ATOM    568  C7  DT  X  18      -7.970   8.720  10.090  0.00  0.00           C
ATOM    569  H71 DT  X  18      -8.240   9.480  10.820  0.00  0.00           H
ATOM    570  H72 DT  X  18      -7.110   9.210   9.650  0.00  0.00           H
ATOM    571  H73 DT  X  18      -8.760   8.530   9.360  0.00  0.00           H
ATOM    572  C4  DT  X  18      -8.650   6.910  11.580  0.00  0.00           C
ATOM    573  O4  DT  X  18      -9.770   7.340  11.800  0.00  0.00           O
ATOM    574  N3  DT  X  18      -8.300   5.740  12.130  0.00  0.00           N
ATOM    575  H3  DT  X  18      -8.980   5.270  12.720  0.00  0.00           H
ATOM    576  C2  DT  X  18      -7.030   5.140  12.060  0.00  0.00           C
ATOM    577  O2  DT  X  18      -6.840   4.070  12.660  0.00  0.00           O
ATOM    578  C3' DT  X  18      -2.430   4.870  10.490  0.00  0.00           C
ATOM    579  H3' DT  X  18      -1.470   5.330  10.270  0.00  0.00           H
ATOM    580  C2' DT  X  18      -3.710   5.620  10.120  0.00  0.00           C
ATOM    581  H2' DT  X  18      -3.500   6.690  10.210  0.00  0.00           H
ATOM    582 H2'' DT  X  18      -4.300   5.290   9.260  0.00  0.00           H
ATOM    583  O3' DT  X  18      -2.500   3.570  10.090  0.00  0.00           O
ATOM    584  P   DA  X  19      -1.320   2.520  10.200  0.00  0.00           P
ATOM    585  OP1 DA  X  19      -0.700   2.550  11.520  0.00  0.00           O
ATOM    586  OP2 DA  X  19      -0.450   2.630   9.060  0.00  0.00           O
ATOM    587  O5' DA  X  19      -2.220   1.210  10.090  0.00  0.00           O
ATOM    588  C5' DA  X  19      -3.110   0.920  11.200  0.00  0.00           C
ATOM    589  H5' DA  X  19      -3.010   1.700  11.950  0.00  0.00           H
ATOM    590 H5'' DA  X  19      -2.730  -0.020  11.610  0.00  0.00           H
ATOM    591  C4' DA  X  19      -4.520   0.690  10.820  0.00  0.00           C
ATOM    592  H4' DA  X  19      -4.880   0.230  11.750  0.00  0.00           H
ATOM    593  O4' DA  X  19      -5.220   1.900  10.610  0.00  0.00           O
ATOM    594  C1' DA  X  19      -6.490   1.420  10.120  0.00  0.00           C
ATOM    595  H1' DA  X  19      -7.050   0.950  10.920  0.00  0.00           H
ATOM    596  N9  DA  X  19      -7.280   2.580   9.700  0.00  0.00           N
ATOM    597  C8  DA  X  19      -7.040   3.740   8.980  0.00  0.00           C
ATOM    598  H8  DA  X  19      -6.050   3.950   8.600  0.00  0.00           H
ATOM    599  N7  DA  X  19      -8.110   4.530   8.810  0.00  0.00           N
ATOM    600  C5  DA  X  19      -9.100   3.870   9.520  0.00  0.00           C
ATOM    601  C6  DA  X  19     -10.420   4.190   9.830  0.00  0.00           C
ATOM    602  N6  DA  X  19     -11.020   5.270   9.360  0.00  0.00           N
ATOM    603  H61 DA  X  19     -11.970   5.460   9.660  0.00  0.00           H
ATOM    604  H62 DA  X  19     -10.580   5.780   8.610  0.00  0.00           H
ATOM    605  N1  DA  X  19     -11.080   3.460  10.750  0.00  0.00           N
ATOM    606  C2  DA  X  19     -10.520   2.410  11.250  0.00  0.00           C
ATOM    607  H2  DA  X  19     -11.080   1.830  11.970  0.00  0.00           H
ATOM    608  N3  DA  X  19      -9.210   1.950  11.040  0.00  0.00           N
ATOM    609  C4  DA  X  19      -8.620   2.730  10.180  0.00  0.00           C
ATOM    610  C3' DA  X  19      -4.780  -0.110   9.530  0.00  0.00           C
ATOM    611  H3' DA  X  19      -3.960   0.110   8.850  0.00  0.00           H
ATOM    612  C2' DA  X  19      -6.100   0.490   9.000  0.00  0.00           C
ATOM    613  H2' DA  X  19      -5.950   1.030   8.070  0.00  0.00           H
ATOM    614 H2'' DA  X  19      -6.860  -0.270   8.780  0.00  0.00           H
ATOM    615  O3' DA  X  19      -4.840  -1.470   9.830  0.00  0.00           O
ATOM    616  P   DG  X  20      -6.190  -2.050  10.480  0.00  0.00           P
ATOM    617  OP1 DG  X  20      -7.260  -2.210   9.490  0.00  0.00           O
ATOM    618  OP2 DG  X  20      -6.550  -1.300  11.720  0.00  0.00           O
ATOM    619  O5' DG  X  20      -5.680  -3.580  10.890  0.00  0.00           O
ATOM    620  C5' DG  X  20      -4.730  -4.270  10.110  0.00  0.00           C
ATOM    621  H5' DG  X  20      -4.500  -3.750   9.180  0.00  0.00           H
ATOM    622 H5'' DG  X  20      -5.050  -5.240   9.740  0.00  0.00           H
ATOM    623  C4' DG  X  20      -3.440  -4.450  10.840  0.00  0.00           C
ATOM    624  H4' DG  X  20      -3.520  -5.200  11.620  0.00  0.00           H
ATOM    625  O4' DG  X  20      -2.470  -4.870   9.910  0.00  0.00           O
ATOM    626  C1' DG  X  20      -1.670  -3.820   9.500  0.00  0.00           C
ATOM    627  H1' DG  X  20      -0.610  -4.010   9.650  0.00  0.00           H
ATOM    628  N9  DG  X  20      -1.840  -3.610   8.000  0.00  0.00           N
ATOM    629  C8  DG  X  20      -2.840  -2.920   7.360  0.00  0.00           C
ATOM    630  H8  DG  X  20      -3.590  -2.350   7.870  0.00  0.00           H
ATOM    631  N7  DG  X  20      -2.700  -2.890   6.080  0.00  0.00           N
ATOM    632  C5  DG  X  20      -1.600  -3.760   5.840  0.00  0.00           C
ATOM    633  C6  DG  X  20      -1.020  -4.270   4.660  0.00  0.00           C
ATOM    634  O6  DG  X  20      -1.350  -4.150   3.440  0.00  0.00           O
ATOM    635  N1  DG  X  20       0.170  -4.990   4.820  0.00  0.00           N
ATOM    636  H1  DG  X  20       0.490  -5.270   3.900  0.00  0.00           H
ATOM    637  C2  DG  X  20       0.600  -5.280   6.050  0.00  0.00           C
ATOM    638  N2  DG  X  20       1.660  -6.040   6.150  0.00  0.00           N
ATOM    639  H21 DG  X  20       2.330  -6.020   5.400  0.00  0.00           H
ATOM    640  H22 DG  X  20       1.870  -6.270   7.110  0.00  0.00           H
ATOM    641  N3  DG  X  20       0.010  -4.980   7.180  0.00  0.00           N
ATOM    642  C4  DG  X  20      -1.110  -4.230   7.040  0.00  0.00           C
ATOM    643  C3' DG  X  20      -2.840  -3.220  11.480  0.00  0.00           C
ATOM    644  H3' DG  X  20      -3.540  -2.500  11.920  0.00  0.00           H
ATOM    645  C2' DG  X  20      -1.970  -2.620  10.360  0.00  0.00           C
ATOM    646  H2' DG  X  20      -2.530  -1.770   9.960  0.00  0.00           H
ATOM    647 H2'' DG  X  20      -1.000  -2.350  10.760  0.00  0.00           H
ATOM    648  O3' DG  X  20      -1.990  -3.720  12.460  0.00  0.00           O
ATOM    649  P   DG  X  21      -1.550  -2.970  13.720  0.00  0.00           P
ATOM    650  OP1 DG  X  21      -0.970  -3.900  14.710  0.00  0.00           O
ATOM    651  OP2 DG  X  21      -2.760  -2.230  14.160  0.00  0.00           O
ATOM    652  O5' DG  X  21      -0.440  -1.980  13.140  0.00  0.00           O
ATOM    653  C5' DG  X  21       0.900  -2.430  12.940  0.00  0.00           C
ATOM    654  H5' DG  X  21       0.900  -3.510  12.850  0.00  0.00           H
ATOM    655 H5'' DG  X  21       1.450  -2.290  13.870  0.00  0.00           H
ATOM    656  C4' DG  X  21       1.660  -1.770  11.740  0.00  0.00           C
ATOM    657  H4' DG  X  21       2.740  -1.910  11.710  0.00  0.00           H
ATOM    658  O4' DG  X  21       1.200  -2.180  10.440  0.00  0.00           O
ATOM    659  C1' DG  X  21       1.490  -1.120   9.530  0.00  0.00           C
ATOM    660  H1' DG  X  21       2.520  -1.100   9.180  0.00  0.00           H
ATOM    661  N9  DG  X  21       0.740  -1.030   8.190  0.00  0.00           N
ATOM    662  C8  DG  X  21      -0.430  -0.370   7.740  0.00  0.00           C
ATOM    663  H8  DG  X  21      -1.120   0.150   8.400  0.00  0.00           H
ATOM    664  N7  DG  X  21      -0.590  -0.450   6.440  0.00  0.00           N
ATOM    665  C5  DG  X  21       0.450  -1.220   5.960  0.00  0.00           C
ATOM    666  C6  DG  X  21       0.860  -1.670   4.650  0.00  0.00           C
ATOM    667  O6  DG  X  21       0.330  -1.540   3.600  0.00  0.00           O
ATOM    668  N1  DG  X  21       2.030  -2.310   4.640  0.00  0.00           N
ATOM    669  H1  DG  X  21       2.320  -2.680   3.740  0.00  0.00           H
ATOM    670  C2  DG  X  21       2.820  -2.550   5.740  0.00  0.00           C
ATOM    671  N2  DG  X  21       3.990  -3.170   5.560  0.00  0.00           N
ATOM    672  H21 DG  X  21       4.270  -3.420   4.620  0.00  0.00           H
ATOM    673  H22 DG  X  21       4.460  -3.330   6.430  0.00  0.00           H
ATOM    674  N3  DG  X  21       2.520  -2.230   6.960  0.00  0.00           N
ATOM    675  C4  DG  X  21       1.290  -1.590   7.000  0.00  0.00           C
ATOM    676  C3' DG  X  21       1.600  -0.210  11.780  0.00  0.00           C
ATOM    677  H3' DG  X  21       0.800   0.100  12.440  0.00  0.00           H
ATOM    678  C2' DG  X  21       1.190   0.140  10.380  0.00  0.00           C
ATOM    679  H2' DG  X  21       0.120   0.320  10.330  0.00  0.00           H
ATOM    680 H2'' DG  X  21       1.740   0.960   9.910  0.00  0.00           H
ATOM    681  O3' DG  X  21       2.840   0.170  12.370  0.00  0.00           O
ATOM    682  P   DG3 X  22       3.980   0.970  11.670  0.00  0.00           P
ATOM    683  OP1 DG3 X  22       4.960   1.120  12.730  0.00  0.00           O
ATOM    684  OP2 DG3 X  22       3.310   2.190  11.150  0.00  0.00           O
ATOM    685  O5' DG3 X  22       4.560   0.010  10.500  0.00  0.00           O
ATOM    686  C5' DG3 X  22       5.410  -1.130  10.740  0.00  0.00           C
ATOM    687  H5' DG3 X  22       4.770  -2.010  10.730  0.00  0.00           H
ATOM    688 H5'' DG3 X  22       5.780  -1.020  11.760  0.00  0.00           H
ATOM    689  C4' DG3 X  22       6.550  -1.250   9.780  0.00  0.00           C
ATOM    690  H4' DG3 X  22       7.060  -2.210   9.830  0.00  0.00           H
ATOM    691  O4' DG3 X  22       5.970  -1.190   8.450  0.00  0.00           O
ATOM    692  C1' DG3 X  22       6.310  -0.010   7.710  0.00  0.00           C
ATOM    693  H1' DG3 X  22       7.170  -0.060   7.040  0.00  0.00           H
ATOM    694  N9  DG3 X  22       5.170   0.580   7.000  0.00  0.00           N
ATOM    695  C8  DG3 X  22       4.050   1.050   7.510  0.00  0.00           C
ATOM    696  H8  DG3 X  22       3.810   0.960   8.560  0.00  0.00           H
ATOM    697  N7  DG3 X  22       3.080   1.250   6.590  0.00  0.00           N
ATOM    698  C5  DG3 X  22       3.730   0.990   5.390  0.00  0.00           C
ATOM    699  C6  DG3 X  22       3.270   0.950   4.070  0.00  0.00           C
ATOM    700  O6  DG3 X  22       2.180   1.120   3.590  0.00  0.00           O
ATOM    701  N1  DG3 X  22       4.240   0.730   3.140  0.00  0.00           N
ATOM    702  H1  DG3 X  22       3.920   0.560   2.200  0.00  0.00           H
ATOM    703  C2  DG3 X  22       5.480   0.300   3.500  0.00  0.00           C
ATOM    704  N2  DG3 X  22       6.170  -0.290   2.610  0.00  0.00           N
ATOM    705  H21 DG3 X  22       5.910  -0.320   1.630  0.00  0.00           H
ATOM    706  H22 DG3 X  22       7.110  -0.550   2.890  0.00  0.00           H
ATOM    707  N3  DG3 X  22       5.930   0.230   4.750  0.00  0.00           N
ATOM    708  C4  DG3 X  22       5.050   0.700   5.670  0.00  0.00           C
ATOM    709  C3' DG3 X  22       7.510   0.030   9.810  0.00  0.00           C
ATOM    710  H3' DG3 X  22       7.480   0.530  10.780  0.00  0.00           H
ATOM    711  C2' DG3 X  22       6.820   0.940   8.770  0.00  0.00           C
ATOM    712  H2' DG3 X  22       6.050   1.500   9.300  0.00  0.00           H
ATOM    713 H2'' DG3 X  22       7.560   1.610   8.340  0.00  0.00           H
ATOM    714  O3' DG3 X  22       8.810  -0.250   9.400  0.00  0.00           O
ATOM    715 HO3' DG3 X  22       9.140  -1.040   9.830  0.00  0.00           H
ATOM    716  K+  K+  X  23       1.150   0.380   1.510  0.00  0.00           K
ATOM    717  K+  K+  X  24      -0.180  -3.180   1.430  0.00  0.00           K
END
