# Supplementary material for: Can We Ever Develop an Ideal RNA Force Field? Lessons Learned from Simulations of the UUCG RNA Tetraloop and Other Systems
Source: J Chem Theory Comput. 2025 Jan 15;21(8):4183–202. doi: 10.1021/acs.jctc.4c01357 (PMC12020377; doi:10.1021/acs.jctc.4c01357)
Supplement: Supplementary file 2 — ct4c01357_si_002.zip [file ct4c01357_si_002.zip › pdbs-GQs/figureS28top.pdb]

ATOM      1 HO5' DA5 X   1      -0.217  -7.805  -0.085  0.00  0.00           H
ATOM      2  O5' DA5 X   1      -0.712  -7.885   0.736  0.00  0.00           O
ATOM      3  C5' DA5 X   1      -0.858  -9.196   1.207  0.00  0.00           C
ATOM      4  H5' DA5 X   1      -1.839  -9.497   0.848  0.00  0.00           H
ATOM      5 H5'' DA5 X   1      -0.953  -9.376   2.275  0.00  0.00           H
ATOM      6  C4' DA5 X   1       0.174 -10.216   0.741  0.00  0.00           C
ATOM      7  H4' DA5 X   1      -0.069 -11.179   1.181  0.00  0.00           H
ATOM      8  O4' DA5 X   1       0.143 -10.346  -0.709  0.00  0.00           O
ATOM      9  C1' DA5 X   1       1.449 -10.091  -1.151  0.00  0.00           C
ATOM     10  H1' DA5 X   1       2.086 -10.970  -1.254  0.00  0.00           H
ATOM     11  N9  DA5 X   1       1.423  -9.460  -2.464  0.00  0.00           N
ATOM     12  C8  DA5 X   1       1.913  -9.899  -3.634  0.00  0.00           C
ATOM     13  H8  DA5 X   1       2.561 -10.768  -3.689  0.00  0.00           H
ATOM     14  N7  DA5 X   1       1.783  -9.075  -4.636  0.00  0.00           N
ATOM     15  C5  DA5 X   1       1.071  -8.011  -4.176  0.00  0.00           C
ATOM     16  C6  DA5 X   1       0.362  -6.879  -4.588  0.00  0.00           C
ATOM     17  N6  DA5 X   1       0.297  -6.339  -5.747  0.00  0.00           N
ATOM     18  H61 DA5 X   1      -0.101  -5.418  -5.848  0.00  0.00           H
ATOM     19  H62 DA5 X   1       0.788  -6.768  -6.519  0.00  0.00           H
ATOM     20  N1  DA5 X   1      -0.453  -6.112  -3.801  0.00  0.00           N
ATOM     21  C2  DA5 X   1      -0.652  -6.565  -2.518  0.00  0.00           C
ATOM     22  H2  DA5 X   1      -1.351  -5.977  -1.933  0.00  0.00           H
ATOM     23  N3  DA5 X   1      -0.000  -7.555  -1.997  0.00  0.00           N
ATOM     24  C4  DA5 X   1       0.824  -8.255  -2.819  0.00  0.00           C
ATOM     25  C3' DA5 X   1       1.649  -9.902   1.151  0.00  0.00           C
ATOM     26  H3' DA5 X   1       1.619  -9.138   1.919  0.00  0.00           H
ATOM     27  C2' DA5 X   1       2.144  -9.271  -0.117  0.00  0.00           C
ATOM     28  H2' DA5 X   1       1.851  -8.221  -0.060  0.00  0.00           H
ATOM     29 H2'' DA5 X   1       3.215  -9.376  -0.294  0.00  0.00           H
ATOM     30  O3' DA5 X   1       2.369 -11.125   1.553  0.00  0.00           O
ATOM     31  P   DG  X   2       3.688 -10.996   2.441  0.00  0.00           P
ATOM     32  OP1 DG  X   2       4.060 -12.427   2.738  0.00  0.00           O
ATOM     33  OP2 DG  X   2       3.487 -10.071   3.555  0.00  0.00           O
ATOM     34  O5' DG  X   2       4.796 -10.367   1.516  0.00  0.00           O
ATOM     35  C5' DG  X   2       5.304 -11.076   0.403  0.00  0.00           C
ATOM     36  H5' DG  X   2       4.416 -11.236  -0.215  0.00  0.00           H
ATOM     37 H5'' DG  X   2       5.701 -12.012   0.801  0.00  0.00           H
ATOM     38  C4' DG  X   2       6.195 -10.259  -0.514  0.00  0.00           C
ATOM     39  H4' DG  X   2       6.521 -10.869  -1.358  0.00  0.00           H
ATOM     40  O4' DG  X   2       5.669  -9.024  -0.977  0.00  0.00           O
ATOM     41  C1' DG  X   2       6.158  -7.887  -0.339  0.00  0.00           C
ATOM     42  H1' DG  X   2       6.681  -7.345  -1.129  0.00  0.00           H
ATOM     43  N9  DG  X   2       4.942  -7.174   0.114  0.00  0.00           N
ATOM     44  C8  DG  X   2       4.378  -7.337   1.390  0.00  0.00           C
ATOM     45  H8  DG  X   2       4.830  -7.937   2.165  0.00  0.00           H
ATOM     46  N7  DG  X   2       3.470  -6.439   1.610  0.00  0.00           N
ATOM     47  C5  DG  X   2       3.176  -5.926   0.346  0.00  0.00           C
ATOM     48  C6  DG  X   2       2.065  -5.066  -0.106  0.00  0.00           C
ATOM     49  O6  DG  X   2       1.161  -4.497   0.583  0.00  0.00           O
ATOM     50  N1  DG  X   2       2.016  -4.887  -1.430  0.00  0.00           N
ATOM     51  H1  DG  X   2       1.254  -4.341  -1.791  0.00  0.00           H
ATOM     52  C2  DG  X   2       2.938  -5.396  -2.309  0.00  0.00           C
ATOM     53  N2  DG  X   2       2.773  -5.346  -3.595  0.00  0.00           N
ATOM     54  H21 DG  X   2       2.109  -4.775  -4.089  0.00  0.00           H
ATOM     55  H22 DG  X   2       3.624  -5.609  -4.079  0.00  0.00           H
ATOM     56  N3  DG  X   2       3.974  -6.133  -1.927  0.00  0.00           N
ATOM     57  C4  DG  X   2       4.030  -6.383  -0.592  0.00  0.00           C
ATOM     58  C3' DG  X   2       7.550  -9.884   0.134  0.00  0.00           C
ATOM     59  H3' DG  X   2       8.018 -10.506   0.895  0.00  0.00           H
ATOM     60  C2' DG  X   2       7.086  -8.531   0.726  0.00  0.00           C
ATOM     61  H2' DG  X   2       6.534  -8.682   1.653  0.00  0.00           H
ATOM     62 H2'' DG  X   2       7.915  -7.872   0.983  0.00  0.00           H
ATOM     63  O3' DG  X   2       8.458  -9.697  -0.919  0.00  0.00           O
ATOM     64  P   DG  X   3       9.952  -9.120  -0.634  0.00  0.00           P
ATOM     65  OP1 DG  X   3      10.861  -9.538  -1.718  0.00  0.00           O
ATOM     66  OP2 DG  X   3      10.311  -9.389   0.792  0.00  0.00           O
ATOM     67  O5' DG  X   3       9.712  -7.572  -0.789  0.00  0.00           O
ATOM     68  C5' DG  X   3       9.607  -7.006  -2.104  0.00  0.00           C
ATOM     69  H5' DG  X   3       8.969  -7.676  -2.675  0.00  0.00           H
ATOM     70 H5'' DG  X   3      10.549  -6.999  -2.667  0.00  0.00           H
ATOM     71  C4' DG  X   3       9.094  -5.580  -2.137  0.00  0.00           C
ATOM     72  H4' DG  X   3       9.208  -5.340  -3.190  0.00  0.00           H
ATOM     73  O4' DG  X   3       7.750  -5.360  -1.692  0.00  0.00           O
ATOM     74  C1' DG  X   3       7.656  -3.948  -1.321  0.00  0.00           C
ATOM     75  H1' DG  X   3       7.636  -3.307  -2.206  0.00  0.00           H
ATOM     76  N9  DG  X   3       6.458  -3.610  -0.512  0.00  0.00           N
ATOM     77  C8  DG  X   3       6.166  -3.874   0.784  0.00  0.00           C
ATOM     78  H8  DG  X   3       6.847  -4.244   1.523  0.00  0.00           H
ATOM     79  N7  DG  X   3       5.057  -3.415   1.172  0.00  0.00           N
ATOM     80  C5  DG  X   3       4.516  -2.806   0.007  0.00  0.00           C
ATOM     81  C6  DG  X   3       3.283  -2.079  -0.079  0.00  0.00           C
ATOM     82  O6  DG  X   3       2.467  -1.741   0.743  0.00  0.00           O
ATOM     83  N1  DG  X   3       3.051  -1.732  -1.370  0.00  0.00           N
ATOM     84  H1  DG  X   3       2.222  -1.195  -1.605  0.00  0.00           H
ATOM     85  C2  DG  X   3       3.855  -2.091  -2.444  0.00  0.00           C
ATOM     86  N2  DG  X   3       3.799  -1.542  -3.616  0.00  0.00           N
ATOM     87  H21 DG  X   3       3.203  -0.751  -3.825  0.00  0.00           H
ATOM     88  H22 DG  X   3       4.642  -1.627  -4.165  0.00  0.00           H
ATOM     89  N3  DG  X   3       5.026  -2.679  -2.269  0.00  0.00           N
ATOM     90  C4  DG  X   3       5.359  -2.974  -1.010  0.00  0.00           C
ATOM     91  C3' DG  X   3      10.034  -4.650  -1.309  0.00  0.00           C
ATOM     92  H3' DG  X   3      10.654  -5.135  -0.563  0.00  0.00           H
ATOM     93  C2' DG  X   3       9.023  -3.784  -0.669  0.00  0.00           C
ATOM     94  H2' DG  X   3       8.890  -4.093   0.370  0.00  0.00           H
ATOM     95 H2'' DG  X   3       9.303  -2.722  -0.670  0.00  0.00           H
ATOM     96  O3' DG  X   3      10.964  -4.107  -2.214  0.00  0.00           O
ATOM     97  P   DG  X   4      11.555  -2.613  -2.335  0.00  0.00           P
ATOM     98  OP1 DG  X   4      12.748  -2.772  -3.200  0.00  0.00           O
ATOM     99  OP2 DG  X   4      11.759  -2.112  -1.004  0.00  0.00           O
ATOM    100  O5' DG  X   4      10.508  -1.735  -3.138  0.00  0.00           O
ATOM    101  C5' DG  X   4      10.224  -1.879  -4.464  0.00  0.00           C
ATOM    102  H5' DG  X   4       9.936  -2.935  -4.554  0.00  0.00           H
ATOM    103 H5'' DG  X   4      11.155  -1.851  -5.036  0.00  0.00           H
ATOM    104  C4' DG  X   4       9.375  -0.753  -5.010  0.00  0.00           C
ATOM    105  H4' DG  X   4       9.136  -0.906  -6.059  0.00  0.00           H
ATOM    106  O4' DG  X   4       8.097  -0.642  -4.443  0.00  0.00           O
ATOM    107  C1' DG  X   4       7.931   0.574  -3.887  0.00  0.00           C
ATOM    108  H1' DG  X   4       7.390   1.194  -4.602  0.00  0.00           H
ATOM    109  N9  DG  X   4       7.038   0.270  -2.752  0.00  0.00           N
ATOM    110  C8  DG  X   4       7.361  -0.391  -1.581  0.00  0.00           C
ATOM    111  H8  DG  X   4       8.286  -0.954  -1.519  0.00  0.00           H
ATOM    112  N7  DG  X   4       6.512  -0.268  -0.674  0.00  0.00           N
ATOM    113  C5  DG  X   4       5.550   0.587  -1.198  0.00  0.00           C
ATOM    114  C6  DG  X   4       4.373   1.072  -0.602  0.00  0.00           C
ATOM    115  O6  DG  X   4       4.002   0.838   0.545  0.00  0.00           O
ATOM    116  N1  DG  X   4       3.667   1.914  -1.373  0.00  0.00           N
ATOM    117  H1  DG  X   4       2.852   2.254  -0.899  0.00  0.00           H
ATOM    118  C2  DG  X   4       4.024   2.130  -2.731  0.00  0.00           C
ATOM    119  N2  DG  X   4       3.324   2.995  -3.432  0.00  0.00           N
ATOM    120  H21 DG  X   4       2.437   3.353  -3.117  0.00  0.00           H
ATOM    121  H22 DG  X   4       3.771   3.227  -4.309  0.00  0.00           H
ATOM    122  N3  DG  X   4       5.221   1.787  -3.243  0.00  0.00           N
ATOM    123  C4  DG  X   4       5.901   0.968  -2.458  0.00  0.00           C
ATOM    124  C3' DG  X   4       9.999   0.642  -4.828  0.00  0.00           C
ATOM    125  H3' DG  X   4      11.067   0.687  -4.632  0.00  0.00           H
ATOM    126  C2' DG  X   4       9.265   1.177  -3.539  0.00  0.00           C
ATOM    127  H2' DG  X   4       9.748   0.719  -2.674  0.00  0.00           H
ATOM    128 H2'' DG  X   4       9.429   2.243  -3.659  0.00  0.00           H
ATOM    129  O3' DG  X   4       9.591   1.422  -5.965  0.00  0.00           O
ATOM    130  P   DT  X   5      10.374   1.399  -7.393  0.00  0.00           P
ATOM    131  OP1 DT  X   5      11.771   1.028  -7.159  0.00  0.00           O
ATOM    132  OP2 DT  X   5      10.060   2.754  -7.924  0.00  0.00           O
ATOM    133  O5' DT  X   5       9.567   0.230  -8.168  0.00  0.00           O
ATOM    134  C5' DT  X   5      10.231  -0.987  -8.541  0.00  0.00           C
ATOM    135  H5' DT  X   5      10.255  -1.659  -7.676  0.00  0.00           H
ATOM    136 H5'' DT  X   5      11.252  -0.783  -8.851  0.00  0.00           H
ATOM    137  C4' DT  X   5       9.559  -1.770  -9.633  0.00  0.00           C
ATOM    138  H4' DT  X   5      10.114  -2.693  -9.717  0.00  0.00           H
ATOM    139  O4' DT  X   5       8.243  -2.049  -9.280  0.00  0.00           O
ATOM    140  C1' DT  X   5       7.317  -1.513 -10.291  0.00  0.00           C
ATOM    141  H1' DT  X   5       7.188  -2.226 -11.109  0.00  0.00           H
ATOM    142  N1  DT  X   5       6.050  -1.046  -9.625  0.00  0.00           N
ATOM    143  C6  DT  X   5       6.098  -0.216  -8.600  0.00  0.00           C
ATOM    144  H6  DT  X   5       7.026   0.036  -8.085  0.00  0.00           H
ATOM    145  C5  DT  X   5       4.982   0.316  -7.978  0.00  0.00           C
ATOM    146  C7  DT  X   5       4.915   1.096  -6.743  0.00  0.00           C
ATOM    147  H71 DT  X   5       4.469   2.083  -6.806  0.00  0.00           H
ATOM    148  H72 DT  X   5       4.308   0.516  -6.047  0.00  0.00           H
ATOM    149  H73 DT  X   5       5.928   1.215  -6.354  0.00  0.00           H
ATOM    150  C4  DT  X   5       3.651  -0.117  -8.536  0.00  0.00           C
ATOM    151  O4  DT  X   5       2.630   0.200  -8.059  0.00  0.00           O
ATOM    152  N3  DT  X   5       3.704  -0.754  -9.752  0.00  0.00           N
ATOM    153  H3  DT  X   5       2.821  -0.827 -10.231  0.00  0.00           H
ATOM    154  C2  DT  X   5       4.819  -1.311 -10.271  0.00  0.00           C
ATOM    155  O2  DT  X   5       4.603  -2.024 -11.214  0.00  0.00           O
ATOM    156  C3' DT  X   5       9.655  -1.007 -10.904  0.00  0.00           C
ATOM    157  H3' DT  X   5      10.421  -0.243 -10.853  0.00  0.00           H
ATOM    158  C2' DT  X   5       8.222  -0.379 -10.874  0.00  0.00           C
ATOM    159  H2' DT  X   5       8.225   0.459 -10.176  0.00  0.00           H
ATOM    160 H2'' DT  X   5       7.934   0.059 -11.830  0.00  0.00           H
ATOM    161  O3' DT  X   5       9.790  -1.828 -12.039  0.00  0.00           O
ATOM    162  P   DT  X   6      11.020  -1.835 -13.039  0.00  0.00           P
ATOM    163  OP1 DT  X   6      12.301  -1.649 -12.268  0.00  0.00           O
ATOM    164  OP2 DT  X   6      10.776  -0.958 -14.172  0.00  0.00           O
ATOM    165  O5' DT  X   6      10.960  -3.398 -13.445  0.00  0.00           O
ATOM    166  C5' DT  X   6      11.507  -4.339 -12.506  0.00  0.00           C
ATOM    167  H5' DT  X   6      11.703  -3.846 -11.561  0.00  0.00           H
ATOM    168 H5'' DT  X   6      12.405  -4.803 -12.922  0.00  0.00           H
ATOM    169  C4' DT  X   6      10.523  -5.498 -12.346  0.00  0.00           C
ATOM    170  H4' DT  X   6      10.167  -5.700 -13.348  0.00  0.00           H
ATOM    171  O4' DT  X   6      11.004  -6.776 -11.831  0.00  0.00           O
ATOM    172  C1' DT  X   6       9.950  -7.369 -11.113  0.00  0.00           C
ATOM    173  H1' DT  X   6       9.311  -7.818 -11.885  0.00  0.00           H
ATOM    174  N1  DT  X   6      10.290  -8.435 -10.178  0.00  0.00           N
ATOM    175  C6  DT  X   6       9.725  -9.666 -10.194  0.00  0.00           C
ATOM    176  H6  DT  X   6       8.854  -9.907 -10.792  0.00  0.00           H
ATOM    177  C5  DT  X   6      10.097 -10.626  -9.299  0.00  0.00           C
ATOM    178  C7  DT  X   6       9.272 -11.936  -9.300  0.00  0.00           C
ATOM    179  H71 DT  X   6       8.248 -11.811  -9.654  0.00  0.00           H
ATOM    180  H72 DT  X   6       9.880 -12.646  -9.872  0.00  0.00           H
ATOM    181  H73 DT  X   6       9.313 -12.372  -8.303  0.00  0.00           H
ATOM    182  C4  DT  X   6      11.160 -10.484  -8.369  0.00  0.00           C
ATOM    183  O4  DT  X   6      11.600 -11.313  -7.554  0.00  0.00           O
ATOM    184  N3  DT  X   6      11.752  -9.220  -8.441  0.00  0.00           N
ATOM    185  H3  DT  X   6      12.420  -9.085  -7.685  0.00  0.00           H
ATOM    186  C2  DT  X   6      11.317  -8.167  -9.183  0.00  0.00           C
ATOM    187  O2  DT  X   6      11.863  -7.106  -8.984  0.00  0.00           O
ATOM    188  C3' DT  X   6       9.279  -5.146 -11.517  0.00  0.00           C
ATOM    189  H3' DT  X   6       9.534  -4.225 -10.977  0.00  0.00           H
ATOM    190  C2' DT  X   6       9.147  -6.268 -10.462  0.00  0.00           C
ATOM    191  H2' DT  X   6       9.730  -6.030  -9.569  0.00  0.00           H
ATOM    192 H2'' DT  X   6       8.122  -6.598 -10.270  0.00  0.00           H
ATOM    193  O3' DT  X   6       8.205  -4.864 -12.439  0.00  0.00           O
ATOM    194  P   DA  X   7       7.127  -5.910 -12.988  0.00  0.00           P
ATOM    195  OP1 DA  X   7       7.719  -7.170 -13.549  0.00  0.00           O
ATOM    196  OP2 DA  X   7       6.247  -5.180 -13.862  0.00  0.00           O
ATOM    197  O5' DA  X   7       6.238  -6.351 -11.778  0.00  0.00           O
ATOM    198  C5' DA  X   7       5.505  -5.440 -11.003  0.00  0.00           C
ATOM    199  H5' DA  X   7       4.739  -5.225 -11.740  0.00  0.00           H
ATOM    200 H5'' DA  X   7       6.010  -4.504 -10.750  0.00  0.00           H
ATOM    201  C4' DA  X   7       5.030  -5.947  -9.641  0.00  0.00           C
ATOM    202  H4' DA  X   7       4.445  -6.867  -9.694  0.00  0.00           H
ATOM    203  O4' DA  X   7       6.163  -6.303  -8.903  0.00  0.00           O
ATOM    204  C1' DA  X   7       6.175  -5.562  -7.714  0.00  0.00           C
ATOM    205  H1' DA  X   7       5.619  -6.050  -6.909  0.00  0.00           H
ATOM    206  N9  DA  X   7       7.614  -5.453  -7.239  0.00  0.00           N
ATOM    207  C8  DA  X   7       8.442  -4.356  -7.283  0.00  0.00           C
ATOM    208  H8  DA  X   7       8.102  -3.426  -7.703  0.00  0.00           H
ATOM    209  N7  DA  X   7       9.624  -4.527  -6.787  0.00  0.00           N
ATOM    210  C5  DA  X   7       9.641  -5.935  -6.580  0.00  0.00           C
ATOM    211  C6  DA  X   7      10.647  -6.826  -6.126  0.00  0.00           C
ATOM    212  N6  DA  X   7      11.757  -6.429  -5.633  0.00  0.00           N
ATOM    213  H61 DA  X   7      12.295  -7.077  -5.069  0.00  0.00           H
ATOM    214  H62 DA  X   7      11.942  -5.431  -5.673  0.00  0.00           H
ATOM    215  N1  DA  X   7      10.327  -8.107  -5.925  0.00  0.00           N
ATOM    216  C2  DA  X   7       9.134  -8.513  -6.319  0.00  0.00           C
ATOM    217  H2  DA  X   7       9.027  -9.581  -6.169  0.00  0.00           H
ATOM    218  N3  DA  X   7       8.126  -7.820  -6.746  0.00  0.00           N
ATOM    219  C4  DA  X   7       8.457  -6.487  -6.869  0.00  0.00           C
ATOM    220  C3' DA  X   7       4.271  -4.778  -8.960  0.00  0.00           C
ATOM    221  H3' DA  X   7       4.001  -3.966  -9.636  0.00  0.00           H
ATOM    222  C2' DA  X   7       5.282  -4.276  -7.940  0.00  0.00           C
ATOM    223  H2' DA  X   7       5.942  -3.560  -8.437  0.00  0.00           H
ATOM    224 H2'' DA  X   7       4.883  -3.945  -6.979  0.00  0.00           H
ATOM    225  O3' DA  X   7       3.186  -5.277  -8.229  0.00  0.00           O
ATOM    226  P   DG  X   8       1.907  -6.031  -8.890  0.00  0.00           P
ATOM    227  OP1 DG  X   8       1.591  -7.146  -7.990  0.00  0.00           O
ATOM    228  OP2 DG  X   8       2.098  -6.300 -10.351  0.00  0.00           O
ATOM    229  O5' DG  X   8       0.734  -4.946  -8.744  0.00  0.00           O
ATOM    230  C5' DG  X   8      -0.491  -5.005  -9.500  0.00  0.00           C
ATOM    231  H5' DG  X   8      -1.252  -5.723  -9.196  0.00  0.00           H
ATOM    232 H5'' DG  X   8      -0.229  -5.198 -10.539  0.00  0.00           H
ATOM    233  C4' DG  X   8      -1.059  -3.645  -9.519  0.00  0.00           C
ATOM    234  H4' DG  X   8      -1.842  -3.690 -10.275  0.00  0.00           H
ATOM    235  O4' DG  X   8      -1.426  -3.248  -8.179  0.00  0.00           O
ATOM    236  C1' DG  X   8      -0.642  -2.134  -7.745  0.00  0.00           C
ATOM    237  H1' DG  X   8      -1.227  -1.214  -7.756  0.00  0.00           H
ATOM    238  N9  DG  X   8      -0.158  -2.457  -6.383  0.00  0.00           N
ATOM    239  C8  DG  X   8       1.043  -3.057  -6.009  0.00  0.00           C
ATOM    240  H8  DG  X   8       1.835  -3.432  -6.631  0.00  0.00           H
ATOM    241  N7  DG  X   8       1.033  -3.273  -4.703  0.00  0.00           N
ATOM    242  C5  DG  X   8      -0.149  -2.731  -4.210  0.00  0.00           C
ATOM    243  C6  DG  X   8      -0.780  -2.799  -2.953  0.00  0.00           C
ATOM    244  O6  DG  X   8      -0.426  -3.207  -1.889  0.00  0.00           O
ATOM    245  N1  DG  X   8      -1.966  -2.187  -2.861  0.00  0.00           N
ATOM    246  H1  DG  X   8      -2.364  -2.080  -1.944  0.00  0.00           H
ATOM    247  C2  DG  X   8      -2.574  -1.673  -4.009  0.00  0.00           C
ATOM    248  N2  DG  X   8      -3.584  -0.836  -3.756  0.00  0.00           N
ATOM    249  H21 DG  X   8      -4.005  -0.558  -2.881  0.00  0.00           H
ATOM    250  H22 DG  X   8      -3.818  -0.139  -4.456  0.00  0.00           H
ATOM    251  N3  DG  X   8      -2.037  -1.554  -5.197  0.00  0.00           N
ATOM    252  C4  DG  X   8      -0.845  -2.136  -5.271  0.00  0.00           C
ATOM    253  C3' DG  X   8      -0.039  -2.586 -10.011  0.00  0.00           C
ATOM    254  H3' DG  X   8       0.790  -3.098 -10.492  0.00  0.00           H
ATOM    255  C2' DG  X   8       0.495  -1.926  -8.794  0.00  0.00           C
ATOM    256  H2' DG  X   8       1.422  -2.395  -8.460  0.00  0.00           H
ATOM    257 H2'' DG  X   8       0.733  -0.872  -8.847  0.00  0.00           H
ATOM    258  O3' DG  X   8      -0.730  -1.702 -10.929  0.00  0.00           O
ATOM    259  P   DG  X   9      -0.044  -0.387 -11.461  0.00  0.00           P
ATOM    260  OP1 DG  X   9      -0.711   0.019 -12.655  0.00  0.00           O
ATOM    261  OP2 DG  X   9       1.460  -0.599 -11.479  0.00  0.00           O
ATOM    262  O5' DG  X   9      -0.287   0.696 -10.272  0.00  0.00           O
ATOM    263  C5' DG  X   9      -1.563   1.192 -10.014  0.00  0.00           C
ATOM    264  H5' DG  X   9      -2.298   0.388  -9.999  0.00  0.00           H
ATOM    265 H5'' DG  X   9      -1.856   1.880 -10.803  0.00  0.00           H
ATOM    266  C4' DG  X   9      -1.596   1.995  -8.674  0.00  0.00           C
ATOM    267  H4' DG  X   9      -2.507   2.580  -8.679  0.00  0.00           H
ATOM    268  O4' DG  X   9      -1.608   1.182  -7.470  0.00  0.00           O
ATOM    269  C1' DG  X   9      -0.811   1.936  -6.557  0.00  0.00           C
ATOM    270  H1' DG  X   9      -1.297   2.737  -5.982  0.00  0.00           H
ATOM    271  N9  DG  X   9      -0.182   1.126  -5.475  0.00  0.00           N
ATOM    272  C8  DG  X   9       1.090   0.564  -5.423  0.00  0.00           C
ATOM    273  H8  DG  X   9       1.830   0.436  -6.206  0.00  0.00           H
ATOM    274  N7  DG  X   9       1.417   0.236  -4.224  0.00  0.00           N
ATOM    275  C5  DG  X   9       0.272   0.638  -3.438  0.00  0.00           C
ATOM    276  C6  DG  X   9       0.031   0.495  -2.045  0.00  0.00           C
ATOM    277  O6  DG  X   9       0.663  -0.147  -1.224  0.00  0.00           O
ATOM    278  N1  DG  X   9      -1.157   1.092  -1.655  0.00  0.00           N
ATOM    279  H1  DG  X   9      -1.308   1.163  -0.666  0.00  0.00           H
ATOM    280  C2  DG  X   9      -1.922   1.866  -2.483  0.00  0.00           C
ATOM    281  N2  DG  X   9      -3.057   2.324  -1.967  0.00  0.00           N
ATOM    282  H21 DG  X   9      -3.104   2.348  -0.956  0.00  0.00           H
ATOM    283  H22 DG  X   9      -3.777   2.756  -2.526  0.00  0.00           H
ATOM    284  N3  DG  X   9      -1.795   1.860  -3.816  0.00  0.00           N
ATOM    285  C4  DG  X   9      -0.612   1.324  -4.207  0.00  0.00           C
ATOM    286  C3' DG  X   9      -0.519   3.053  -8.687  0.00  0.00           C
ATOM    287  H3' DG  X   9       0.183   2.935  -9.513  0.00  0.00           H
ATOM    288  C2' DG  X   9       0.241   2.625  -7.380  0.00  0.00           C
ATOM    289  H2' DG  X   9       0.965   1.869  -7.668  0.00  0.00           H
ATOM    290 H2'' DG  X   9       0.651   3.491  -6.859  0.00  0.00           H
ATOM    291  O3' DG  X   9      -1.139   4.365  -8.541  0.00  0.00           O
ATOM    292  P   DG  X  10      -0.509   5.742  -7.920  0.00  0.00           P
ATOM    293  OP1 DG  X  10      -0.856   6.782  -8.975  0.00  0.00           O
ATOM    294  OP2 DG  X  10       0.952   5.596  -7.676  0.00  0.00           O
ATOM    295  O5' DG  X  10      -1.390   5.968  -6.611  0.00  0.00           O
ATOM    296  C5' DG  X  10      -2.831   5.838  -6.686  0.00  0.00           C
ATOM    297  H5' DG  X  10      -3.147   4.862  -7.048  0.00  0.00           H
ATOM    298 H5'' DG  X  10      -3.134   6.601  -7.405  0.00  0.00           H
ATOM    299  C4' DG  X  10      -3.557   6.102  -5.390  0.00  0.00           C
ATOM    300  H4' DG  X  10      -4.602   5.891  -5.647  0.00  0.00           H
ATOM    301  O4' DG  X  10      -3.033   5.208  -4.335  0.00  0.00           O
ATOM    302  C1' DG  X  10      -2.379   5.991  -3.484  0.00  0.00           C
ATOM    303  H1' DG  X  10      -3.013   6.245  -2.636  0.00  0.00           H
ATOM    304  N9  DG  X  10      -1.221   5.315  -2.884  0.00  0.00           N
ATOM    305  C8  DG  X  10      -0.129   4.765  -3.511  0.00  0.00           C
ATOM    306  H8  DG  X  10      -0.059   4.887  -4.582  0.00  0.00           H
ATOM    307  N7  DG  X  10       0.659   4.086  -2.763  0.00  0.00           N
ATOM    308  C5  DG  X  10       0.126   4.321  -1.516  0.00  0.00           C
ATOM    309  C6  DG  X  10       0.496   3.754  -0.205  0.00  0.00           C
ATOM    310  O6  DG  X  10       1.431   3.003  -0.057  0.00  0.00           O
ATOM    311  N1  DG  X  10      -0.191   4.202   0.852  0.00  0.00           N
ATOM    312  H1  DG  X  10       0.039   3.868   1.776  0.00  0.00           H
ATOM    313  C2  DG  X  10      -1.291   5.064   0.653  0.00  0.00           C
ATOM    314  N2  DG  X  10      -1.877   5.539   1.790  0.00  0.00           N
ATOM    315  H21 DG  X  10      -1.678   5.085   2.664  0.00  0.00           H
ATOM    316  H22 DG  X  10      -2.678   6.142   1.712  0.00  0.00           H
ATOM    317  N3  DG  X  10      -1.766   5.467  -0.498  0.00  0.00           N
ATOM    318  C4  DG  X  10      -0.969   5.120  -1.561  0.00  0.00           C
ATOM    319  C3' DG  X  10      -3.284   7.467  -4.960  0.00  0.00           C
ATOM    320  H3' DG  X  10      -3.012   8.054  -5.843  0.00  0.00           H
ATOM    321  C2' DG  X  10      -2.093   7.371  -4.151  0.00  0.00           C
ATOM    322  H2' DG  X  10      -1.218   7.390  -4.793  0.00  0.00           H
ATOM    323 H2'' DG  X  10      -2.166   8.168  -3.406  0.00  0.00           H
ATOM    324  O3' DG  X  10      -4.340   7.965  -4.125  0.00  0.00           O
ATOM    325  P   DT  X  11      -4.989   9.371  -4.364  0.00  0.00           P
ATOM    326  OP1 DT  X  11      -4.023  10.296  -5.013  0.00  0.00           O
ATOM    327  OP2 DT  X  11      -5.382   9.732  -2.986  0.00  0.00           O
ATOM    328  O5' DT  X  11      -6.246   9.262  -5.357  0.00  0.00           O
ATOM    329  C5' DT  X  11      -7.212   8.222  -5.010  0.00  0.00           C
ATOM    330  H5' DT  X  11      -7.539   8.269  -3.973  0.00  0.00           H
ATOM    331 H5'' DT  X  11      -6.617   7.301  -5.000  0.00  0.00           H
ATOM    332  C4' DT  X  11      -8.507   8.136  -5.996  0.00  0.00           C
ATOM    333  H4' DT  X  11      -8.147   7.927  -7.003  0.00  0.00           H
ATOM    334  O4' DT  X  11      -9.376   7.182  -5.365  0.00  0.00           O
ATOM    335  C1' DT  X  11     -10.631   7.859  -4.883  0.00  0.00           C
ATOM    336  H1' DT  X  11     -11.356   7.777  -5.691  0.00  0.00           H
ATOM    337  N1  DT  X  11     -11.309   7.209  -3.699  0.00  0.00           N
ATOM    338  C6  DT  X  11     -12.573   6.762  -3.822  0.00  0.00           C
ATOM    339  H6  DT  X  11     -13.146   7.036  -4.693  0.00  0.00           H
ATOM    340  C5  DT  X  11     -13.168   6.093  -2.879  0.00  0.00           C
ATOM    341  C7  DT  X  11     -14.601   5.730  -3.010  0.00  0.00           C
ATOM    342  H71 DT  X  11     -14.628   4.666  -3.225  0.00  0.00           H
ATOM    343  H72 DT  X  11     -15.036   5.983  -2.040  0.00  0.00           H
ATOM    344  H73 DT  X  11     -15.057   6.236  -3.862  0.00  0.00           H
ATOM    345  C4  DT  X  11     -12.426   5.827  -1.584  0.00  0.00           C
ATOM    346  O4  DT  X  11     -12.960   5.266  -0.586  0.00  0.00           O
ATOM    347  N3  DT  X  11     -11.161   6.190  -1.520  0.00  0.00           N
ATOM    348  H3  DT  X  11     -10.780   5.903  -0.629  0.00  0.00           H
ATOM    349  C2  DT  X  11     -10.553   6.896  -2.517  0.00  0.00           C
ATOM    350  O2  DT  X  11      -9.399   7.293  -2.361  0.00  0.00           O
ATOM    351  C3' DT  X  11      -9.316   9.470  -5.934  0.00  0.00           C
ATOM    352  H3' DT  X  11      -8.627  10.306  -5.787  0.00  0.00           H
ATOM    353  C2' DT  X  11     -10.226   9.271  -4.727  0.00  0.00           C
ATOM    354  H2' DT  X  11      -9.675   9.404  -3.793  0.00  0.00           H
ATOM    355 H2'' DT  X  11     -11.104   9.898  -4.842  0.00  0.00           H
ATOM    356  O3' DT  X  11     -10.165   9.510  -7.098  0.00  0.00           O
ATOM    357  P   DT  X  12      -9.700  10.455  -8.349  0.00  0.00           P
ATOM    358  OP1 DT  X  12      -8.250  10.665  -8.268  0.00  0.00           O
ATOM    359  OP2 DT  X  12     -10.619  11.654  -8.362  0.00  0.00           O
ATOM    360  O5' DT  X  12     -10.138   9.661  -9.693  0.00  0.00           O
ATOM    361  C5' DT  X  12      -9.422   8.494  -9.987  0.00  0.00           C
ATOM    362  H5' DT  X  12      -8.757   8.291  -9.147  0.00  0.00           H
ATOM    363 H5'' DT  X  12      -8.820   8.653 -10.873  0.00  0.00           H
ATOM    364  C4' DT  X  12     -10.362   7.301 -10.049  0.00  0.00           C
ATOM    365  H4' DT  X  12     -11.174   7.482 -10.745  0.00  0.00           H
ATOM    366  O4' DT  X  12      -9.606   6.204 -10.476  0.00  0.00           O
ATOM    367  C1' DT  X  12      -9.839   5.154  -9.545  0.00  0.00           C
ATOM    368  H1' DT  X  12     -10.754   4.640  -9.839  0.00  0.00           H
ATOM    369  N1  DT  X  12      -8.778   4.141  -9.425  0.00  0.00           N
ATOM    370  C6  DT  X  12      -7.469   4.440  -9.164  0.00  0.00           C
ATOM    371  H6  DT  X  12      -7.130   5.470  -9.115  0.00  0.00           H
ATOM    372  C5  DT  X  12      -6.554   3.477  -9.077  0.00  0.00           C
ATOM    373  C7  DT  X  12      -5.088   3.775  -9.002  0.00  0.00           C
ATOM    374  H71 DT  X  12      -4.760   3.700  -7.963  0.00  0.00           H
ATOM    375  H72 DT  X  12      -4.548   3.106  -9.674  0.00  0.00           H
ATOM    376  H73 DT  X  12      -4.982   4.792  -9.384  0.00  0.00           H
ATOM    377  C4  DT  X  12      -6.957   2.071  -9.121  0.00  0.00           C
ATOM    378  O4  DT  X  12      -6.330   1.008  -9.093  0.00  0.00           O
ATOM    379  N3  DT  X  12      -8.335   1.918  -9.178  0.00  0.00           N
ATOM    380  H3  DT  X  12      -8.696   0.970  -9.225  0.00  0.00           H
ATOM    381  C2  DT  X  12      -9.228   2.857  -9.300  0.00  0.00           C
ATOM    382  O2  DT  X  12     -10.426   2.492  -9.285  0.00  0.00           O
ATOM    383  C3' DT  X  12     -11.058   6.959  -8.739  0.00  0.00           C
ATOM    384  H3' DT  X  12     -11.132   7.822  -8.078  0.00  0.00           H
ATOM    385  C2' DT  X  12     -10.066   5.920  -8.236  0.00  0.00           C
ATOM    386  H2' DT  X  12      -9.207   6.435  -7.818  0.00  0.00           H
ATOM    387 H2'' DT  X  12     -10.544   5.283  -7.483  0.00  0.00           H
ATOM    388  O3' DT  X  12     -12.274   6.255  -8.914  0.00  0.00           O
ATOM    389  P   DA  X  13     -13.265   6.094  -7.672  0.00  0.00           P
ATOM    390  OP1 DA  X  13     -14.482   5.417  -8.113  0.00  0.00           O
ATOM    391  OP2 DA  X  13     -13.365   7.412  -6.989  0.00  0.00           O
ATOM    392  O5' DA  X  13     -12.534   5.067  -6.747  0.00  0.00           O
ATOM    393  C5' DA  X  13     -12.571   3.653  -6.958  0.00  0.00           C
ATOM    394  H5' DA  X  13     -11.970   3.630  -7.869  0.00  0.00           H
ATOM    395 H5'' DA  X  13     -13.528   3.141  -7.101  0.00  0.00           H
ATOM    396  C4' DA  X  13     -11.935   2.812  -5.877  0.00  0.00           C
ATOM    397  H4' DA  X  13     -12.301   1.788  -5.860  0.00  0.00           H
ATOM    398  O4' DA  X  13     -10.567   2.638  -6.175  0.00  0.00           O
ATOM    399  C1' DA  X  13      -9.808   2.735  -5.007  0.00  0.00           C
ATOM    400  H1' DA  X  13      -9.833   1.768  -4.500  0.00  0.00           H
ATOM    401  N9  DA  X  13      -8.447   3.254  -5.296  0.00  0.00           N
ATOM    402  C8  DA  X  13      -7.897   4.488  -5.256  0.00  0.00           C
ATOM    403  H8  DA  X  13      -8.442   5.405  -5.071  0.00  0.00           H
ATOM    404  N7  DA  X  13      -6.583   4.459  -5.333  0.00  0.00           N
ATOM    405  C5  DA  X  13      -6.296   3.115  -5.440  0.00  0.00           C
ATOM    406  C6  DA  X  13      -5.100   2.308  -5.599  0.00  0.00           C
ATOM    407  N6  DA  X  13      -3.891   2.908  -5.512  0.00  0.00           N
ATOM    408  H61 DA  X  13      -3.120   2.352  -5.152  0.00  0.00           H
ATOM    409  H62 DA  X  13      -3.850   3.873  -5.235  0.00  0.00           H
ATOM    410  N1  DA  X  13      -5.179   0.993  -5.703  0.00  0.00           N
ATOM    411  C2  DA  X  13      -6.354   0.472  -5.760  0.00  0.00           C
ATOM    412  H2  DA  X  13      -6.376  -0.598  -5.893  0.00  0.00           H
ATOM    413  N3  DA  X  13      -7.502   1.048  -5.715  0.00  0.00           N
ATOM    414  C4  DA  X  13      -7.454   2.375  -5.615  0.00  0.00           C
ATOM    415  C3' DA  X  13     -12.010   3.411  -4.451  0.00  0.00           C
ATOM    416  H3' DA  X  13     -12.710   4.244  -4.384  0.00  0.00           H
ATOM    417  C2' DA  X  13     -10.541   3.737  -4.224  0.00  0.00           C
ATOM    418  H2' DA  X  13     -10.485   4.770  -4.556  0.00  0.00           H
ATOM    419 H2'' DA  X  13     -10.285   3.718  -3.163  0.00  0.00           H
ATOM    420  O3' DA  X  13     -12.464   2.586  -3.400  0.00  0.00           O
ATOM    421  P   DG  X  14     -11.842   1.175  -2.889  0.00  0.00           P
ATOM    422  OP1 DG  X  14     -11.818   0.231  -4.059  0.00  0.00           O
ATOM    423  OP2 DG  X  14     -12.534   0.820  -1.652  0.00  0.00           O
ATOM    424  O5' DG  X  14     -10.356   1.481  -2.420  0.00  0.00           O
ATOM    425  C5' DG  X  14      -9.604   0.742  -1.520  0.00  0.00           C
ATOM    426  H5' DG  X  14      -8.559   0.980  -1.723  0.00  0.00           H
ATOM    427 H5'' DG  X  14      -9.766  -0.311  -1.748  0.00  0.00           H
ATOM    428  C4' DG  X  14      -9.669   1.151  -0.059  0.00  0.00           C
ATOM    429  H4' DG  X  14     -10.638   0.940   0.404  0.00  0.00           H
ATOM    430  O4' DG  X  14      -8.614   0.513   0.725  0.00  0.00           O
ATOM    431  C1' DG  X  14      -7.534   1.409   0.901  0.00  0.00           C
ATOM    432  H1' DG  X  14      -7.421   1.613   1.964  0.00  0.00           H
ATOM    433  N9  DG  X  14      -6.306   0.693   0.405  0.00  0.00           N
ATOM    434  C8  DG  X  14      -5.771   0.606  -0.899  0.00  0.00           C
ATOM    435  H8  DG  X  14      -6.203   1.256  -1.648  0.00  0.00           H
ATOM    436  N7  DG  X  14      -4.807  -0.123  -1.074  0.00  0.00           N
ATOM    437  C5  DG  X  14      -4.574  -0.612   0.181  0.00  0.00           C
ATOM    438  C6  DG  X  14      -3.562  -1.571   0.698  0.00  0.00           C
ATOM    439  O6  DG  X  14      -2.753  -2.183   0.009  0.00  0.00           O
ATOM    440  N1  DG  X  14      -3.730  -1.914   2.032  0.00  0.00           N
ATOM    441  H1  DG  X  14      -3.335  -2.808   2.255  0.00  0.00           H
ATOM    442  C2  DG  X  14      -4.683  -1.357   2.793  0.00  0.00           C
ATOM    443  N2  DG  X  14      -4.841  -1.838   3.986  0.00  0.00           N
ATOM    444  H21 DG  X  14      -4.402  -2.635   4.432  0.00  0.00           H
ATOM    445  H22 DG  X  14      -5.554  -1.324   4.484  0.00  0.00           H
ATOM    446  N3  DG  X  14      -5.625  -0.514   2.470  0.00  0.00           N
ATOM    447  C4  DG  X  14      -5.462  -0.141   1.146  0.00  0.00           C
ATOM    448  C3' DG  X  14      -9.358   2.658   0.042  0.00  0.00           C
ATOM    449  H3' DG  X  14      -9.928   3.188  -0.726  0.00  0.00           H
ATOM    450  C2' DG  X  14      -7.838   2.721   0.134  0.00  0.00           C
ATOM    451  H2' DG  X  14      -7.602   2.740  -0.927  0.00  0.00           H
ATOM    452 H2'' DG  X  14      -7.525   3.626   0.663  0.00  0.00           H
ATOM    453  O3' DG  X  14     -10.043   3.053   1.233  0.00  0.00           O
ATOM    454  P   DG  X  15      -9.812   4.434   1.906  0.00  0.00           P
ATOM    455  OP1 DG  X  15     -10.753   4.653   2.972  0.00  0.00           O
ATOM    456  OP2 DG  X  15      -9.722   5.535   0.952  0.00  0.00           O
ATOM    457  O5' DG  X  15      -8.402   4.238   2.673  0.00  0.00           O
ATOM    458  C5' DG  X  15      -8.316   3.770   3.907  0.00  0.00           C
ATOM    459  H5' DG  X  15      -8.528   2.697   3.996  0.00  0.00           H
ATOM    460 H5'' DG  X  15      -8.972   4.347   4.555  0.00  0.00           H
ATOM    461  C4' DG  X  15      -6.910   3.933   4.397  0.00  0.00           C
ATOM    462  H4' DG  X  15      -6.907   3.997   5.488  0.00  0.00           H
ATOM    463  O4' DG  X  15      -6.097   2.905   3.814  0.00  0.00           O
ATOM    464  C1' DG  X  15      -4.834   3.502   3.716  0.00  0.00           C
ATOM    465  H1' DG  X  15      -4.599   3.375   4.775  0.00  0.00           H
ATOM    466  N9  DG  X  15      -3.900   2.722   2.864  0.00  0.00           N
ATOM    467  C8  DG  X  15      -3.839   2.599   1.507  0.00  0.00           C
ATOM    468  H8  DG  X  15      -4.622   3.024   0.899  0.00  0.00           H
ATOM    469  N7  DG  X  15      -2.847   1.865   1.070  0.00  0.00           N
ATOM    470  C5  DG  X  15      -2.213   1.461   2.250  0.00  0.00           C
ATOM    471  C6  DG  X  15      -1.106   0.635   2.365  0.00  0.00           C
ATOM    472  O6  DG  X  15      -0.397   0.219   1.404  0.00  0.00           O
ATOM    473  N1  DG  X  15      -0.939   0.214   3.672  0.00  0.00           N
ATOM    474  H1  DG  X  15      -0.439  -0.642   3.842  0.00  0.00           H
ATOM    475  C2  DG  X  15      -1.716   0.619   4.709  0.00  0.00           C
ATOM    476  N2  DG  X  15      -1.192   0.384   5.875  0.00  0.00           N
ATOM    477  H21 DG  X  15      -0.381  -0.206   6.043  0.00  0.00           H
ATOM    478  H22 DG  X  15      -1.752   0.619   6.688  0.00  0.00           H
ATOM    479  N3  DG  X  15      -2.739   1.471   4.637  0.00  0.00           N
ATOM    480  C4  DG  X  15      -2.930   1.895   3.365  0.00  0.00           C
ATOM    481  C3' DG  X  15      -6.260   5.279   4.024  0.00  0.00           C
ATOM    482  H3' DG  X  15      -6.916   5.979   3.514  0.00  0.00           H
ATOM    483  C2' DG  X  15      -5.008   4.921   3.287  0.00  0.00           C
ATOM    484  H2' DG  X  15      -5.170   4.981   2.215  0.00  0.00           H
ATOM    485 H2'' DG  X  15      -4.239   5.563   3.709  0.00  0.00           H
ATOM    486  O3' DG  X  15      -5.812   5.805   5.232  0.00  0.00           O
ATOM    487  P   DG  X  16      -5.727   7.292   5.595  0.00  0.00           P
ATOM    488  OP1 DG  X  16      -7.027   7.638   6.200  0.00  0.00           O
ATOM    489  OP2 DG  X  16      -5.134   8.158   4.555  0.00  0.00           O
ATOM    490  O5' DG  X  16      -4.731   7.330   6.746  0.00  0.00           O
ATOM    491  C5' DG  X  16      -5.023   6.631   7.984  0.00  0.00           C
ATOM    492  H5' DG  X  16      -5.256   5.601   7.699  0.00  0.00           H
ATOM    493 H5'' DG  X  16      -5.848   7.009   8.592  0.00  0.00           H
ATOM    494  C4' DG  X  16      -3.813   6.541   8.932  0.00  0.00           C
ATOM    495  H4' DG  X  16      -4.114   6.426   9.969  0.00  0.00           H
ATOM    496  O4' DG  X  16      -3.065   5.387   8.540  0.00  0.00           O
ATOM    497  C1' DG  X  16      -1.736   5.813   7.934  0.00  0.00           C
ATOM    498  H1' DG  X  16      -0.861   5.489   8.499  0.00  0.00           H
ATOM    499  N9  DG  X  16      -1.464   5.184   6.631  0.00  0.00           N
ATOM    500  C8  DG  X  16      -2.066   5.426   5.481  0.00  0.00           C
ATOM    501  H8  DG  X  16      -2.777   6.233   5.407  0.00  0.00           H
ATOM    502  N7  DG  X  16      -1.572   4.715   4.503  0.00  0.00           N
ATOM    503  C5  DG  X  16      -0.489   3.996   5.110  0.00  0.00           C
ATOM    504  C6  DG  X  16       0.455   3.079   4.567  0.00  0.00           C
ATOM    505  O6  DG  X  16       0.571   2.730   3.379  0.00  0.00           O
ATOM    506  N1  DG  X  16       1.301   2.505   5.504  0.00  0.00           N
ATOM    507  H1  DG  X  16       2.196   2.225   5.144  0.00  0.00           H
ATOM    508  C2  DG  X  16       1.231   2.756   6.807  0.00  0.00           C
ATOM    509  N2  DG  X  16       2.093   2.021   7.542  0.00  0.00           N
ATOM    510  H21 DG  X  16       2.769   1.459   7.033  0.00  0.00           H
ATOM    511  H22 DG  X  16       2.137   2.177   8.539  0.00  0.00           H
ATOM    512  N3  DG  X  16       0.366   3.715   7.313  0.00  0.00           N
ATOM    513  C4  DG  X  16      -0.424   4.256   6.416  0.00  0.00           C
ATOM    514  C3' DG  X  16      -2.875   7.815   8.798  0.00  0.00           C
ATOM    515  H3' DG  X  16      -3.587   8.513   8.361  0.00  0.00           H
ATOM    516  C2' DG  X  16      -1.781   7.368   7.830  0.00  0.00           C
ATOM    517  H2' DG  X  16      -2.011   7.678   6.816  0.00  0.00           H
ATOM    518 H2'' DG  X  16      -0.765   7.652   8.112  0.00  0.00           H
ATOM    519  O3' DG  X  16      -2.327   8.240  10.142  0.00  0.00           O
ATOM    520  P   DT  X  17      -1.065   9.197  10.227  0.00  0.00           P
ATOM    521  OP1 DT  X  17      -0.892   9.379  11.749  0.00  0.00           O
ATOM    522  OP2 DT  X  17      -1.367  10.387   9.423  0.00  0.00           O
ATOM    523  O5' DT  X  17       0.329   8.516   9.675  0.00  0.00           O
ATOM    524  C5' DT  X  17       0.913   7.440  10.407  0.00  0.00           C
ATOM    525  H5' DT  X  17       0.290   6.576  10.197  0.00  0.00           H
ATOM    526 H5'' DT  X  17       1.060   7.751  11.439  0.00  0.00           H
ATOM    527  C4' DT  X  17       2.223   6.937   9.867  0.00  0.00           C
ATOM    528  H4' DT  X  17       2.604   6.187  10.558  0.00  0.00           H
ATOM    529  O4' DT  X  17       2.032   6.349   8.638  0.00  0.00           O
ATOM    530  C1' DT  X  17       3.178   6.561   7.883  0.00  0.00           C
ATOM    531  H1' DT  X  17       3.959   5.822   8.022  0.00  0.00           H
ATOM    532  N1  DT  X  17       2.651   6.474   6.493  0.00  0.00           N
ATOM    533  C6  DT  X  17       1.686   7.336   6.103  0.00  0.00           C
ATOM    534  H6  DT  X  17       1.233   8.058   6.775  0.00  0.00           H
ATOM    535  C5  DT  X  17       1.109   7.160   4.859  0.00  0.00           C
ATOM    536  C7  DT  X  17      -0.066   8.056   4.429  0.00  0.00           C
ATOM    537  H71 DT  X  17      -0.593   8.315   5.347  0.00  0.00           H
ATOM    538  H72 DT  X  17       0.358   8.921   3.914  0.00  0.00           H
ATOM    539  H73 DT  X  17      -0.807   7.475   3.865  0.00  0.00           H
ATOM    540  C4  DT  X  17       1.648   6.222   3.848  0.00  0.00           C
ATOM    541  O4  DT  X  17       1.319   6.150   2.672  0.00  0.00           O
ATOM    542  N3  DT  X  17       2.623   5.414   4.317  0.00  0.00           N
ATOM    543  H3  DT  X  17       3.053   4.813   3.624  0.00  0.00           H
ATOM    544  C2  DT  X  17       3.096   5.441   5.618  0.00  0.00           C
ATOM    545  O2  DT  X  17       3.941   4.535   5.943  0.00  0.00           O
ATOM    546  C3' DT  X  17       3.263   8.004   9.770  0.00  0.00           C
ATOM    547  H3' DT  X  17       2.883   8.974  10.092  0.00  0.00           H
ATOM    548  C2' DT  X  17       3.622   8.003   8.316  0.00  0.00           C
ATOM    549  H2' DT  X  17       3.068   8.752   7.731  0.00  0.00           H
ATOM    550 H2'' DT  X  17       4.673   8.286   8.222  0.00  0.00           H
ATOM    551  O3' DT  X  17       4.412   7.773  10.633  0.00  0.00           O
ATOM    552  P   DT  X  18       4.242   7.657  12.265  0.00  0.00           P
ATOM    553  OP1 DT  X  18       3.316   8.724  12.626  0.00  0.00           O
ATOM    554  OP2 DT  X  18       5.617   7.699  12.705  0.00  0.00           O
ATOM    555  O5' DT  X  18       3.615   6.234  12.534  0.00  0.00           O
ATOM    556  C5' DT  X  18       4.436   5.067  12.403  0.00  0.00           C
ATOM    557  H5' DT  X  18       5.301   5.250  13.045  0.00  0.00           H
ATOM    558 H5'' DT  X  18       4.798   4.917  11.382  0.00  0.00           H
ATOM    559  C4' DT  X  18       3.704   3.856  12.717  0.00  0.00           C
ATOM    560  H4' DT  X  18       4.235   2.937  12.463  0.00  0.00           H
ATOM    561  O4' DT  X  18       3.768   3.875  14.225  0.00  0.00           O
ATOM    562  C1' DT  X  18       2.417   3.915  14.667  0.00  0.00           C
ATOM    563  H1' DT  X  18       2.123   2.897  14.935  0.00  0.00           H
ATOM    564  N1  DT  X  18       2.164   4.856  15.822  0.00  0.00           N
ATOM    565  C6  DT  X  18       2.936   6.013  15.880  0.00  0.00           C
ATOM    566  H6  DT  X  18       3.652   6.268  15.110  0.00  0.00           H
ATOM    567  C5  DT  X  18       2.651   6.986  16.816  0.00  0.00           C
ATOM    568  C7  DT  X  18       3.364   8.336  16.849  0.00  0.00           C
ATOM    569  H71 DT  X  18       2.626   9.139  16.842  0.00  0.00           H
ATOM    570  H72 DT  X  18       3.841   8.357  17.822  0.00  0.00           H
ATOM    571  H73 DT  X  18       4.032   8.391  15.983  0.00  0.00           H
ATOM    572  C4  DT  X  18       1.558   6.735  17.694  0.00  0.00           C
ATOM    573  O4  DT  X  18       1.219   7.474  18.670  0.00  0.00           O
ATOM    574  N3  DT  X  18       0.905   5.542  17.685  0.00  0.00           N
ATOM    575  H3  DT  X  18       0.168   5.261  18.317  0.00  0.00           H
ATOM    576  C2  DT  X  18       1.233   4.527  16.782  0.00  0.00           C
ATOM    577  O2  DT  X  18       0.701   3.409  16.878  0.00  0.00           O
ATOM    578  C3' DT  X  18       2.301   3.848  12.323  0.00  0.00           C
ATOM    579  H3' DT  X  18       2.146   4.543  11.504  0.00  0.00           H
ATOM    580  C2' DT  X  18       1.536   4.331  13.528  0.00  0.00           C
ATOM    581  H2' DT  X  18       1.427   5.412  13.474  0.00  0.00           H
ATOM    582 H2'' DT  X  18       0.553   3.855  13.492  0.00  0.00           H
ATOM    583  O3' DT  X  18       1.644   2.686  11.925  0.00  0.00           O
ATOM    584  P   DA  X  19       2.446   1.427  11.341  0.00  0.00           P
ATOM    585  OP1 DA  X  19       2.959   0.598  12.467  0.00  0.00           O
ATOM    586  OP2 DA  X  19       3.378   1.905  10.325  0.00  0.00           O
ATOM    587  O5' DA  X  19       1.282   0.641  10.606  0.00  0.00           O
ATOM    588  C5' DA  X  19       0.289   0.040  11.475  0.00  0.00           C
ATOM    589  H5' DA  X  19       0.407   0.491  12.458  0.00  0.00           H
ATOM    590 H5'' DA  X  19       0.439  -1.029  11.633  0.00  0.00           H
ATOM    591  C4' DA  X  19      -1.226   0.260  11.036  0.00  0.00           C
ATOM    592  H4' DA  X  19      -1.787  -0.611  11.385  0.00  0.00           H
ATOM    593  O4' DA  X  19      -1.701   1.395  11.669  0.00  0.00           O
ATOM    594  C1' DA  X  19      -2.118   2.230  10.614  0.00  0.00           C
ATOM    595  H1' DA  X  19      -3.118   1.864  10.342  0.00  0.00           H
ATOM    596  N9  DA  X  19      -2.065   3.648  11.149  0.00  0.00           N
ATOM    597  C8  DA  X  19      -1.013   4.515  11.097  0.00  0.00           C
ATOM    598  H8  DA  X  19      -0.025   4.365  10.682  0.00  0.00           H
ATOM    599  N7  DA  X  19      -1.262   5.689  11.671  0.00  0.00           N
ATOM    600  C5  DA  X  19      -2.628   5.611  11.936  0.00  0.00           C
ATOM    601  C6  DA  X  19      -3.580   6.501  12.553  0.00  0.00           C
ATOM    602  N6  DA  X  19      -3.209   7.696  12.938  0.00  0.00           N
ATOM    603  H61 DA  X  19      -3.845   8.313  13.417  0.00  0.00           H
ATOM    604  H62 DA  X  19      -2.394   8.154  12.560  0.00  0.00           H
ATOM    605  N1  DA  X  19      -4.805   6.033  12.884  0.00  0.00           N
ATOM    606  C2  DA  X  19      -5.163   4.845  12.455  0.00  0.00           C
ATOM    607  H2  DA  X  19      -6.175   4.513  12.615  0.00  0.00           H
ATOM    608  N3  DA  X  19      -4.400   3.939  11.827  0.00  0.00           N
ATOM    609  C4  DA  X  19      -3.159   4.363  11.648  0.00  0.00           C
ATOM    610  C3' DA  X  19      -1.279   0.397   9.458  0.00  0.00           C
ATOM    611  H3' DA  X  19      -0.447  -0.068   8.923  0.00  0.00           H
ATOM    612  C2' DA  X  19      -1.214   1.988   9.423  0.00  0.00           C
ATOM    613  H2' DA  X  19      -0.158   2.222   9.575  0.00  0.00           H
ATOM    614 H2'' DA  X  19      -1.623   2.325   8.475  0.00  0.00           H
ATOM    615  O3' DA  X  19      -2.496   0.027   8.731  0.00  0.00           O
ATOM    616  P   DG  X  20      -3.606  -0.958   9.351  0.00  0.00           P
ATOM    617  OP1 DG  X  20      -4.780  -0.840   8.415  0.00  0.00           O
ATOM    618  OP2 DG  X  20      -3.818  -0.772  10.738  0.00  0.00           O
ATOM    619  O5' DG  X  20      -2.891  -2.341   9.147  0.00  0.00           O
ATOM    620  C5' DG  X  20      -3.311  -3.436   9.883  0.00  0.00           C
ATOM    621  H5' DG  X  20      -4.183  -3.854   9.362  0.00  0.00           H
ATOM    622 H5'' DG  X  20      -3.507  -3.168  10.916  0.00  0.00           H
ATOM    623  C4' DG  X  20      -2.297  -4.580   9.936  0.00  0.00           C
ATOM    624  H4' DG  X  20      -2.574  -5.430  10.562  0.00  0.00           H
ATOM    625  O4' DG  X  20      -2.001  -5.072   8.593  0.00  0.00           O
ATOM    626  C1' DG  X  20      -0.753  -4.674   8.107  0.00  0.00           C
ATOM    627  H1' DG  X  20      -0.097  -5.519   7.927  0.00  0.00           H
ATOM    628  N9  DG  X  20      -0.993  -4.017   6.786  0.00  0.00           N
ATOM    629  C8  DG  X  20      -1.831  -2.921   6.464  0.00  0.00           C
ATOM    630  H8  DG  X  20      -2.173  -2.185   7.174  0.00  0.00           H
ATOM    631  N7  DG  X  20      -2.078  -2.754   5.181  0.00  0.00           N
ATOM    632  C5  DG  X  20      -1.274  -3.801   4.610  0.00  0.00           C
ATOM    633  C6  DG  X  20      -0.908  -4.006   3.284  0.00  0.00           C
ATOM    634  O6  DG  X  20      -1.255  -3.480   2.204  0.00  0.00           O
ATOM    635  N1  DG  X  20       0.011  -5.025   3.066  0.00  0.00           N
ATOM    636  H1  DG  X  20       0.258  -5.093   2.098  0.00  0.00           H
ATOM    637  C2  DG  X  20       0.555  -5.741   4.091  0.00  0.00           C
ATOM    638  N2  DG  X  20       1.380  -6.677   3.777  0.00  0.00           N
ATOM    639  H21 DG  X  20       1.702  -6.740   2.824  0.00  0.00           H
ATOM    640  H22 DG  X  20       1.711  -7.353   4.446  0.00  0.00           H
ATOM    641  N3  DG  X  20       0.348  -5.500   5.382  0.00  0.00           N
ATOM    642  C4  DG  X  20      -0.513  -4.447   5.567  0.00  0.00           C
ATOM    643  C3' DG  X  20      -0.965  -3.979  10.427  0.00  0.00           C
ATOM    644  H3' DG  X  20      -1.192  -3.107  11.037  0.00  0.00           H
ATOM    645  C2' DG  X  20      -0.170  -3.686   9.118  0.00  0.00           C
ATOM    646  H2' DG  X  20      -0.282  -2.660   8.770  0.00  0.00           H
ATOM    647 H2'' DG  X  20       0.886  -3.960   9.144  0.00  0.00           H
ATOM    648  O3' DG  X  20      -0.308  -4.967  11.222  0.00  0.00           O
ATOM    649  P   DG  X  21       0.772  -4.582  12.427  0.00  0.00           P
ATOM    650  OP1 DG  X  21       1.183  -5.788  13.066  0.00  0.00           O
ATOM    651  OP2 DG  X  21       0.492  -3.325  13.210  0.00  0.00           O
ATOM    652  O5' DG  X  21       1.954  -4.086  11.573  0.00  0.00           O
ATOM    653  C5' DG  X  21       2.847  -4.996  10.877  0.00  0.00           C
ATOM    654  H5' DG  X  21       2.299  -5.715  10.268  0.00  0.00           H
ATOM    655 H5'' DG  X  21       3.386  -5.585  11.622  0.00  0.00           H
ATOM    656  C4' DG  X  21       3.907  -4.277  10.082  0.00  0.00           C
ATOM    657  H4' DG  X  21       4.820  -4.832   9.881  0.00  0.00           H
ATOM    658  O4' DG  X  21       3.456  -3.988   8.695  0.00  0.00           O
ATOM    659  C1' DG  X  21       3.719  -2.660   8.545  0.00  0.00           C
ATOM    660  H1' DG  X  21       4.766  -2.619   8.235  0.00  0.00           H
ATOM    661  N9  DG  X  21       3.002  -2.014   7.456  0.00  0.00           N
ATOM    662  C8  DG  X  21       1.944  -1.114   7.493  0.00  0.00           C
ATOM    663  H8  DG  X  21       1.603  -0.513   8.320  0.00  0.00           H
ATOM    664  N7  DG  X  21       1.317  -1.001   6.331  0.00  0.00           N
ATOM    665  C5  DG  X  21       2.038  -1.820   5.555  0.00  0.00           C
ATOM    666  C6  DG  X  21       1.980  -2.116   4.146  0.00  0.00           C
ATOM    667  O6  DG  X  21       1.186  -1.730   3.348  0.00  0.00           O
ATOM    668  N1  DG  X  21       2.824  -3.071   3.686  0.00  0.00           N
ATOM    669  H1  DG  X  21       2.720  -3.281   2.714  0.00  0.00           H
ATOM    670  C2  DG  X  21       3.782  -3.673   4.428  0.00  0.00           C
ATOM    671  N2  DG  X  21       4.253  -4.788   3.968  0.00  0.00           N
ATOM    672  H21 DG  X  21       4.113  -5.253   3.083  0.00  0.00           H
ATOM    673  H22 DG  X  21       4.963  -5.239   4.531  0.00  0.00           H
ATOM    674  N3  DG  X  21       4.042  -3.332   5.650  0.00  0.00           N
ATOM    675  C4  DG  X  21       3.130  -2.428   6.207  0.00  0.00           C
ATOM    676  C3' DG  X  21       4.293  -3.065  10.831  0.00  0.00           C
ATOM    677  H3' DG  X  21       3.983  -3.069  11.876  0.00  0.00           H
ATOM    678  C2' DG  X  21       3.539  -2.002   9.981  0.00  0.00           C
ATOM    679  H2' DG  X  21       2.480  -1.896  10.217  0.00  0.00           H
ATOM    680 H2'' DG  X  21       4.155  -1.095  10.038  0.00  0.00           H
ATOM    681  O3' DG  X  21       5.689  -2.815  10.636  0.00  0.00           O
ATOM    682  P   DG3 X  22       6.683  -2.741  11.909  0.00  0.00           P
ATOM    683  OP1 DG3 X  22       6.508  -3.925  12.679  0.00  0.00           O
ATOM    684  OP2 DG3 X  22       6.654  -1.412  12.535  0.00  0.00           O
ATOM    685  O5' DG3 X  22       8.013  -2.765  11.154  0.00  0.00           O
ATOM    686  C5' DG3 X  22       8.395  -3.686  10.022  0.00  0.00           C
ATOM    687  H5' DG3 X  22       7.710  -4.496   9.782  0.00  0.00           H
ATOM    688 H5'' DG3 X  22       9.292  -4.224  10.335  0.00  0.00           H
ATOM    689  C4' DG3 X  22       8.699  -2.933   8.668  0.00  0.00           C
ATOM    690  H4' DG3 X  22       9.225  -3.583   7.967  0.00  0.00           H
ATOM    691  O4' DG3 X  22       7.571  -2.506   7.968  0.00  0.00           O
ATOM    692  C1' DG3 X  22       7.817  -1.225   7.456  0.00  0.00           C
ATOM    693  H1' DG3 X  22       8.542  -1.133   6.649  0.00  0.00           H
ATOM    694  N9  DG3 X  22       6.568  -0.525   6.996  0.00  0.00           N
ATOM    695  C8  DG3 X  22       5.614   0.215   7.619  0.00  0.00           C
ATOM    696  H8  DG3 X  22       5.689   0.512   8.656  0.00  0.00           H
ATOM    697  N7  DG3 X  22       4.657   0.653   6.801  0.00  0.00           N
ATOM    698  C5  DG3 X  22       5.071   0.148   5.588  0.00  0.00           C
ATOM    699  C6  DG3 X  22       4.447   0.247   4.345  0.00  0.00           C
ATOM    700  O6  DG3 X  22       3.417   0.761   4.142  0.00  0.00           O
ATOM    701  N1  DG3 X  22       5.157  -0.176   3.241  0.00  0.00           N
ATOM    702  H1  DG3 X  22       4.832  -0.046   2.293  0.00  0.00           H
ATOM    703  C2  DG3 X  22       6.267  -0.918   3.434  0.00  0.00           C
ATOM    704  N2  DG3 X  22       6.962  -1.278   2.383  0.00  0.00           N
ATOM    705  H21 DG3 X  22       6.627  -1.147   1.436  0.00  0.00           H
ATOM    706  H22 DG3 X  22       7.858  -1.701   2.589  0.00  0.00           H
ATOM    707  N3  DG3 X  22       6.880  -1.147   4.684  0.00  0.00           N
ATOM    708  C4  DG3 X  22       6.203  -0.510   5.702  0.00  0.00           C
ATOM    709  C3' DG3 X  22       9.512  -1.675   9.030  0.00  0.00           C
ATOM    710  H3' DG3 X  22       9.816  -1.587  10.078  0.00  0.00           H
ATOM    711  C2' DG3 X  22       8.575  -0.593   8.678  0.00  0.00           C
ATOM    712  H2' DG3 X  22       7.816  -0.563   9.467  0.00  0.00           H
ATOM    713 H2'' DG3 X  22       8.987   0.405   8.600  0.00  0.00           H
ATOM    714  O3' DG3 X  22      10.685  -1.630   8.183  0.00  0.00           O
ATOM    715 HO3' DG3 X  22      11.483  -1.588   8.711  0.00  0.00           H
ATOM    716  K+  K+  X  23       1.973   1.021   1.970  0.00  0.00           K
ATOM    717  K+  K+  X  24      -0.067  -2.165   0.464  0.00  0.00           K
END
