# Supplementary material for: Can We Ever Develop an Ideal RNA Force Field? Lessons Learned from Simulations of the UUCG RNA Tetraloop and Other Systems
Source: J Chem Theory Comput. 2025 Jan 15;21(8):4183–202. doi: 10.1021/acs.jctc.4c01357 (PMC12020377; doi:10.1021/acs.jctc.4c01357)
Supplement: Supplementary file 2 — ct4c01357_si_002.zip [file ct4c01357_si_002.zip › pdbs-GQs/figureS24bottom.pdb]

ATOM      1 HO5' U5  X   1       7.750 -12.330   3.710  0.00  0.00           H
ATOM      2  O5' U5  X   1       8.390 -11.680   4.010  0.00  0.00           O
ATOM      3  C5' U5  X   1       7.980 -11.020   5.240  0.00  0.00           C
ATOM      4  H5' U5  X   1       8.730 -10.830   6.010  0.00  0.00           H
ATOM      5 H5'' U5  X   1       7.190 -11.580   5.750  0.00  0.00           H
ATOM      6  C4' U5  X   1       7.360  -9.650   4.940  0.00  0.00           C
ATOM      7  H4' U5  X   1       7.160  -9.120   5.870  0.00  0.00           H
ATOM      8  O4' U5  X   1       8.400  -8.930   4.250  0.00  0.00           O
ATOM      9  C1' U5  X   1       7.850  -7.720   3.720  0.00  0.00           C
ATOM     10  H1' U5  X   1       7.820  -6.880   4.420  0.00  0.00           H
ATOM     11  N1  U5  X   1       8.610  -7.280   2.500  0.00  0.00           N
ATOM     12  C6  U5  X   1       8.930  -8.310   1.620  0.00  0.00           C
ATOM     13  H6  U5  X   1       8.600  -9.310   1.860  0.00  0.00           H
ATOM     14  C5  U5  X   1       9.740  -8.010   0.560  0.00  0.00           C
ATOM     15  H5  U5  X   1       9.930  -8.800  -0.150  0.00  0.00           H
ATOM     16  C4  U5  X   1      10.320  -6.670   0.260  0.00  0.00           C
ATOM     17  O4  U5  X   1      10.960  -6.340  -0.760  0.00  0.00           O
ATOM     18  N3  U5  X   1      10.110  -5.800   1.290  0.00  0.00           N
ATOM     19  H3  U5  X   1      10.570  -4.900   1.340  0.00  0.00           H
ATOM     20  C2  U5  X   1       9.230  -5.960   2.370  0.00  0.00           C
ATOM     21  O2  U5  X   1       9.070  -5.050   3.150  0.00  0.00           O
ATOM     22  C3' U5  X   1       6.150  -9.460   3.980  0.00  0.00           C
ATOM     23  H3' U5  X   1       5.960 -10.160   3.170  0.00  0.00           H
ATOM     24  C2' U5  X   1       6.380  -8.140   3.370  0.00  0.00           C
ATOM     25  H2' U5  X   1       6.230  -8.270   2.300  0.00  0.00           H
ATOM     26  O2' U5  X   1       5.560  -7.080   3.770  0.00  0.00           O
ATOM     27 HO2' U5  X   1       4.820  -7.480   4.230  0.00  0.00           H
ATOM     28  O3' U5  X   1       4.970  -9.370   4.770  0.00  0.00           O
ATOM     29  P   A   X   2       4.080 -10.590   5.140  0.00  0.00           P
ATOM     30  OP1 A   X   2       3.610 -10.340   6.500  0.00  0.00           O
ATOM     31  OP2 A   X   2       4.880 -11.780   4.800  0.00  0.00           O
ATOM     32  O5' A   X   2       2.730 -10.560   4.300  0.00  0.00           O
ATOM     33  C5' A   X   2       1.810  -9.490   4.580  0.00  0.00           C
ATOM     34  H5' A   X   2       2.190  -8.660   5.180  0.00  0.00           H
ATOM     35 H5'' A   X   2       0.960  -9.870   5.130  0.00  0.00           H
ATOM     36  C4' A   X   2       1.300  -9.000   3.230  0.00  0.00           C
ATOM     37  H4' A   X   2       0.480  -8.290   3.320  0.00  0.00           H
ATOM     38  O4' A   X   2       2.320  -8.410   2.460  0.00  0.00           O
ATOM     39  C1' A   X   2       2.270  -8.770   1.120  0.00  0.00           C
ATOM     40  H1' A   X   2       1.480  -8.200   0.640  0.00  0.00           H
ATOM     41  N9  A   X   2       3.560  -8.590   0.420  0.00  0.00           N
ATOM     42  C8  A   X   2       4.370  -9.570  -0.150  0.00  0.00           C
ATOM     43  H8  A   X   2       4.120 -10.620  -0.120  0.00  0.00           H
ATOM     44  N7  A   X   2       5.480  -9.050  -0.700  0.00  0.00           N
ATOM     45  C5  A   X   2       5.340  -7.710  -0.340  0.00  0.00           C
ATOM     46  C6  A   X   2       6.130  -6.500  -0.590  0.00  0.00           C
ATOM     47  N6  A   X   2       7.230  -6.460  -1.260  0.00  0.00           N
ATOM     48  H61 A   X   2       7.810  -5.650  -1.080  0.00  0.00           H
ATOM     49  H62 A   X   2       7.730  -7.300  -1.510  0.00  0.00           H
ATOM     50  N1  A   X   2       5.720  -5.320  -0.170  0.00  0.00           N
ATOM     51  C2  A   X   2       4.540  -5.200   0.360  0.00  0.00           C
ATOM     52  H2  A   X   2       4.240  -4.230   0.740  0.00  0.00           H
ATOM     53  N3  A   X   2       3.690  -6.180   0.600  0.00  0.00           N
ATOM     54  C4  A   X   2       4.170  -7.410   0.310  0.00  0.00           C
ATOM     55  C3' A   X   2       0.790 -10.120   2.310  0.00  0.00           C
ATOM     56  H3' A   X   2       0.740 -11.080   2.820  0.00  0.00           H
ATOM     57  C2' A   X   2       1.810 -10.230   1.180  0.00  0.00           C
ATOM     58  H2' A   X   2       2.540 -10.940   1.580  0.00  0.00           H
ATOM     59  O2' A   X   2       1.310 -10.700   0.010  0.00  0.00           O
ATOM     60 HO2' A   X   2       0.370 -10.850   0.130  0.00  0.00           H
ATOM     61  O3' A   X   2      -0.550  -9.660   1.910  0.00  0.00           O
ATOM     62  P   G   X   3      -1.670 -10.710   1.510  0.00  0.00           P
ATOM     63  OP1 G   X   3      -1.720 -11.720   2.600  0.00  0.00           O
ATOM     64  OP2 G   X   3      -1.300 -11.090   0.150  0.00  0.00           O
ATOM     65  O5' G   X   3      -2.870  -9.760   1.470  0.00  0.00           O
ATOM     66  C5' G   X   3      -3.760  -9.640   2.550  0.00  0.00           C
ATOM     67  H5' G   X   3      -3.210 -10.230   3.270  0.00  0.00           H
ATOM     68 H5'' G   X   3      -4.720 -10.110   2.300  0.00  0.00           H
ATOM     69  C4' G   X   3      -3.850  -8.170   3.070  0.00  0.00           C
ATOM     70  H4' G   X   3      -4.490  -8.130   3.960  0.00  0.00           H
ATOM     71  O4' G   X   3      -2.570  -7.730   3.350  0.00  0.00           O
ATOM     72  C1' G   X   3      -2.220  -6.420   2.940  0.00  0.00           C
ATOM     73  H1' G   X   3      -1.830  -5.830   3.770  0.00  0.00           H
ATOM     74  N9  G   X   3      -1.360  -6.230   1.810  0.00  0.00           N
ATOM     75  C8  G   X   3      -1.210  -7.100   0.720  0.00  0.00           C
ATOM     76  H8  G   X   3      -1.810  -7.990   0.670  0.00  0.00           H
ATOM     77  N7  G   X   3      -0.450  -6.630  -0.190  0.00  0.00           N
ATOM     78  C5  G   X   3       0.070  -5.420   0.340  0.00  0.00           C
ATOM     79  C6  G   X   3       0.970  -4.530  -0.270  0.00  0.00           C
ATOM     80  O6  G   X   3       1.640  -4.590  -1.310  0.00  0.00           O
ATOM     81  N1  G   X   3       1.130  -3.380   0.460  0.00  0.00           N
ATOM     82  H1  G   X   3       1.840  -2.710   0.220  0.00  0.00           H
ATOM     83  C2  G   X   3       0.330  -3.070   1.560  0.00  0.00           C
ATOM     84  N2  G   X   3       0.520  -1.890   2.120  0.00  0.00           N
ATOM     85  H21 G   X   3       1.230  -1.350   1.650  0.00  0.00           H
ATOM     86  H22 G   X   3      -0.090  -1.490   2.820  0.00  0.00           H
ATOM     87  N3  G   X   3      -0.510  -3.940   2.170  0.00  0.00           N
ATOM     88  C4  G   X   3      -0.590  -5.140   1.490  0.00  0.00           C
ATOM     89  C3' G   X   3      -4.420  -7.210   1.980  0.00  0.00           C
ATOM     90  H3' G   X   3      -4.080  -7.600   1.020  0.00  0.00           H
ATOM     91  C2' G   X   3      -3.640  -5.970   2.470  0.00  0.00           C
ATOM     92  H2' G   X   3      -3.540  -5.310   1.610  0.00  0.00           H
ATOM     93  O2' G   X   3      -4.170  -5.270   3.570  0.00  0.00           O
ATOM     94 HO2' G   X   3      -3.670  -4.450   3.530  0.00  0.00           H
ATOM     95  O3' G   X   3      -5.730  -7.070   1.820  0.00  0.00           O
ATOM     96  P   G   X   4      -6.300  -6.070   0.660  0.00  0.00           P
ATOM     97  OP1 G   X   4      -7.770  -5.960   0.710  0.00  0.00           O
ATOM     98  OP2 G   X   4      -5.700  -6.490  -0.640  0.00  0.00           O
ATOM     99  O5' G   X   4      -5.720  -4.630   0.990  0.00  0.00           O
ATOM    100  C5' G   X   4      -6.290  -3.820   1.910  0.00  0.00           C
ATOM    101  H5' G   X   4      -6.380  -4.340   2.870  0.00  0.00           H
ATOM    102 H5'' G   X   4      -7.300  -3.640   1.520  0.00  0.00           H
ATOM    103  C4' G   X   4      -5.510  -2.540   2.090  0.00  0.00           C
ATOM    104  H4' G   X   4      -5.900  -2.080   3.000  0.00  0.00           H
ATOM    105  O4' G   X   4      -4.130  -2.690   2.020  0.00  0.00           O
ATOM    106  C1' G   X   4      -3.620  -1.530   1.400  0.00  0.00           C
ATOM    107  H1' G   X   4      -2.980  -0.950   2.070  0.00  0.00           H
ATOM    108  N9  G   X   4      -2.700  -1.890   0.230  0.00  0.00           N
ATOM    109  C8  G   X   4      -2.720  -3.090  -0.500  0.00  0.00           C
ATOM    110  H8  G   X   4      -3.410  -3.890  -0.300  0.00  0.00           H
ATOM    111  N7  G   X   4      -1.870  -3.200  -1.470  0.00  0.00           N
ATOM    112  C5  G   X   4      -1.230  -1.980  -1.370  0.00  0.00           C
ATOM    113  C6  G   X   4      -0.120  -1.470  -2.180  0.00  0.00           C
ATOM    114  O6  G   X   4       0.440  -2.080  -3.070  0.00  0.00           O
ATOM    115  N1  G   X   4       0.320  -0.210  -1.750  0.00  0.00           N
ATOM    116  H1  G   X   4       1.060   0.280  -2.240  0.00  0.00           H
ATOM    117  C2  G   X   4      -0.170   0.430  -0.760  0.00  0.00           C
ATOM    118  N2  G   X   4       0.400   1.640  -0.540  0.00  0.00           N
ATOM    119  H21 G   X   4       1.220   1.870  -1.090  0.00  0.00           H
ATOM    120  H22 G   X   4       0.070   2.240   0.200  0.00  0.00           H
ATOM    121  N3  G   X   4      -1.230   0.060   0.000  0.00  0.00           N
ATOM    122  C4  G   X   4      -1.630  -1.180  -0.320  0.00  0.00           C
ATOM    123  C3' G   X   4      -5.860  -1.670   0.890  0.00  0.00           C
ATOM    124  H3' G   X   4      -5.820  -2.190  -0.060  0.00  0.00           H
ATOM    125  C2' G   X   4      -4.740  -0.640   0.950  0.00  0.00           C
ATOM    126  H2' G   X   4      -4.600  -0.230  -0.050  0.00  0.00           H
ATOM    127  O2' G   X   4      -4.970   0.330   1.950  0.00  0.00           O
ATOM    128 HO2' G   X   4      -5.910   0.360   2.140  0.00  0.00           H
ATOM    129  O3' G   X   4      -7.170  -1.040   1.090  0.00  0.00           O
ATOM    130  P   G   X   5      -7.740  -0.220  -0.150  0.00  0.00           P
ATOM    131  OP1 G   X   5      -9.060   0.230   0.340  0.00  0.00           O
ATOM    132  OP2 G   X   5      -7.630  -1.000  -1.370  0.00  0.00           O
ATOM    133  O5' G   X   5      -6.910   1.090  -0.380  0.00  0.00           O
ATOM    134  C5' G   X   5      -7.040   2.270   0.400  0.00  0.00           C
ATOM    135  H5' G   X   5      -6.680   2.100   1.410  0.00  0.00           H
ATOM    136 H5'' G   X   5      -8.080   2.580   0.290  0.00  0.00           H
ATOM    137  C4' G   X   5      -6.060   3.280  -0.190  0.00  0.00           C
ATOM    138  H4' G   X   5      -6.020   4.180   0.430  0.00  0.00           H
ATOM    139  O4' G   X   5      -4.700   2.860  -0.250  0.00  0.00           O
ATOM    140  C1' G   X   5      -4.070   3.370  -1.440  0.00  0.00           C
ATOM    141  H1' G   X   5      -3.160   3.900  -1.140  0.00  0.00           H
ATOM    142  N9  G   X   5      -3.670   2.260  -2.300  0.00  0.00           N
ATOM    143  C8  G   X   5      -4.280   1.040  -2.310  0.00  0.00           C
ATOM    144  H8  G   X   5      -5.130   0.920  -1.660  0.00  0.00           H
ATOM    145  N7  G   X   5      -3.630   0.130  -2.960  0.00  0.00           N
ATOM    146  C5  G   X   5      -2.540   0.820  -3.480  0.00  0.00           C
ATOM    147  C6  G   X   5      -1.570   0.390  -4.490  0.00  0.00           C
ATOM    148  O6  G   X   5      -1.380  -0.680  -5.090  0.00  0.00           O
ATOM    149  N1  G   X   5      -0.650   1.340  -4.800  0.00  0.00           N
ATOM    150  H1  G   X   5       0.090   1.090  -5.450  0.00  0.00           H
ATOM    151  C2  G   X   5      -0.650   2.580  -4.240  0.00  0.00           C
ATOM    152  N2  G   X   5       0.380   3.430  -4.510  0.00  0.00           N
ATOM    153  H21 G   X   5       1.180   3.040  -4.990  0.00  0.00           H
ATOM    154  H22 G   X   5       0.460   4.290  -3.990  0.00  0.00           H
ATOM    155  N3  G   X   5      -1.580   3.060  -3.350  0.00  0.00           N
ATOM    156  C4  G   X   5      -2.560   2.110  -3.080  0.00  0.00           C
ATOM    157  C3' G   X   5      -6.560   3.710  -1.530  0.00  0.00           C
ATOM    158  H3' G   X   5      -6.810   2.750  -1.990  0.00  0.00           H
ATOM    159  C2' G   X   5      -5.170   4.240  -2.080  0.00  0.00           C
ATOM    160  H2' G   X   5      -5.220   4.070  -3.150  0.00  0.00           H
ATOM    161  O2' G   X   5      -4.740   5.570  -1.810  0.00  0.00           O
ATOM    162 HO2' G   X   5      -5.490   6.030  -1.430  0.00  0.00           H
ATOM    163  O3' G   X   5      -7.720   4.560  -1.480  0.00  0.00           O
ATOM    164  P   U   X   6      -7.930   5.780  -0.520  0.00  0.00           P
ATOM    165  OP1 U   X   6      -9.230   6.390  -0.840  0.00  0.00           O
ATOM    166  OP2 U   X   6      -6.740   6.630  -0.490  0.00  0.00           O
ATOM    167  O5' U   X   6      -8.110   5.230   0.990  0.00  0.00           O
ATOM    168  C5' U   X   6      -8.330   6.140   2.030  0.00  0.00           C
ATOM    169  H5' U   X   6      -8.980   6.910   1.600  0.00  0.00           H
ATOM    170 H5'' U   X   6      -7.380   6.640   2.230  0.00  0.00           H
ATOM    171  C4' U   X   6      -8.960   5.450   3.270  0.00  0.00           C
ATOM    172  H4' U   X   6      -8.760   6.170   4.070  0.00  0.00           H
ATOM    173  O4' U   X   6     -10.330   5.430   3.160  0.00  0.00           O
ATOM    174  C1' U   X   6     -10.880   4.190   3.640  0.00  0.00           C
ATOM    175  H1' U   X   6     -11.710   4.230   4.360  0.00  0.00           H
ATOM    176  N1  U   X   6     -11.280   3.190   2.560  0.00  0.00           N
ATOM    177  C6  U   X   6     -10.830   3.290   1.240  0.00  0.00           C
ATOM    178  H6  U   X   6     -10.090   4.020   0.950  0.00  0.00           H
ATOM    179  C5  U   X   6     -11.330   2.470   0.300  0.00  0.00           C
ATOM    180  H5  U   X   6     -10.830   2.420  -0.660  0.00  0.00           H
ATOM    181  C4  U   X   6     -12.290   1.400   0.600  0.00  0.00           C
ATOM    182  O4  U   X   6     -12.620   0.470  -0.160  0.00  0.00           O
ATOM    183  N3  U   X   6     -12.750   1.470   1.860  0.00  0.00           N
ATOM    184  H3  U   X   6     -13.470   0.790   2.050  0.00  0.00           H
ATOM    185  C2  U   X   6     -12.320   2.270   2.890  0.00  0.00           C
ATOM    186  O2  U   X   6     -12.810   2.090   4.040  0.00  0.00           O
ATOM    187  C3' U   X   6      -8.470   4.110   3.660  0.00  0.00           C
ATOM    188  H3' U   X   6      -8.450   3.430   2.810  0.00  0.00           H
ATOM    189  C2' U   X   6      -9.690   3.650   4.410  0.00  0.00           C
ATOM    190  H2' U   X   6      -9.610   2.560   4.380  0.00  0.00           H
ATOM    191  O2' U   X   6      -9.700   4.050   5.740  0.00  0.00           O
ATOM    192 HO2' U   X   6      -9.190   3.380   6.210  0.00  0.00           H
ATOM    193  O3' U   X   6      -7.170   4.070   4.340  0.00  0.00           O
ATOM    194  P   U   X   7      -6.090   2.950   3.940  0.00  0.00           P
ATOM    195  OP1 U   X   7      -5.170   3.370   2.880  0.00  0.00           O
ATOM    196  OP2 U   X   7      -6.860   1.760   3.730  0.00  0.00           O
ATOM    197  O5' U   X   7      -5.320   2.920   5.300  0.00  0.00           O
ATOM    198  C5' U   X   7      -4.010   2.330   5.440  0.00  0.00           C
ATOM    199  H5' U   X   7      -3.270   2.990   4.980  0.00  0.00           H
ATOM    200 H5'' U   X   7      -3.980   1.400   4.870  0.00  0.00           H
ATOM    201  C4' U   X   7      -3.730   1.960   6.950  0.00  0.00           C
ATOM    202  H4' U   X   7      -2.720   1.560   7.050  0.00  0.00           H
ATOM    203  O4' U   X   7      -3.920   3.070   7.750  0.00  0.00           O
ATOM    204  C1' U   X   7      -5.120   2.810   8.540  0.00  0.00           C
ATOM    205  H1' U   X   7      -4.780   2.520   9.530  0.00  0.00           H
ATOM    206  N1  U   X   7      -5.950   4.120   8.620  0.00  0.00           N
ATOM    207  C6  U   X   7      -6.620   4.670   7.530  0.00  0.00           C
ATOM    208  H6  U   X   7      -6.520   4.150   6.600  0.00  0.00           H
ATOM    209  C5  U   X   7      -7.280   5.770   7.720  0.00  0.00           C
ATOM    210  H5  U   X   7      -7.820   6.210   6.890  0.00  0.00           H
ATOM    211  C4  U   X   7      -7.250   6.520   8.900  0.00  0.00           C
ATOM    212  O4  U   X   7      -7.710   7.640   9.030  0.00  0.00           O
ATOM    213  N3  U   X   7      -6.530   6.020   9.910  0.00  0.00           N
ATOM    214  H3  U   X   7      -6.570   6.490  10.810  0.00  0.00           H
ATOM    215  C2  U   X   7      -5.860   4.750   9.840  0.00  0.00           C
ATOM    216  O2  U   X   7      -5.270   4.350  10.890  0.00  0.00           O
ATOM    217  C3' U   X   7      -4.700   0.870   7.530  0.00  0.00           C
ATOM    218  H3' U   X   7      -4.970   0.020   6.900  0.00  0.00           H
ATOM    219  C2' U   X   7      -5.890   1.680   7.870  0.00  0.00           C
ATOM    220  H2' U   X   7      -6.370   2.010   6.940  0.00  0.00           H
ATOM    221  O2' U   X   7      -6.770   0.950   8.680  0.00  0.00           O
ATOM    222 HO2' U   X   7      -6.260   0.370   9.250  0.00  0.00           H
ATOM    223  O3' U   X   7      -4.130   0.350   8.760  0.00  0.00           O
ATOM    224  P   A   X   8      -3.120  -0.840   8.800  0.00  0.00           P
ATOM    225  OP1 A   X   8      -3.770  -1.840   7.840  0.00  0.00           O
ATOM    226  OP2 A   X   8      -2.870  -1.210  10.200  0.00  0.00           O
ATOM    227  O5' A   X   8      -1.790  -0.250   8.080  0.00  0.00           O
ATOM    228  C5' A   X   8      -0.810   0.550   8.700  0.00  0.00           C
ATOM    229  H5' A   X   8      -0.490   0.110   9.650  0.00  0.00           H
ATOM    230 H5'' A   X   8      -1.240   1.530   8.890  0.00  0.00           H
ATOM    231  C4' A   X   8       0.510   0.610   7.940  0.00  0.00           C
ATOM    232  H4' A   X   8       1.200   1.310   8.410  0.00  0.00           H
ATOM    233  O4' A   X   8       1.220  -0.590   7.840  0.00  0.00           O
ATOM    234  C1' A   X   8       2.010  -0.640   6.680  0.00  0.00           C
ATOM    235  H1' A   X   8       3.020  -0.680   7.080  0.00  0.00           H
ATOM    236  N9  A   X   8       1.680  -1.800   5.930  0.00  0.00           N
ATOM    237  C8  A   X   8       0.690  -2.730   6.220  0.00  0.00           C
ATOM    238  H8  A   X   8      -0.150  -2.470   6.850  0.00  0.00           H
ATOM    239  N7  A   X   8       0.700  -3.780   5.460  0.00  0.00           N
ATOM    240  C5  A   X   8       1.940  -3.660   4.780  0.00  0.00           C
ATOM    241  C6  A   X   8       2.650  -4.440   3.790  0.00  0.00           C
ATOM    242  N6  A   X   8       2.320  -5.680   3.490  0.00  0.00           N
ATOM    243  H61 A   X   8       2.830  -6.190   2.780  0.00  0.00           H
ATOM    244  H62 A   X   8       1.420  -5.990   3.830  0.00  0.00           H
ATOM    245  N1  A   X   8       3.770  -3.950   3.220  0.00  0.00           N
ATOM    246  C2  A   X   8       4.200  -2.860   3.630  0.00  0.00           C
ATOM    247  H2  A   X   8       5.040  -2.430   3.110  0.00  0.00           H
ATOM    248  N3  A   X   8       3.650  -2.060   4.570  0.00  0.00           N
ATOM    249  C4  A   X   8       2.530  -2.490   5.070  0.00  0.00           C
ATOM    250  C3' A   X   8       0.300   1.030   6.510  0.00  0.00           C
ATOM    251  H3' A   X   8      -0.510   0.450   6.070  0.00  0.00           H
ATOM    252  C2' A   X   8       1.720   0.660   5.930  0.00  0.00           C
ATOM    253  H2' A   X   8       1.590   0.400   4.880  0.00  0.00           H
ATOM    254  O2' A   X   8       2.710   1.670   6.020  0.00  0.00           O
ATOM    255 HO2' A   X   8       2.760   2.080   5.160  0.00  0.00           H
ATOM    256  O3' A   X   8       0.030   2.430   6.430  0.00  0.00           O
ATOM    257  P   G   X   9      -0.360   3.100   5.090  0.00  0.00           P
ATOM    258  OP1 G   X   9      -0.810   4.450   5.490  0.00  0.00           O
ATOM    259  OP2 G   X   9      -1.290   2.220   4.400  0.00  0.00           O
ATOM    260  O5' G   X   9       0.980   3.220   4.300  0.00  0.00           O
ATOM    261  C5' G   X   9       1.760   4.410   4.500  0.00  0.00           C
ATOM    262  H5' G   X   9       2.090   4.500   5.530  0.00  0.00           H
ATOM    263 H5'' G   X   9       1.250   5.270   4.050  0.00  0.00           H
ATOM    264  C4' G   X   9       3.090   4.250   3.750  0.00  0.00           C
ATOM    265  H4' G   X   9       3.720   5.060   4.100  0.00  0.00           H
ATOM    266  O4' G   X   9       3.760   3.010   3.930  0.00  0.00           O
ATOM    267  C1' G   X   9       4.420   2.800   2.650  0.00  0.00           C
ATOM    268  H1' G   X   9       5.490   2.690   2.850  0.00  0.00           H
ATOM    269  N9  G   X   9       3.910   1.610   1.990  0.00  0.00           N
ATOM    270  C8  G   X   9       2.640   1.040   2.070  0.00  0.00           C
ATOM    271  H8  G   X   9       1.870   1.410   2.730  0.00  0.00           H
ATOM    272  N7  G   X   9       2.510  -0.040   1.370  0.00  0.00           N
ATOM    273  C5  G   X   9       3.710  -0.110   0.640  0.00  0.00           C
ATOM    274  C6  G   X   9       4.120  -1.030  -0.380  0.00  0.00           C
ATOM    275  O6  G   X   9       3.520  -2.000  -0.920  0.00  0.00           O
ATOM    276  N1  G   X   9       5.260  -0.670  -0.930  0.00  0.00           N
ATOM    277  H1  G   X   9       5.490  -1.250  -1.720  0.00  0.00           H
ATOM    278  C2  G   X   9       5.950   0.460  -0.630  0.00  0.00           C
ATOM    279  N2  G   X   9       6.810   0.760  -1.580  0.00  0.00           N
ATOM    280  H21 G   X   9       7.100  -0.010  -2.170  0.00  0.00           H
ATOM    281  H22 G   X   9       7.090   1.720  -1.680  0.00  0.00           H
ATOM    282  N3  G   X   9       5.630   1.320   0.260  0.00  0.00           N
ATOM    283  C4  G   X   9       4.500   0.930   0.940  0.00  0.00           C
ATOM    284  C3' G   X   9       2.930   4.520   2.200  0.00  0.00           C
ATOM    285  H3' G   X   9       2.200   3.850   1.740  0.00  0.00           H
ATOM    286  C2' G   X   9       4.260   4.000   1.760  0.00  0.00           C
ATOM    287  H2' G   X   9       4.140   3.740   0.710  0.00  0.00           H
ATOM    288  O2' G   X   9       5.380   4.880   1.970  0.00  0.00           O
ATOM    289 HO2' G   X   9       6.160   4.340   1.860  0.00  0.00           H
ATOM    290  O3' G   X   9       2.530   5.830   1.950  0.00  0.00           O
ATOM    291  P   G   X  10       1.740   6.160   0.660  0.00  0.00           P
ATOM    292  OP1 G   X  10       1.350   7.560   0.820  0.00  0.00           O
ATOM    293  OP2 G   X  10       0.650   5.160   0.520  0.00  0.00           O
ATOM    294  O5' G   X  10       2.770   6.050  -0.530  0.00  0.00           O
ATOM    295  C5' G   X  10       3.800   7.010  -0.640  0.00  0.00           C
ATOM    296  H5' G   X  10       4.280   7.220   0.320  0.00  0.00           H
ATOM    297 H5'' G   X  10       3.370   7.930  -1.020  0.00  0.00           H
ATOM    298  C4' G   X  10       4.970   6.550  -1.500  0.00  0.00           C
ATOM    299  H4' G   X  10       5.810   7.250  -1.470  0.00  0.00           H
ATOM    300  O4' G   X  10       5.480   5.300  -1.190  0.00  0.00           O
ATOM    301  C1' G   X  10       5.690   4.440  -2.280  0.00  0.00           C
ATOM    302  H1' G   X  10       6.670   3.980  -2.430  0.00  0.00           H
ATOM    303  N9  G   X  10       4.640   3.420  -2.280  0.00  0.00           N
ATOM    304  C8  G   X  10       3.370   3.380  -1.790  0.00  0.00           C
ATOM    305  H8  G   X  10       2.920   3.970  -1.000  0.00  0.00           H
ATOM    306  N7  G   X  10       2.770   2.230  -2.110  0.00  0.00           N
ATOM    307  C5  G   X  10       3.630   1.650  -3.010  0.00  0.00           C
ATOM    308  C6  G   X  10       3.540   0.440  -3.850  0.00  0.00           C
ATOM    309  O6  G   X  10       2.680  -0.420  -3.940  0.00  0.00           O
ATOM    310  N1  G   X  10       4.670   0.180  -4.590  0.00  0.00           N
ATOM    311  H1  G   X  10       4.770  -0.750  -4.990  0.00  0.00           H
ATOM    312  C2  G   X  10       5.660   1.080  -4.760  0.00  0.00           C
ATOM    313  N2  G   X  10       6.620   0.890  -5.660  0.00  0.00           N
ATOM    314  H21 G   X  10       6.410   0.310  -6.470  0.00  0.00           H
ATOM    315  H22 G   X  10       7.300   1.640  -5.640  0.00  0.00           H
ATOM    316  N3  G   X  10       5.710   2.260  -4.100  0.00  0.00           N
ATOM    317  C4  G   X  10       4.720   2.440  -3.220  0.00  0.00           C
ATOM    318  C3' G   X  10       4.540   6.390  -2.950  0.00  0.00           C
ATOM    319  H3' G   X  10       3.540   5.970  -2.870  0.00  0.00           H
ATOM    320  C2' G   X  10       5.550   5.340  -3.510  0.00  0.00           C
ATOM    321  H2' G   X  10       5.070   4.900  -4.400  0.00  0.00           H
ATOM    322  O2' G   X  10       6.820   5.960  -3.630  0.00  0.00           O
ATOM    323 HO2' G   X  10       7.490   5.500  -4.140  0.00  0.00           H
ATOM    324  O3' G   X  10       4.550   7.550  -3.570  0.00  0.00           O
ATOM    325  P   G   X  11       3.670   7.760  -4.920  0.00  0.00           P
ATOM    326  OP1 G   X  11       3.810   9.210  -5.280  0.00  0.00           O
ATOM    327  OP2 G   X  11       2.290   7.300  -4.750  0.00  0.00           O
ATOM    328  O5' G   X  11       4.340   6.890  -6.120  0.00  0.00           O
ATOM    329  C5' G   X  11       5.510   7.340  -6.650  0.00  0.00           C
ATOM    330  H5' G   X  11       6.240   7.610  -5.880  0.00  0.00           H
ATOM    331 H5'' G   X  11       5.220   8.160  -7.300  0.00  0.00           H
ATOM    332  C4' G   X  11       6.100   6.260  -7.570  0.00  0.00           C
ATOM    333  H4' G   X  11       7.050   6.670  -7.930  0.00  0.00           H
ATOM    334  O4' G   X  11       6.310   5.040  -6.890  0.00  0.00           O
ATOM    335  C1' G   X  11       5.900   3.990  -7.740  0.00  0.00           C
ATOM    336  H1' G   X  11       6.650   3.210  -7.660  0.00  0.00           H
ATOM    337  N9  G   X  11       4.620   3.320  -7.240  0.00  0.00           N
ATOM    338  C8  G   X  11       3.550   3.810  -6.530  0.00  0.00           C
ATOM    339  H8  G   X  11       3.610   4.790  -6.060  0.00  0.00           H
ATOM    340  N7  G   X  11       2.620   2.920  -6.230  0.00  0.00           N
ATOM    341  C5  G   X  11       2.990   1.810  -7.000  0.00  0.00           C
ATOM    342  C6  G   X  11       2.360   0.560  -7.230  0.00  0.00           C
ATOM    343  O6  G   X  11       1.270   0.090  -6.870  0.00  0.00           O
ATOM    344  N1  G   X  11       3.080  -0.330  -7.970  0.00  0.00           N
ATOM    345  H1  G   X  11       2.490  -1.040  -8.400  0.00  0.00           H
ATOM    346  C2  G   X  11       4.300  -0.070  -8.540  0.00  0.00           C
ATOM    347  N2  G   X  11       4.740  -0.670  -9.650  0.00  0.00           N
ATOM    348  H21 G   X  11       4.210  -1.500  -9.860  0.00  0.00           H
ATOM    349  H22 G   X  11       5.410  -0.270 -10.280  0.00  0.00           H
ATOM    350  N3  G   X  11       4.890   1.110  -8.430  0.00  0.00           N
ATOM    351  C4  G   X  11       4.220   2.030  -7.650  0.00  0.00           C
ATOM    352  C3' G   X  11       5.290   5.980  -8.810  0.00  0.00           C
ATOM    353  H3' G   X  11       4.260   6.020  -8.450  0.00  0.00           H
ATOM    354  C2' G   X  11       5.710   4.540  -9.200  0.00  0.00           C
ATOM    355  H2' G   X  11       4.990   3.950  -9.780  0.00  0.00           H
ATOM    356  O2' G   X  11       7.000   4.430  -9.830  0.00  0.00           O
ATOM    357 HO2' G   X  11       7.180   3.490  -9.700  0.00  0.00           H
ATOM    358  O3' G   X  11       5.500   6.950  -9.750  0.00  0.00           O
ATOM    359  P   U3  X  12       4.340   7.410 -10.760  0.00  0.00           P
ATOM    360  OP1 U3  X  12       5.020   8.340 -11.660  0.00  0.00           O
ATOM    361  OP2 U3  X  12       3.260   7.830  -9.840  0.00  0.00           O
ATOM    362  O5' U3  X  12       3.840   6.150 -11.450  0.00  0.00           O
ATOM    363  C5' U3  X  12       4.510   5.610 -12.600  0.00  0.00           C
ATOM    364  H5' U3  X  12       5.590   5.780 -12.570  0.00  0.00           H
ATOM    365 H5'' U3  X  12       4.230   6.220 -13.460  0.00  0.00           H
ATOM    366  C4' U3  X  12       4.200   4.070 -12.720  0.00  0.00           C
ATOM    367  H4' U3  X  12       4.900   3.600 -13.410  0.00  0.00           H
ATOM    368  O4' U3  X  12       4.250   3.290 -11.510  0.00  0.00           O
ATOM    369  C1' U3  X  12       3.120   2.380 -11.530  0.00  0.00           C
ATOM    370  H1' U3  X  12       3.500   1.360 -11.410  0.00  0.00           H
ATOM    371  N1  U3  X  12       2.220   2.740 -10.380  0.00  0.00           N
ATOM    372  C6  U3  X  12       2.260   4.030  -9.880  0.00  0.00           C
ATOM    373  H6  U3  X  12       2.970   4.790 -10.190  0.00  0.00           H
ATOM    374  C5  U3  X  12       1.320   4.470  -9.050  0.00  0.00           C
ATOM    375  H5  U3  X  12       1.290   5.490  -8.710  0.00  0.00           H
ATOM    376  C4  U3  X  12       0.330   3.570  -8.470  0.00  0.00           C
ATOM    377  O4  U3  X  12      -0.660   3.890  -7.810  0.00  0.00           O
ATOM    378  N3  U3  X  12       0.430   2.250  -8.880  0.00  0.00           N
ATOM    379  H3  U3  X  12      -0.250   1.650  -8.430  0.00  0.00           H
ATOM    380  C2  U3  X  12       1.290   1.820  -9.850  0.00  0.00           C
ATOM    381  O2  U3  X  12       1.370   0.590 -10.210  0.00  0.00           O
ATOM    382  C3' U3  X  12       2.810   3.850 -13.280  0.00  0.00           C
ATOM    383  H3' U3  X  12       2.100   4.360 -12.630  0.00  0.00           H
ATOM    384  C2' U3  X  12       2.440   2.410 -12.870  0.00  0.00           C
ATOM    385  H2' U3  X  12       1.370   2.310 -12.710  0.00  0.00           H
ATOM    386  O2' U3  X  12       2.960   1.510 -13.870  0.00  0.00           O
ATOM    387 HO2' U3  X  12       2.320   1.380 -14.570  0.00  0.00           H
ATOM    388  O3' U3  X  12       2.570   4.250 -14.620  0.00  0.00           O
ATOM    389 HO3' U3  X  12       1.800   4.820 -14.680  0.00  0.00           H
ATOM    390 HO5' U5  X  13       8.250   2.130   3.490  0.00  0.00           H
ATOM    391  O5' U5  X  13       8.330   2.140   4.440  0.00  0.00           O
ATOM    392  C5' U5  X  13       9.120   3.280   4.720  0.00  0.00           C
ATOM    393  H5' U5  X  13       9.090   3.460   5.790  0.00  0.00           H
ATOM    394 H5'' U5  X  13       8.630   4.140   4.270  0.00  0.00           H
ATOM    395  C4' U5  X  13      10.630   3.220   4.270  0.00  0.00           C
ATOM    396  H4' U5  X  13      11.230   4.080   4.580  0.00  0.00           H
ATOM    397  O4' U5  X  13      11.170   1.930   4.730  0.00  0.00           O
ATOM    398  C1' U5  X  13      12.340   1.540   4.000  0.00  0.00           C
ATOM    399  H1' U5  X  13      13.260   1.690   4.570  0.00  0.00           H
ATOM    400  N1  U5  X  13      12.170   0.130   3.580  0.00  0.00           N
ATOM    401  C6  U5  X  13      10.910  -0.460   3.490  0.00  0.00           C
ATOM    402  H6  U5  X  13      10.030   0.000   3.920  0.00  0.00           H
ATOM    403  C5  U5  X  13      10.860  -1.770   3.030  0.00  0.00           C
ATOM    404  H5  U5  X  13       9.900  -2.230   2.860  0.00  0.00           H
ATOM    405  C4  U5  X  13      11.950  -2.570   2.560  0.00  0.00           C
ATOM    406  O4  U5  X  13      11.820  -3.680   2.050  0.00  0.00           O
ATOM    407  N3  U5  X  13      13.160  -1.850   2.710  0.00  0.00           N
ATOM    408  H3  U5  X  13      14.040  -2.320   2.540  0.00  0.00           H
ATOM    409  C2  U5  X  13      13.320  -0.580   3.190  0.00  0.00           C
ATOM    410  O2  U5  X  13      14.500  -0.080   3.150  0.00  0.00           O
ATOM    411  C3' U5  X  13      11.010   3.150   2.810  0.00  0.00           C
ATOM    412  H3' U5  X  13      10.330   2.430   2.360  0.00  0.00           H
ATOM    413  C2' U5  X  13      12.410   2.530   2.860  0.00  0.00           C
ATOM    414  H2' U5  X  13      12.580   2.020   1.920  0.00  0.00           H
ATOM    415  O2' U5  X  13      13.420   3.530   3.110  0.00  0.00           O
ATOM    416 HO2' U5  X  13      13.230   4.370   2.680  0.00  0.00           H
ATOM    417  O3' U5  X  13      11.030   4.460   2.250  0.00  0.00           O
ATOM    418  P   A   X  14      10.780   4.690   0.690  0.00  0.00           P
ATOM    419  OP1 A   X  14      11.450   5.910   0.130  0.00  0.00           O
ATOM    420  OP2 A   X  14       9.340   4.530   0.440  0.00  0.00           O
ATOM    421  O5' A   X  14      11.470   3.490   0.060  0.00  0.00           O
ATOM    422  C5' A   X  14      12.860   3.390  -0.180  0.00  0.00           C
ATOM    423  H5' A   X  14      13.530   3.690   0.630  0.00  0.00           H
ATOM    424 H5'' A   X  14      13.020   4.200  -0.880  0.00  0.00           H
ATOM    425  C4' A   X  14      13.270   2.000  -0.750  0.00  0.00           C
ATOM    426  H4' A   X  14      14.360   1.960  -0.800  0.00  0.00           H
ATOM    427  O4' A   X  14      12.990   0.850  -0.050  0.00  0.00           O
ATOM    428  C1' A   X  14      12.620  -0.220  -0.860  0.00  0.00           C
ATOM    429  H1' A   X  14      12.980  -1.230  -0.640  0.00  0.00           H
ATOM    430  N9  A   X  14      11.180  -0.590  -0.590  0.00  0.00           N
ATOM    431  C8  A   X  14      10.340   0.100   0.250  0.00  0.00           C
ATOM    432  H8  A   X  14      10.490   1.120   0.590  0.00  0.00           H
ATOM    433  N7  A   X  14       9.290  -0.620   0.690  0.00  0.00           N
ATOM    434  C5  A   X  14       9.390  -1.740  -0.090  0.00  0.00           C
ATOM    435  C6  A   X  14       8.550  -2.940  -0.280  0.00  0.00           C
ATOM    436  N6  A   X  14       7.370  -3.080   0.280  0.00  0.00           N
ATOM    437  H61 A   X  14       6.840  -3.860  -0.080  0.00  0.00           H
ATOM    438  H62 A   X  14       7.000  -2.420   0.950  0.00  0.00           H
ATOM    439  N1  A   X  14       8.830  -3.890  -1.150  0.00  0.00           N
ATOM    440  C2  A   X  14      10.030  -3.760  -1.770  0.00  0.00           C
ATOM    441  H2  A   X  14      10.230  -4.550  -2.480  0.00  0.00           H
ATOM    442  N3  A   X  14      10.890  -2.790  -1.680  0.00  0.00           N
ATOM    443  C4  A   X  14      10.490  -1.750  -0.890  0.00  0.00           C
ATOM    444  C3' A   X  14      12.540   1.830  -2.140  0.00  0.00           C
ATOM    445  H3' A   X  14      11.490   2.060  -1.990  0.00  0.00           H
ATOM    446  C2' A   X  14      12.850   0.360  -2.300  0.00  0.00           C
ATOM    447  H2' A   X  14      12.080  -0.030  -2.980  0.00  0.00           H
ATOM    448  O2' A   X  14      14.200   0.040  -2.750  0.00  0.00           O
ATOM    449 HO2' A   X  14      14.280  -0.920  -2.760  0.00  0.00           H
ATOM    450  O3' A   X  14      13.020   2.580  -3.250  0.00  0.00           O
ATOM    451  P   G   X  15      12.000   3.080  -4.400  0.00  0.00           P
ATOM    452  OP1 G   X  15      12.720   4.050  -5.250  0.00  0.00           O
ATOM    453  OP2 G   X  15      10.780   3.580  -3.720  0.00  0.00           O
ATOM    454  O5' G   X  15      11.700   1.880  -5.250  0.00  0.00           O
ATOM    455  C5' G   X  15      12.780   1.210  -5.920  0.00  0.00           C
ATOM    456  H5' G   X  15      13.670   1.230  -5.300  0.00  0.00           H
ATOM    457 H5'' G   X  15      13.010   1.730  -6.850  0.00  0.00           H
ATOM    458  C4' G   X  15      12.340  -0.220  -6.210  0.00  0.00           C
ATOM    459  H4' G   X  15      13.230  -0.670  -6.650  0.00  0.00           H
ATOM    460  O4' G   X  15      12.030  -0.890  -4.960  0.00  0.00           O
ATOM    461  C1' G   X  15      11.200  -1.970  -5.300  0.00  0.00           C
ATOM    462  H1' G   X  15      11.650  -2.900  -4.960  0.00  0.00           H
ATOM    463  N9  G   X  15       9.880  -1.770  -4.630  0.00  0.00           N
ATOM    464  C8  G   X  15       9.420  -0.660  -4.090  0.00  0.00           C
ATOM    465  H8  G   X  15       9.940   0.280  -3.950  0.00  0.00           H
ATOM    466  N7  G   X  15       8.150  -0.840  -3.660  0.00  0.00           N
ATOM    467  C5  G   X  15       7.790  -2.140  -4.010  0.00  0.00           C
ATOM    468  C6  G   X  15       6.690  -2.960  -3.720  0.00  0.00           C
ATOM    469  O6  G   X  15       5.610  -2.600  -3.200  0.00  0.00           O
ATOM    470  N1  G   X  15       6.790  -4.240  -4.110  0.00  0.00           N
ATOM    471  H1  G   X  15       6.010  -4.880  -4.020  0.00  0.00           H
ATOM    472  C2  G   X  15       7.850  -4.700  -4.850  0.00  0.00           C
ATOM    473  N2  G   X  15       7.740  -5.880  -5.410  0.00  0.00           N
ATOM    474  H21 G   X  15       7.080  -6.560  -5.040  0.00  0.00           H
ATOM    475  H22 G   X  15       8.560  -6.230  -5.870  0.00  0.00           H
ATOM    476  N3  G   X  15       8.970  -4.000  -5.020  0.00  0.00           N
ATOM    477  C4  G   X  15       8.840  -2.670  -4.660  0.00  0.00           C
ATOM    478  C3' G   X  15      11.240  -0.430  -7.100  0.00  0.00           C
ATOM    479  H3' G   X  15      10.350   0.110  -6.790  0.00  0.00           H
ATOM    480  C2' G   X  15      11.010  -1.940  -6.870  0.00  0.00           C
ATOM    481  H2' G   X  15       9.980  -2.240  -7.060  0.00  0.00           H
ATOM    482  O2' G   X  15      12.080  -2.670  -7.580  0.00  0.00           O
ATOM    483 HO2' G   X  15      11.860  -3.600  -7.560  0.00  0.00           H
ATOM    484  O3' G   X  15      11.620  -0.110  -8.400  0.00  0.00           O
ATOM    485  P   G   X  16      10.410   0.110  -9.360  0.00  0.00           P
ATOM    486  OP1 G   X  16      10.860   0.640 -10.640  0.00  0.00           O
ATOM    487  OP2 G   X  16       9.350   0.840  -8.640  0.00  0.00           O
ATOM    488  O5' G   X  16       9.730  -1.240  -9.670  0.00  0.00           O
ATOM    489  C5' G   X  16      10.430  -2.270 -10.370  0.00  0.00           C
ATOM    490  H5' G   X  16      11.400  -2.360  -9.880  0.00  0.00           H
ATOM    491 H5'' G   X  16      10.480  -2.060 -11.440  0.00  0.00           H
ATOM    492  C4' G   X  16       9.770  -3.570 -10.180  0.00  0.00           C
ATOM    493  H4' G   X  16      10.280  -4.350 -10.750  0.00  0.00           H
ATOM    494  O4' G   X  16       9.510  -4.010  -8.910  0.00  0.00           O
ATOM    495  C1' G   X  16       8.170  -4.480  -8.960  0.00  0.00           C
ATOM    496  H1' G   X  16       8.170  -5.440  -8.440  0.00  0.00           H
ATOM    497  N9  G   X  16       7.170  -3.620  -8.160  0.00  0.00           N
ATOM    498  C8  G   X  16       7.270  -2.320  -7.740  0.00  0.00           C
ATOM    499  H8  G   X  16       8.140  -1.710  -7.960  0.00  0.00           H
ATOM    500  N7  G   X  16       6.270  -1.890  -6.950  0.00  0.00           N
ATOM    501  C5  G   X  16       5.460  -3.080  -6.870  0.00  0.00           C
ATOM    502  C6  G   X  16       4.190  -3.270  -6.120  0.00  0.00           C
ATOM    503  O6  G   X  16       3.520  -2.550  -5.430  0.00  0.00           O
ATOM    504  N1  G   X  16       3.680  -4.570  -6.250  0.00  0.00           N
ATOM    505  H1  G   X  16       2.880  -4.820  -5.690  0.00  0.00           H
ATOM    506  C2  G   X  16       4.260  -5.470  -6.980  0.00  0.00           C
ATOM    507  N2  G   X  16       3.650  -6.610  -7.080  0.00  0.00           N
ATOM    508  H21 G   X  16       2.770  -6.700  -6.600  0.00  0.00           H
ATOM    509  H22 G   X  16       4.100  -7.330  -7.630  0.00  0.00           H
ATOM    510  N3  G   X  16       5.390  -5.330  -7.750  0.00  0.00           N
ATOM    511  C4  G   X  16       5.910  -4.090  -7.670  0.00  0.00           C
ATOM    512  C3' G   X  16       8.440  -3.540 -10.900  0.00  0.00           C
ATOM    513  H3' G   X  16       7.890  -2.610 -10.780  0.00  0.00           H
ATOM    514  C2' G   X  16       7.570  -4.640 -10.320  0.00  0.00           C
ATOM    515  H2' G   X  16       6.510  -4.410 -10.460  0.00  0.00           H
ATOM    516  O2' G   X  16       7.990  -5.920 -10.760  0.00  0.00           O
ATOM    517 HO2' G   X  16       8.840  -5.750 -11.160  0.00  0.00           H
ATOM    518  O3' G   X  16       8.650  -3.800 -12.230  0.00  0.00           O
ATOM    519  P   G   X  17       7.630  -3.430 -13.350  0.00  0.00           P
ATOM    520  OP1 G   X  17       8.340  -3.640 -14.700  0.00  0.00           O
ATOM    521  OP2 G   X  17       7.020  -2.120 -13.140  0.00  0.00           O
ATOM    522  O5' G   X  17       6.550  -4.560 -13.340  0.00  0.00           O
ATOM    523  C5' G   X  17       6.690  -5.820 -13.890  0.00  0.00           C
ATOM    524  H5' G   X  17       7.260  -6.370 -13.140  0.00  0.00           H
ATOM    525 H5'' G   X  17       7.220  -5.670 -14.830  0.00  0.00           H
ATOM    526  C4' G   X  17       5.360  -6.570 -14.060  0.00  0.00           C
ATOM    527  H4' G   X  17       5.590  -7.590 -14.360  0.00  0.00           H
ATOM    528  O4' G   X  17       4.670  -6.660 -12.870  0.00  0.00           O
ATOM    529  C1' G   X  17       3.560  -5.790 -12.860  0.00  0.00           C
ATOM    530  H1' G   X  17       2.610  -6.320 -12.940  0.00  0.00           H
ATOM    531  N9  G   X  17       3.390  -4.900 -11.650  0.00  0.00           N
ATOM    532  C8  G   X  17       4.060  -3.780 -11.250  0.00  0.00           C
ATOM    533  H8  G   X  17       4.810  -3.290 -11.850  0.00  0.00           H
ATOM    534  N7  G   X  17       3.640  -3.220 -10.170  0.00  0.00           N
ATOM    535  C5  G   X  17       2.560  -4.080  -9.790  0.00  0.00           C
ATOM    536  C6  G   X  17       1.560  -3.990  -8.780  0.00  0.00           C
ATOM    537  O6  G   X  17       1.440  -3.060  -8.020  0.00  0.00           O
ATOM    538  N1  G   X  17       0.590  -4.990  -8.840  0.00  0.00           N
ATOM    539  H1  G   X  17      -0.140  -4.880  -8.150  0.00  0.00           H
ATOM    540  C2  G   X  17       0.730  -6.080  -9.650  0.00  0.00           C
ATOM    541  N2  G   X  17      -0.240  -6.910  -9.700  0.00  0.00           N
ATOM    542  H21 G   X  17      -1.200  -6.800  -9.380  0.00  0.00           H
ATOM    543  H22 G   X  17      -0.100  -7.680 -10.330  0.00  0.00           H
ATOM    544  N3  G   X  17       1.640  -6.250 -10.610  0.00  0.00           N
ATOM    545  C4  G   X  17       2.490  -5.170 -10.620  0.00  0.00           C
ATOM    546  C3' G   X  17       4.400  -5.890 -15.050  0.00  0.00           C
ATOM    547  H3' G   X  17       4.930  -5.260 -15.760  0.00  0.00           H
ATOM    548  C2' G   X  17       3.710  -4.910 -14.030  0.00  0.00           C
ATOM    549  H2' G   X  17       4.510  -4.210 -13.830  0.00  0.00           H
ATOM    550  O2' G   X  17       2.470  -4.300 -14.530  0.00  0.00           O
ATOM    551 HO2' G   X  17       2.090  -4.890 -15.180  0.00  0.00           H
ATOM    552  O3' G   X  17       3.500  -6.850 -15.620  0.00  0.00           O
ATOM    553  P   U   X  18       3.760  -7.280 -17.120  0.00  0.00           P
ATOM    554  OP1 U   X  18       4.400  -6.190 -17.810  0.00  0.00           O
ATOM    555  OP2 U   X  18       2.530  -7.870 -17.690  0.00  0.00           O
ATOM    556  O5' U   X  18       4.800  -8.440 -16.980  0.00  0.00           O
ATOM    557  C5' U   X  18       4.540  -9.600 -16.170  0.00  0.00           C
ATOM    558  H5' U   X  18       3.720 -10.230 -16.520  0.00  0.00           H
ATOM    559 H5'' U   X  18       4.110  -9.300 -15.210  0.00  0.00           H
ATOM    560  C4' U   X  18       5.820 -10.420 -15.930  0.00  0.00           C
ATOM    561  H4' U   X  18       5.650 -11.110 -15.100  0.00  0.00           H
ATOM    562  O4' U   X  18       6.010 -11.290 -17.030  0.00  0.00           O
ATOM    563  C1' U   X  18       7.380 -11.440 -17.400  0.00  0.00           C
ATOM    564  H1' U   X  18       7.530 -12.520 -17.480  0.00  0.00           H
ATOM    565  N1  U   X  18       7.710 -10.740 -18.660  0.00  0.00           N
ATOM    566  C6  U   X  18       6.760 -10.080 -19.410  0.00  0.00           C
ATOM    567  H6  U   X  18       5.710 -10.070 -19.140  0.00  0.00           H
ATOM    568  C5  U   X  18       7.130  -9.300 -20.430  0.00  0.00           C
ATOM    569  H5  U   X  18       6.430  -8.670 -20.960  0.00  0.00           H
ATOM    570  C4  U   X  18       8.490  -9.260 -20.950  0.00  0.00           C
ATOM    571  O4  U   X  18       8.840  -8.610 -21.870  0.00  0.00           O
ATOM    572  N3  U   X  18       9.330 -10.110 -20.250  0.00  0.00           N
ATOM    573  H3  U   X  18      10.300 -10.160 -20.520  0.00  0.00           H
ATOM    574  C2  U   X  18       9.010 -10.930 -19.220  0.00  0.00           C
ATOM    575  O2  U   X  18       9.900 -11.740 -18.890  0.00  0.00           O
ATOM    576  C3' U   X  18       7.210  -9.720 -15.660  0.00  0.00           C
ATOM    577  H3' U   X  18       7.220  -8.890 -16.370  0.00  0.00           H
ATOM    578  C2' U   X  18       8.150 -10.780 -16.320  0.00  0.00           C
ATOM    579  H2' U   X  18       9.070 -10.350 -16.710  0.00  0.00           H
ATOM    580  O2' U   X  18       8.450 -11.750 -15.330  0.00  0.00           O
ATOM    581 HO2' U   X  18       9.130 -11.380 -14.760  0.00  0.00           H
ATOM    582  O3' U   X  18       7.540  -9.360 -14.320  0.00  0.00           O
ATOM    583  P   U   X  19       8.880  -8.700 -13.870  0.00  0.00           P
ATOM    584  OP1 U   X  19       8.590  -7.980 -12.580  0.00  0.00           O
ATOM    585  OP2 U   X  19       9.320  -7.880 -15.020  0.00  0.00           O
ATOM    586  O5' U   X  19       9.940  -9.800 -13.670  0.00  0.00           O
ATOM    587  C5' U   X  19       9.910 -10.630 -12.570  0.00  0.00           C
ATOM    588  H5' U   X  19       8.990 -11.210 -12.590  0.00  0.00           H
ATOM    589 H5'' U   X  19       9.920  -9.970 -11.700  0.00  0.00           H
ATOM    590  C4' U   X  19      11.150 -11.640 -12.410  0.00  0.00           C
ATOM    591  H4' U   X  19      10.830 -12.280 -11.580  0.00  0.00           H
ATOM    592  O4' U   X  19      11.340 -12.330 -13.660  0.00  0.00           O
ATOM    593  C1' U   X  19      12.720 -12.110 -14.060  0.00  0.00           C
ATOM    594  H1' U   X  19      13.310 -12.860 -13.540  0.00  0.00           H
ATOM    595  N1  U   X  19      12.830 -12.000 -15.520  0.00  0.00           N
ATOM    596  C6  U   X  19      12.100 -11.070 -16.260  0.00  0.00           C
ATOM    597  H6  U   X  19      11.350 -10.460 -15.780  0.00  0.00           H
ATOM    598  C5  U   X  19      12.420 -10.780 -17.530  0.00  0.00           C
ATOM    599  H5  U   X  19      11.940  -9.910 -17.950  0.00  0.00           H
ATOM    600  C4  U   X  19      13.360 -11.540 -18.230  0.00  0.00           C
ATOM    601  O4  U   X  19      13.690 -11.410 -19.420  0.00  0.00           O
ATOM    602  N3  U   X  19      13.950 -12.590 -17.520  0.00  0.00           N
ATOM    603  H3  U   X  19      14.520 -13.230 -18.050  0.00  0.00           H
ATOM    604  C2  U   X  19      13.770 -12.800 -16.130  0.00  0.00           C
ATOM    605  O2  U   X  19      14.460 -13.620 -15.580  0.00  0.00           O
ATOM    606  C3' U   X  19      12.480 -10.820 -12.040  0.00  0.00           C
ATOM    607  H3' U   X  19      12.280  -9.810 -11.710  0.00  0.00           H
ATOM    608  C2' U   X  19      13.170 -10.810 -13.460  0.00  0.00           C
ATOM    609  H2' U   X  19      12.680 -10.090 -14.110  0.00  0.00           H
ATOM    610  O2' U   X  19      14.550 -10.760 -13.440  0.00  0.00           O
ATOM    611 HO2' U   X  19      14.920 -10.370 -14.230  0.00  0.00           H
ATOM    612  O3' U   X  19      13.220 -11.560 -11.150  0.00  0.00           O
ATOM    613  P   A   X  20      13.430 -10.880  -9.640  0.00  0.00           P
ATOM    614  OP1 A   X  20      13.290  -9.440  -9.670  0.00  0.00           O
ATOM    615  OP2 A   X  20      14.650 -11.570  -9.200  0.00  0.00           O
ATOM    616  O5' A   X  20      12.200 -11.550  -8.910  0.00  0.00           O
ATOM    617  C5' A   X  20      11.980 -12.920  -8.740  0.00  0.00           C
ATOM    618  H5' A   X  20      12.890 -13.330  -8.300  0.00  0.00           H
ATOM    619 H5'' A   X  20      11.700 -13.430  -9.660  0.00  0.00           H
ATOM    620  C4' A   X  20      10.870 -13.320  -7.850  0.00  0.00           C
ATOM    621  H4' A   X  20      10.530 -14.350  -7.950  0.00  0.00           H
ATOM    622  O4' A   X  20      11.290 -13.070  -6.470  0.00  0.00           O
ATOM    623  C1' A   X  20      10.360 -12.410  -5.760  0.00  0.00           C
ATOM    624  H1' A   X  20      10.110 -12.910  -4.820  0.00  0.00           H
ATOM    625  N9  A   X  20      10.820 -11.080  -5.370  0.00  0.00           N
ATOM    626  C8  A   X  20      11.850 -10.310  -5.920  0.00  0.00           C
ATOM    627  H8  A   X  20      12.450 -10.800  -6.670  0.00  0.00           H
ATOM    628  N7  A   X  20      11.940  -9.020  -5.520  0.00  0.00           N
ATOM    629  C5  A   X  20      10.880  -8.990  -4.560  0.00  0.00           C
ATOM    630  C6  A   X  20      10.250  -8.000  -3.780  0.00  0.00           C
ATOM    631  N6  A   X  20      10.690  -6.750  -3.590  0.00  0.00           N
ATOM    632  H61 A   X  20      10.260  -6.270  -2.800  0.00  0.00           H
ATOM    633  H62 A   X  20      11.390  -6.340  -4.180  0.00  0.00           H
ATOM    634  N1  A   X  20       9.140  -8.230  -2.980  0.00  0.00           N
ATOM    635  C2  A   X  20       8.690  -9.500  -3.060  0.00  0.00           C
ATOM    636  H2  A   X  20       7.860  -9.730  -2.410  0.00  0.00           H
ATOM    637  N3  A   X  20       9.080 -10.470  -3.880  0.00  0.00           N
ATOM    638  C4  A   X  20      10.180 -10.170  -4.590  0.00  0.00           C
ATOM    639  C3' A   X  20       9.690 -12.310  -8.110  0.00  0.00           C
ATOM    640  H3' A   X  20      10.070 -11.320  -8.350  0.00  0.00           H
ATOM    641  C2' A   X  20       9.150 -12.380  -6.690  0.00  0.00           C
ATOM    642  H2' A   X  20       8.450 -11.580  -6.440  0.00  0.00           H
ATOM    643  O2' A   X  20       8.500 -13.580  -6.340  0.00  0.00           O
ATOM    644 HO2' A   X  20       7.630 -13.480  -6.730  0.00  0.00           H
ATOM    645  O3' A   X  20       8.790 -12.680  -9.080  0.00  0.00           O
ATOM    646  P   G   X  21       7.710 -11.640  -9.590  0.00  0.00           P
ATOM    647  OP1 G   X  21       7.120 -12.300 -10.790  0.00  0.00           O
ATOM    648  OP2 G   X  21       8.380 -10.310  -9.910  0.00  0.00           O
ATOM    649  O5' G   X  21       6.720 -11.530  -8.400  0.00  0.00           O
ATOM    650  C5' G   X  21       5.870 -12.630  -8.220  0.00  0.00           C
ATOM    651  H5' G   X  21       6.510 -13.470  -7.940  0.00  0.00           H
ATOM    652 H5'' G   X  21       5.350 -12.860  -9.150  0.00  0.00           H
ATOM    653  C4' G   X  21       4.780 -12.480  -7.140  0.00  0.00           C
ATOM    654  H4' G   X  21       4.380 -13.450  -6.850  0.00  0.00           H
ATOM    655  O4' G   X  21       5.290 -11.890  -6.020  0.00  0.00           O
ATOM    656  C1' G   X  21       4.260 -11.230  -5.270  0.00  0.00           C
ATOM    657  H1' G   X  21       3.910 -11.810  -4.410  0.00  0.00           H
ATOM    658  N9  G   X  21       4.620  -9.930  -4.840  0.00  0.00           N
ATOM    659  C8  G   X  21       5.820  -9.300  -4.980  0.00  0.00           C
ATOM    660  H8  G   X  21       6.610  -9.750  -5.560  0.00  0.00           H
ATOM    661  N7  G   X  21       5.800  -8.000  -4.710  0.00  0.00           N
ATOM    662  C5  G   X  21       4.550  -7.850  -4.020  0.00  0.00           C
ATOM    663  C6  G   X  21       3.900  -6.690  -3.400  0.00  0.00           C
ATOM    664  O6  G   X  21       4.170  -5.480  -3.440  0.00  0.00           O
ATOM    665  N1  G   X  21       2.690  -6.930  -2.860  0.00  0.00           N
ATOM    666  H1  G   X  21       2.220  -6.200  -2.360  0.00  0.00           H
ATOM    667  C2  G   X  21       2.110  -8.180  -2.920  0.00  0.00           C
ATOM    668  N2  G   X  21       0.880  -8.130  -2.410  0.00  0.00           N
ATOM    669  H21 G   X  21       0.660  -7.470  -1.680  0.00  0.00           H
ATOM    670  H22 G   X  21       0.260  -8.920  -2.570  0.00  0.00           H
ATOM    671  N3  G   X  21       2.610  -9.260  -3.530  0.00  0.00           N
ATOM    672  C4  G   X  21       3.810  -9.070  -4.090  0.00  0.00           C
ATOM    673  C3' G   X  21       3.670 -11.540  -7.570  0.00  0.00           C
ATOM    674  H3' G   X  21       3.980 -10.580  -8.000  0.00  0.00           H
ATOM    675  C2' G   X  21       3.070 -11.190  -6.240  0.00  0.00           C
ATOM    676  H2' G   X  21       2.770 -10.140  -6.260  0.00  0.00           H
ATOM    677  O2' G   X  21       2.000 -11.950  -5.760  0.00  0.00           O
ATOM    678 HO2' G   X  21       1.220 -11.410  -5.910  0.00  0.00           H
ATOM    679  O3' G   X  21       2.830 -12.260  -8.440  0.00  0.00           O
ATOM    680  P   G   X  22       1.730 -11.570  -9.360  0.00  0.00           P
ATOM    681  OP1 G   X  22       1.280 -12.590 -10.270  0.00  0.00           O
ATOM    682  OP2 G   X  22       2.250 -10.300  -9.870  0.00  0.00           O
ATOM    683  O5' G   X  22       0.630 -11.180  -8.370  0.00  0.00           O
ATOM    684  C5' G   X  22      -0.280 -12.110  -7.880  0.00  0.00           C
ATOM    685  H5' G   X  22       0.330 -12.830  -7.340  0.00  0.00           H
ATOM    686 H5'' G   X  22      -0.900 -12.610  -8.630  0.00  0.00           H
ATOM    687  C4' G   X  22      -1.340 -11.520  -6.870  0.00  0.00           C
ATOM    688  H4' G   X  22      -1.970 -12.360  -6.580  0.00  0.00           H
ATOM    689  O4' G   X  22      -0.740 -10.910  -5.700  0.00  0.00           O
ATOM    690  C1' G   X  22      -1.520  -9.710  -5.410  0.00  0.00           C
ATOM    691  H1' G   X  22      -2.040  -9.780  -4.450  0.00  0.00           H
ATOM    692  N9  G   X  22      -0.800  -8.500  -5.650  0.00  0.00           N
ATOM    693  C8  G   X  22       0.200  -8.200  -6.580  0.00  0.00           C
ATOM    694  H8  G   X  22       0.470  -9.000  -7.260  0.00  0.00           H
ATOM    695  N7  G   X  22       0.810  -7.110  -6.370  0.00  0.00           N
ATOM    696  C5  G   X  22       0.090  -6.490  -5.340  0.00  0.00           C
ATOM    697  C6  G   X  22       0.280  -5.250  -4.590  0.00  0.00           C
ATOM    698  O6  G   X  22       1.160  -4.460  -4.720  0.00  0.00           O
ATOM    699  N1  G   X  22      -0.760  -4.950  -3.730  0.00  0.00           N
ATOM    700  H1  G   X  22      -0.760  -4.020  -3.340  0.00  0.00           H
ATOM    701  C2  G   X  22      -1.800  -5.820  -3.520  0.00  0.00           C
ATOM    702  N2  G   X  22      -2.740  -5.610  -2.650  0.00  0.00           N
ATOM    703  H21 G   X  22      -2.520  -4.790  -2.100  0.00  0.00           H
ATOM    704  H22 G   X  22      -3.160  -6.480  -2.350  0.00  0.00           H
ATOM    705  N3  G   X  22      -1.840  -7.060  -4.000  0.00  0.00           N
ATOM    706  C4  G   X  22      -0.900  -7.310  -4.910  0.00  0.00           C
ATOM    707  C3' G   X  22      -2.220 -10.420  -7.540  0.00  0.00           C
ATOM    708  H3' G   X  22      -1.570  -9.790  -8.150  0.00  0.00           H
ATOM    709  C2' G   X  22      -2.750  -9.660  -6.300  0.00  0.00           C
ATOM    710  H2' G   X  22      -2.970  -8.650  -6.660  0.00  0.00           H
ATOM    711  O2' G   X  22      -3.930 -10.290  -5.910  0.00  0.00           O
ATOM    712 HO2' G   X  22      -4.460  -9.650  -5.420  0.00  0.00           H
ATOM    713  O3' G   X  22      -3.170 -11.050  -8.350  0.00  0.00           O
ATOM    714  P   G   X  23      -3.680 -10.490  -9.740  0.00  0.00           P
ATOM    715  OP1 G   X  23      -4.270 -11.640 -10.430  0.00  0.00           O
ATOM    716  OP2 G   X  23      -2.560  -9.770 -10.320  0.00  0.00           O
ATOM    717  O5' G   X  23      -4.740  -9.360  -9.210  0.00  0.00           O
ATOM    718  C5' G   X  23      -6.040  -9.720  -8.730  0.00  0.00           C
ATOM    719  H5' G   X  23      -5.890 -10.390  -7.880  0.00  0.00           H
ATOM    720 H5'' G   X  23      -6.580 -10.160  -9.560  0.00  0.00           H
ATOM    721  C4' G   X  23      -6.830  -8.620  -8.100  0.00  0.00           C
ATOM    722  H4' G   X  23      -7.880  -8.890  -7.980  0.00  0.00           H
ATOM    723  O4' G   X  23      -6.240  -8.230  -6.910  0.00  0.00           O
ATOM    724  C1' G   X  23      -6.150  -6.830  -6.930  0.00  0.00           C
ATOM    725  H1' G   X  23      -6.490  -6.460  -5.960  0.00  0.00           H
ATOM    726  N9  G   X  23      -4.810  -6.230  -7.240  0.00  0.00           N
ATOM    727  C8  G   X  23      -3.810  -6.740  -8.010  0.00  0.00           C
ATOM    728  H8  G   X  23      -3.800  -7.700  -8.500  0.00  0.00           H
ATOM    729  N7  G   X  23      -2.680  -6.050  -7.940  0.00  0.00           N
ATOM    730  C5  G   X  23      -3.030  -5.040  -7.050  0.00  0.00           C
ATOM    731  C6  G   X  23      -2.240  -3.930  -6.670  0.00  0.00           C
ATOM    732  O6  G   X  23      -1.050  -3.630  -6.920  0.00  0.00           O
ATOM    733  N1  G   X  23      -2.830  -3.100  -5.760  0.00  0.00           N
ATOM    734  H1  G   X  23      -2.310  -2.310  -5.410  0.00  0.00           H
ATOM    735  C2  G   X  23      -4.100  -3.330  -5.330  0.00  0.00           C
ATOM    736  N2  G   X  23      -4.580  -2.470  -4.430  0.00  0.00           N
ATOM    737  H21 G   X  23      -4.100  -1.680  -4.020  0.00  0.00           H
ATOM    738  H22 G   X  23      -5.500  -2.570  -4.020  0.00  0.00           H
ATOM    739  N3  G   X  23      -4.890  -4.320  -5.710  0.00  0.00           N
ATOM    740  C4  G   X  23      -4.260  -5.150  -6.590  0.00  0.00           C
ATOM    741  C3' G   X  23      -6.980  -7.380  -9.040  0.00  0.00           C
ATOM    742  H3' G   X  23      -6.100  -7.270  -9.670  0.00  0.00           H
ATOM    743  C2' G   X  23      -7.120  -6.280  -7.980  0.00  0.00           C
ATOM    744  H2' G   X  23      -6.810  -5.310  -8.380  0.00  0.00           H
ATOM    745  O2' G   X  23      -8.440  -6.230  -7.320  0.00  0.00           O
ATOM    746 HO2' G   X  23      -8.480  -7.000  -6.760  0.00  0.00           H
ATOM    747  O3' G   X  23      -8.040  -7.430  -9.890  0.00  0.00           O
ATOM    748  P   U3  X  24      -8.170  -6.610 -11.140  0.00  0.00           P
ATOM    749  OP1 U3  X  24      -8.090  -5.180 -10.900  0.00  0.00           O
ATOM    750  OP2 U3  X  24      -9.330  -7.230 -11.810  0.00  0.00           O
ATOM    751  O5' U3  X  24      -6.950  -7.030 -12.030  0.00  0.00           O
ATOM    752  C5' U3  X  24      -6.870  -6.850 -13.450  0.00  0.00           C
ATOM    753  H5' U3  X  24      -7.430  -5.970 -13.760  0.00  0.00           H
ATOM    754 H5'' U3  X  24      -7.070  -7.810 -13.940  0.00  0.00           H
ATOM    755  C4' U3  X  24      -5.430  -6.520 -13.710  0.00  0.00           C
ATOM    756  H4' U3  X  24      -5.270  -6.410 -14.790  0.00  0.00           H
ATOM    757  O4' U3  X  24      -4.960  -5.220 -13.270  0.00  0.00           O
ATOM    758  C1' U3  X  24      -3.940  -5.360 -12.330  0.00  0.00           C
ATOM    759  H1' U3  X  24      -3.010  -5.050 -12.810  0.00  0.00           H
ATOM    760  N1  U3  X  24      -4.040  -4.480 -11.180  0.00  0.00           N
ATOM    761  C6  U3  X  24      -5.260  -4.330 -10.480  0.00  0.00           C
ATOM    762  H6  U3  X  24      -6.120  -4.910 -10.780  0.00  0.00           H
ATOM    763  C5  U3  X  24      -5.320  -3.400  -9.460  0.00  0.00           C
ATOM    764  H5  U3  X  24      -6.290  -3.170  -9.050  0.00  0.00           H
ATOM    765  C4  U3  X  24      -4.080  -2.710  -9.060  0.00  0.00           C
ATOM    766  O4  U3  X  24      -4.050  -1.780  -8.230  0.00  0.00           O
ATOM    767  N3  U3  X  24      -2.920  -3.090  -9.680  0.00  0.00           N
ATOM    768  H3  U3  X  24      -2.010  -2.820  -9.330  0.00  0.00           H
ATOM    769  C2  U3  X  24      -2.820  -3.960 -10.740  0.00  0.00           C
ATOM    770  O2  U3  X  24      -1.720  -4.310 -11.110  0.00  0.00           O
ATOM    771  C3' U3  X  24      -4.400  -7.560 -13.140  0.00  0.00           C
ATOM    772  H3' U3  X  24      -4.910  -8.480 -12.880  0.00  0.00           H
ATOM    773  C2' U3  X  24      -3.900  -6.860 -11.920  0.00  0.00           C
ATOM    774  H2' U3  X  24      -4.680  -7.090 -11.190  0.00  0.00           H
ATOM    775  O2' U3  X  24      -2.610  -7.260 -11.520  0.00  0.00           O
ATOM    776 HO2' U3  X  24      -2.610  -8.080 -11.020  0.00  0.00           H
ATOM    777  O3' U3  X  24      -3.360  -7.790 -14.010  0.00  0.00           O
ATOM    778 HO3' U3  X  24      -2.780  -8.380 -13.520  0.00  0.00           H
ATOM    779  K+  K+  X  25       0.820  -2.130  -5.580  0.00  0.00           K
ATOM    780  K+  K+  X  26       2.860  -3.320  -3.090  0.00  0.00           K
END
