# Supplementary material for: Can We Ever Develop an Ideal RNA Force Field? Lessons Learned from Simulations of the UUCG RNA Tetraloop and Other Systems
Source: J Chem Theory Comput. 2025 Jan 15;21(8):4183–202. doi: 10.1021/acs.jctc.4c01357 (PMC12020377; doi:10.1021/acs.jctc.4c01357)
Supplement: Supplementary file 2 — ct4c01357_si_002.zip [file ct4c01357_si_002.zip › pdbs-GQs/figureS24top.pdb]

ATOM      1 HO5' U5  X   1       9.873 -12.112   5.026  0.00  0.00           H
ATOM      2  O5' U5  X   1      10.302 -11.576   5.694  0.00  0.00           O
ATOM      3  C5' U5  X   1       9.347 -10.825   6.348  0.00  0.00           C
ATOM      4  H5' U5  X   1       9.783 -10.224   7.149  0.00  0.00           H
ATOM      5 H5'' U5  X   1       8.599 -11.463   6.830  0.00  0.00           H
ATOM      6  C4' U5  X   1       8.536  -9.833   5.514  0.00  0.00           C
ATOM      7  H4' U5  X   1       7.863  -9.247   6.134  0.00  0.00           H
ATOM      8  O4' U5  X   1       9.304  -8.811   4.923  0.00  0.00           O
ATOM      9  C1' U5  X   1       8.435  -8.238   3.946  0.00  0.00           C
ATOM     10  H1' U5  X   1       7.764  -7.522   4.422  0.00  0.00           H
ATOM     11  N1  U5  X   1       9.281  -7.652   2.811  0.00  0.00           N
ATOM     12  C6  U5  X   1      10.228  -8.488   2.213  0.00  0.00           C
ATOM     13  H6  U5  X   1      10.393  -9.520   2.491  0.00  0.00           H
ATOM     14  C5  U5  X   1      11.006  -8.050   1.169  0.00  0.00           C
ATOM     15  H5  U5  X   1      11.727  -8.707   0.697  0.00  0.00           H
ATOM     16  C4  U5  X   1      10.865  -6.637   0.672  0.00  0.00           C
ATOM     17  O4  U5  X   1      11.437  -6.137  -0.282  0.00  0.00           O
ATOM     18  N3  U5  X   1       9.986  -5.869   1.428  0.00  0.00           N
ATOM     19  H3  U5  X   1       9.807  -4.929   1.115  0.00  0.00           H
ATOM     20  C2  U5  X   1       9.159  -6.314   2.460  0.00  0.00           C
ATOM     21  O2  U5  X   1       8.297  -5.566   3.055  0.00  0.00           O
ATOM     22  C3' U5  X   1       7.923 -10.467   4.367  0.00  0.00           C
ATOM     23  H3' U5  X   1       8.678 -11.012   3.811  0.00  0.00           H
ATOM     24  C2' U5  X   1       7.431  -9.269   3.541  0.00  0.00           C
ATOM     25  H2' U5  X   1       7.600  -9.369   2.467  0.00  0.00           H
ATOM     26  O2' U5  X   1       6.124  -8.787   3.903  0.00  0.00           O
ATOM     27 HO2' U5  X   1       5.400  -9.168   3.408  0.00  0.00           H
ATOM     28  O3' U5  X   1       6.972 -11.414   4.859  0.00  0.00           O
ATOM     29  P   A   X   2       6.272 -12.528   3.885  0.00  0.00           P
ATOM     30  OP1 A   X   2       6.012 -13.767   4.634  0.00  0.00           O
ATOM     31  OP2 A   X   2       6.990 -12.607   2.622  0.00  0.00           O
ATOM     32  O5' A   X   2       4.998 -11.745   3.432  0.00  0.00           O
ATOM     33  C5' A   X   2       3.965 -11.414   4.302  0.00  0.00           C
ATOM     34  H5' A   X   2       4.285 -10.730   5.086  0.00  0.00           H
ATOM     35 H5'' A   X   2       3.476 -12.225   4.850  0.00  0.00           H
ATOM     36  C4' A   X   2       2.892 -10.680   3.480  0.00  0.00           C
ATOM     37  H4' A   X   2       2.106 -10.276   4.128  0.00  0.00           H
ATOM     38  O4' A   X   2       3.450  -9.550   2.870  0.00  0.00           O
ATOM     39  C1' A   X   2       3.528  -9.778   1.427  0.00  0.00           C
ATOM     40  H1' A   X   2       2.780  -9.158   0.915  0.00  0.00           H
ATOM     41  N9  A   X   2       4.803  -9.362   0.852  0.00  0.00           N
ATOM     42  C8  A   X   2       5.846 -10.129   0.420  0.00  0.00           C
ATOM     43  H8  A   X   2       5.917 -11.194   0.624  0.00  0.00           H
ATOM     44  N7  A   X   2       6.908  -9.552  -0.030  0.00  0.00           N
ATOM     45  C5  A   X   2       6.540  -8.160   0.128  0.00  0.00           C
ATOM     46  C6  A   X   2       7.144  -6.912  -0.264  0.00  0.00           C
ATOM     47  N6  A   X   2       8.297  -6.787  -0.907  0.00  0.00           N
ATOM     48  H61 A   X   2       8.550  -5.810  -0.910  0.00  0.00           H
ATOM     49  H62 A   X   2       8.807  -7.610  -1.192  0.00  0.00           H
ATOM     50  N1  A   X   2       6.550  -5.779   0.066  0.00  0.00           N
ATOM     51  C2  A   X   2       5.430  -5.872   0.781  0.00  0.00           C
ATOM     52  H2  A   X   2       5.103  -4.849   0.940  0.00  0.00           H
ATOM     53  N3  A   X   2       4.743  -6.858   1.126  0.00  0.00           N
ATOM     54  C4  A   X   2       5.317  -8.040   0.703  0.00  0.00           C
ATOM     55  C3' A   X   2       2.158 -11.434   2.294  0.00  0.00           C
ATOM     56  H3' A   X   2       2.119 -12.472   2.628  0.00  0.00           H
ATOM     57  C2' A   X   2       3.180 -11.222   1.102  0.00  0.00           C
ATOM     58  H2' A   X   2       4.041 -11.892   1.162  0.00  0.00           H
ATOM     59  O2' A   X   2       2.626 -11.207  -0.220  0.00  0.00           O
ATOM     60 HO2' A   X   2       1.670 -11.210  -0.127  0.00  0.00           H
ATOM     61  O3' A   X   2       0.901 -10.790   2.054  0.00  0.00           O
ATOM     62  P   G   X   3      -0.367 -11.466   1.353  0.00  0.00           P
ATOM     63  OP1 G   X   3      -0.766 -12.716   2.070  0.00  0.00           O
ATOM     64  OP2 G   X   3       0.012 -11.506  -0.004  0.00  0.00           O
ATOM     65  O5' G   X   3      -1.423 -10.332   1.524  0.00  0.00           O
ATOM     66  C5' G   X   3      -2.487 -10.243   2.451  0.00  0.00           C
ATOM     67  H5' G   X   3      -2.314 -10.541   3.480  0.00  0.00           H
ATOM     68 H5'' G   X   3      -3.163 -10.986   2.038  0.00  0.00           H
ATOM     69  C4' G   X   3      -3.091  -8.871   2.413  0.00  0.00           C
ATOM     70  H4' G   X   3      -3.543  -8.814   3.399  0.00  0.00           H
ATOM     71  O4' G   X   3      -2.152  -7.916   2.312  0.00  0.00           O
ATOM     72  C1' G   X   3      -2.146  -7.143   1.112  0.00  0.00           C
ATOM     73  H1' G   X   3      -2.569  -6.172   1.376  0.00  0.00           H
ATOM     74  N9  G   X   3      -0.789  -7.039   0.562  0.00  0.00           N
ATOM     75  C8  G   X   3      -0.127  -7.891  -0.263  0.00  0.00           C
ATOM     76  H8  G   X   3      -0.461  -8.876  -0.573  0.00  0.00           H
ATOM     77  N7  G   X   3       1.030  -7.524  -0.672  0.00  0.00           N
ATOM     78  C5  G   X   3       1.138  -6.266  -0.092  0.00  0.00           C
ATOM     79  C6  G   X   3       2.145  -5.260  -0.369  0.00  0.00           C
ATOM     80  O6  G   X   3       3.061  -5.329  -1.177  0.00  0.00           O
ATOM     81  N1  G   X   3       1.847  -4.074   0.290  0.00  0.00           N
ATOM     82  H1  G   X   3       2.504  -3.308   0.173  0.00  0.00           H
ATOM     83  C2  G   X   3       0.788  -3.925   1.039  0.00  0.00           C
ATOM     84  N2  G   X   3       0.761  -2.863   1.837  0.00  0.00           N
ATOM     85  H21 G   X   3       1.585  -2.279   1.864  0.00  0.00           H
ATOM     86  H22 G   X   3      -0.019  -2.535   2.381  0.00  0.00           H
ATOM     87  N3  G   X   3      -0.269  -4.804   1.253  0.00  0.00           N
ATOM     88  C4  G   X   3       0.065  -5.977   0.665  0.00  0.00           C
ATOM     89  C3' G   X   3      -4.139  -8.653   1.253  0.00  0.00           C
ATOM     90  H3' G   X   3      -4.497  -9.518   0.689  0.00  0.00           H
ATOM     91  C2' G   X   3      -3.193  -7.848   0.313  0.00  0.00           C
ATOM     92  H2' G   X   3      -2.640  -8.566  -0.296  0.00  0.00           H
ATOM     93  O2' G   X   3      -3.743  -6.842  -0.515  0.00  0.00           O
ATOM     94 HO2' G   X   3      -4.407  -6.423   0.036  0.00  0.00           H
ATOM     95  O3' G   X   3      -5.213  -7.972   1.871  0.00  0.00           O
ATOM     96  P   G   X   4      -6.403  -7.510   1.032  0.00  0.00           P
ATOM     97  OP1 G   X   4      -7.520  -7.605   1.997  0.00  0.00           O
ATOM     98  OP2 G   X   4      -6.540  -8.240  -0.242  0.00  0.00           O
ATOM     99  O5' G   X   4      -6.071  -5.913   0.673  0.00  0.00           O
ATOM    100  C5' G   X   4      -6.121  -4.879   1.730  0.00  0.00           C
ATOM    101  H5' G   X   4      -5.744  -5.289   2.666  0.00  0.00           H
ATOM    102 H5'' G   X   4      -7.146  -4.529   1.839  0.00  0.00           H
ATOM    103  C4' G   X   4      -5.329  -3.582   1.203  0.00  0.00           C
ATOM    104  H4' G   X   4      -5.480  -2.877   2.030  0.00  0.00           H
ATOM    105  O4' G   X   4      -3.970  -3.848   0.964  0.00  0.00           O
ATOM    106  C1' G   X   4      -3.354  -2.714   0.466  0.00  0.00           C
ATOM    107  H1' G   X   4      -3.007  -2.067   1.258  0.00  0.00           H
ATOM    108  N9  G   X   4      -2.297  -2.907  -0.647  0.00  0.00           N
ATOM    109  C8  G   X   4      -2.195  -4.059  -1.418  0.00  0.00           C
ATOM    110  H8  G   X   4      -2.959  -4.827  -1.423  0.00  0.00           H
ATOM    111  N7  G   X   4      -0.998  -4.156  -1.941  0.00  0.00           N
ATOM    112  C5  G   X   4      -0.369  -2.926  -1.683  0.00  0.00           C
ATOM    113  C6  G   X   4       0.920  -2.434  -2.103  0.00  0.00           C
ATOM    114  O6  G   X   4       1.700  -2.977  -2.809  0.00  0.00           O
ATOM    115  N1  G   X   4       1.116  -1.121  -1.718  0.00  0.00           N
ATOM    116  H1  G   X   4       2.003  -0.685  -1.949  0.00  0.00           H
ATOM    117  C2  G   X   4       0.274  -0.400  -0.904  0.00  0.00           C
ATOM    118  N2  G   X   4       0.644   0.779  -0.503  0.00  0.00           N
ATOM    119  H21 G   X   4       1.449   1.191  -0.937  0.00  0.00           H
ATOM    120  H22 G   X   4       0.115   1.211   0.241  0.00  0.00           H
ATOM    121  N3  G   X   4      -0.900  -0.839  -0.549  0.00  0.00           N
ATOM    122  C4  G   X   4      -1.215  -2.110  -0.944  0.00  0.00           C
ATOM    123  C3' G   X   4      -5.766  -2.820  -0.046  0.00  0.00           C
ATOM    124  H3' G   X   4      -5.861  -3.515  -0.866  0.00  0.00           H
ATOM    125  C2' G   X   4      -4.519  -1.883  -0.182  0.00  0.00           C
ATOM    126  H2' G   X   4      -4.450  -1.877  -1.273  0.00  0.00           H
ATOM    127  O2' G   X   4      -4.439  -0.715   0.483  0.00  0.00           O
ATOM    128 HO2' G   X   4      -5.042  -0.123   0.023  0.00  0.00           H
ATOM    129  O3' G   X   4      -6.958  -2.037   0.184  0.00  0.00           O
ATOM    130  P   G   X   5      -7.462  -1.068  -0.995  0.00  0.00           P
ATOM    131  OP1 G   X   5      -8.798  -0.646  -0.727  0.00  0.00           O
ATOM    132  OP2 G   X   5      -7.150  -1.691  -2.285  0.00  0.00           O
ATOM    133  O5' G   X   5      -6.625   0.228  -0.950  0.00  0.00           O
ATOM    134  C5' G   X   5      -6.802   1.171   0.109  0.00  0.00           C
ATOM    135  H5' G   X   5      -6.426   0.770   1.056  0.00  0.00           H
ATOM    136 H5'' G   X   5      -7.847   1.468   0.186  0.00  0.00           H
ATOM    137  C4' G   X   5      -5.985   2.506  -0.084  0.00  0.00           C
ATOM    138  H4' G   X   5      -5.973   3.069   0.858  0.00  0.00           H
ATOM    139  O4' G   X   5      -4.652   1.983  -0.378  0.00  0.00           O
ATOM    140  C1' G   X   5      -4.323   2.422  -1.720  0.00  0.00           C
ATOM    141  H1' G   X   5      -3.599   3.212  -1.494  0.00  0.00           H
ATOM    142  N9  G   X   5      -3.525   1.355  -2.474  0.00  0.00           N
ATOM    143  C8  G   X   5      -3.972   0.127  -2.758  0.00  0.00           C
ATOM    144  H8  G   X   5      -4.926  -0.283  -2.448  0.00  0.00           H
ATOM    145  N7  G   X   5      -3.131  -0.690  -3.287  0.00  0.00           N
ATOM    146  C5  G   X   5      -2.051   0.161  -3.472  0.00  0.00           C
ATOM    147  C6  G   X   5      -0.731  -0.115  -4.053  0.00  0.00           C
ATOM    148  O6  G   X   5      -0.303  -1.209  -4.494  0.00  0.00           O
ATOM    149  N1  G   X   5       0.072   0.993  -4.208  0.00  0.00           N
ATOM    150  H1  G   X   5       0.946   0.818  -4.682  0.00  0.00           H
ATOM    151  C2  G   X   5      -0.226   2.205  -3.678  0.00  0.00           C
ATOM    152  N2  G   X   5       0.737   3.087  -3.863  0.00  0.00           N
ATOM    153  H21 G   X   5       1.592   2.776  -4.294  0.00  0.00           H
ATOM    154  H22 G   X   5       0.760   3.958  -3.345  0.00  0.00           H
ATOM    155  N3  G   X   5      -1.371   2.456  -3.025  0.00  0.00           N
ATOM    156  C4  G   X   5      -2.238   1.446  -2.995  0.00  0.00           C
ATOM    157  C3' G   X   5      -6.407   3.407  -1.245  0.00  0.00           C
ATOM    158  H3' G   X   5      -7.467   3.154  -1.369  0.00  0.00           H
ATOM    159  C2' G   X   5      -5.521   2.795  -2.444  0.00  0.00           C
ATOM    160  H2' G   X   5      -6.080   1.961  -2.870  0.00  0.00           H
ATOM    161  O2' G   X   5      -5.252   3.787  -3.497  0.00  0.00           O
ATOM    162 HO2' G   X   5      -5.198   4.592  -2.982  0.00  0.00           H
ATOM    163  O3' G   X   5      -6.101   4.758  -1.027  0.00  0.00           O
ATOM    164  P   U   X   6      -7.178   5.856  -0.627  0.00  0.00           P
ATOM    165  OP1 U   X   6      -8.422   5.605  -1.405  0.00  0.00           O
ATOM    166  OP2 U   X   6      -6.623   7.207  -0.604  0.00  0.00           O
ATOM    167  O5' U   X   6      -7.424   5.336   0.792  0.00  0.00           O
ATOM    168  C5' U   X   6      -6.660   5.686   1.847  0.00  0.00           C
ATOM    169  H5' U   X   6      -6.702   6.741   2.114  0.00  0.00           H
ATOM    170 H5'' U   X   6      -5.663   5.244   1.842  0.00  0.00           H
ATOM    171  C4' U   X   6      -7.284   5.202   3.112  0.00  0.00           C
ATOM    172  H4' U   X   6      -6.705   5.540   3.972  0.00  0.00           H
ATOM    173  O4' U   X   6      -8.604   5.747   3.196  0.00  0.00           O
ATOM    174  C1' U   X   6      -9.260   5.051   4.328  0.00  0.00           C
ATOM    175  H1' U   X   6      -9.041   5.726   5.160  0.00  0.00           H
ATOM    176  N1  U   X   6     -10.707   4.770   4.076  0.00  0.00           N
ATOM    177  C6  U   X   6     -11.607   5.683   4.699  0.00  0.00           C
ATOM    178  H6  U   X   6     -11.308   6.238   5.576  0.00  0.00           H
ATOM    179  C5  U   X   6     -12.873   5.745   4.278  0.00  0.00           C
ATOM    180  H5  U   X   6     -13.477   6.482   4.777  0.00  0.00           H
ATOM    181  C4  U   X   6     -13.471   4.933   3.301  0.00  0.00           C
ATOM    182  O4  U   X   6     -14.684   4.898   2.976  0.00  0.00           O
ATOM    183  N3  U   X   6     -12.545   4.105   2.673  0.00  0.00           N
ATOM    184  H3  U   X   6     -12.778   3.432   1.952  0.00  0.00           H
ATOM    185  C2  U   X   6     -11.149   4.083   2.939  0.00  0.00           C
ATOM    186  O2  U   X   6     -10.486   3.525   2.120  0.00  0.00           O
ATOM    187  C3' U   X   6      -7.499   3.725   3.289  0.00  0.00           C
ATOM    188  H3' U   X   6      -7.998   3.341   2.397  0.00  0.00           H
ATOM    189  C2' U   X   6      -8.451   3.708   4.462  0.00  0.00           C
ATOM    190  H2' U   X   6      -9.117   2.849   4.393  0.00  0.00           H
ATOM    191  O2' U   X   6      -7.629   3.684   5.668  0.00  0.00           O
ATOM    192 HO2' U   X   6      -7.052   2.925   5.538  0.00  0.00           H
ATOM    193  O3' U   X   6      -6.241   3.038   3.385  0.00  0.00           O
ATOM    194  P   U   X   7      -6.106   1.546   3.838  0.00  0.00           P
ATOM    195  OP1 U   X   7      -4.940   1.070   3.074  0.00  0.00           O
ATOM    196  OP2 U   X   7      -7.454   0.899   3.698  0.00  0.00           O
ATOM    197  O5' U   X   7      -5.900   1.634   5.390  0.00  0.00           O
ATOM    198  C5' U   X   7      -4.587   1.802   6.034  0.00  0.00           C
ATOM    199  H5' U   X   7      -4.290   2.845   5.876  0.00  0.00           H
ATOM    200 H5'' U   X   7      -3.897   1.164   5.482  0.00  0.00           H
ATOM    201  C4' U   X   7      -4.669   1.451   7.476  0.00  0.00           C
ATOM    202  H4' U   X   7      -3.707   1.620   7.944  0.00  0.00           H
ATOM    203  O4' U   X   7      -5.507   2.491   8.017  0.00  0.00           O
ATOM    204  C1' U   X   7      -6.394   1.892   8.870  0.00  0.00           C
ATOM    205  H1' U   X   7      -5.889   1.626   9.796  0.00  0.00           H
ATOM    206  N1  U   X   7      -7.485   2.913   9.135  0.00  0.00           N
ATOM    207  C6  U   X   7      -8.717   2.979   8.554  0.00  0.00           C
ATOM    208  H6  U   X   7      -8.906   2.235   7.789  0.00  0.00           H
ATOM    209  C5  U   X   7      -9.631   3.920   8.798  0.00  0.00           C
ATOM    210  H5  U   X   7     -10.599   3.903   8.318  0.00  0.00           H
ATOM    211  C4  U   X   7      -9.354   4.966   9.701  0.00  0.00           C
ATOM    212  O4  U   X   7     -10.097   5.917   9.918  0.00  0.00           O
ATOM    213  N3  U   X   7      -8.128   4.867  10.319  0.00  0.00           N
ATOM    214  H3  U   X   7      -7.767   5.755  10.634  0.00  0.00           H
ATOM    215  C2  U   X   7      -7.180   3.901  10.105  0.00  0.00           C
ATOM    216  O2  U   X   7      -6.336   3.760  10.865  0.00  0.00           O
ATOM    217  C3' U   X   7      -5.305   0.158   7.825  0.00  0.00           C
ATOM    218  H3' U   X   7      -5.232  -0.433   6.914  0.00  0.00           H
ATOM    219  C2' U   X   7      -6.814   0.640   8.143  0.00  0.00           C
ATOM    220  H2' U   X   7      -7.457   0.687   7.273  0.00  0.00           H
ATOM    221  O2' U   X   7      -7.426  -0.218   9.017  0.00  0.00           O
ATOM    222 HO2' U   X   7      -7.459  -1.121   8.698  0.00  0.00           H
ATOM    223  O3' U   X   7      -4.630  -0.375   8.971  0.00  0.00           O
ATOM    224  P   A   X   8      -3.839  -1.763   8.941  0.00  0.00           P
ATOM    225  OP1 A   X   8      -4.538  -2.796   8.172  0.00  0.00           O
ATOM    226  OP2 A   X   8      -3.400  -2.076  10.365  0.00  0.00           O
ATOM    227  O5' A   X   8      -2.488  -1.330   8.089  0.00  0.00           O
ATOM    228  C5' A   X   8      -1.523  -0.392   8.608  0.00  0.00           C
ATOM    229  H5' A   X   8      -1.244  -0.770   9.584  0.00  0.00           H
ATOM    230 H5'' A   X   8      -2.012   0.576   8.711  0.00  0.00           H
ATOM    231  C4' A   X   8      -0.295  -0.435   7.727  0.00  0.00           C
ATOM    232  H4' A   X   8       0.423   0.230   8.207  0.00  0.00           H
ATOM    233  O4' A   X   8       0.316  -1.723   7.710  0.00  0.00           O
ATOM    234  C1' A   X   8       1.157  -1.839   6.597  0.00  0.00           C
ATOM    235  H1' A   X   8       2.199  -1.689   6.895  0.00  0.00           H
ATOM    236  N9  A   X   8       1.058  -3.116   5.806  0.00  0.00           N
ATOM    237  C8  A   X   8       0.168  -4.186   5.932  0.00  0.00           C
ATOM    238  H8  A   X   8      -0.733  -4.113   6.520  0.00  0.00           H
ATOM    239  N7  A   X   8       0.532  -5.140   5.136  0.00  0.00           N
ATOM    240  C5  A   X   8       1.612  -4.690   4.449  0.00  0.00           C
ATOM    241  C6  A   X   8       2.515  -5.260   3.464  0.00  0.00           C
ATOM    242  N6  A   X   8       2.413  -6.478   3.126  0.00  0.00           N
ATOM    243  H61 A   X   8       3.188  -6.913   2.656  0.00  0.00           H
ATOM    244  H62 A   X   8       1.563  -7.006   3.302  0.00  0.00           H
ATOM    245  N1  A   X   8       3.619  -4.651   3.127  0.00  0.00           N
ATOM    246  C2  A   X   8       3.813  -3.468   3.665  0.00  0.00           C
ATOM    247  H2  A   X   8       4.708  -2.993   3.276  0.00  0.00           H
ATOM    248  N3  A   X   8       3.055  -2.775   4.509  0.00  0.00           N
ATOM    249  C4  A   X   8       2.037  -3.484   4.913  0.00  0.00           C
ATOM    250  C3' A   X   8      -0.436  -0.128   6.199  0.00  0.00           C
ATOM    251  H3' A   X   8      -1.348  -0.620   5.865  0.00  0.00           H
ATOM    252  C2' A   X   8       0.925  -0.605   5.708  0.00  0.00           C
ATOM    253  H2' A   X   8       0.932  -0.834   4.644  0.00  0.00           H
ATOM    254  O2' A   X   8       1.948   0.335   5.988  0.00  0.00           O
ATOM    255 HO2' A   X   8       1.672   1.188   5.658  0.00  0.00           H
ATOM    256  O3' A   X   8      -0.629   1.238   6.048  0.00  0.00           O
ATOM    257  P   G   X   9      -0.812   1.958   4.661  0.00  0.00           P
ATOM    258  OP1 G   X   9      -1.627   3.220   4.894  0.00  0.00           O
ATOM    259  OP2 G   X   9      -1.192   1.063   3.624  0.00  0.00           O
ATOM    260  O5' G   X   9       0.708   2.489   4.438  0.00  0.00           O
ATOM    261  C5' G   X   9       1.315   3.480   5.134  0.00  0.00           C
ATOM    262  H5' G   X   9       1.564   3.156   6.142  0.00  0.00           H
ATOM    263 H5'' G   X   9       0.660   4.352   5.188  0.00  0.00           H
ATOM    264  C4' G   X   9       2.728   3.873   4.470  0.00  0.00           C
ATOM    265  H4' G   X   9       3.252   4.654   5.023  0.00  0.00           H
ATOM    266  O4' G   X   9       3.456   2.663   4.529  0.00  0.00           O
ATOM    267  C1' G   X   9       4.163   2.519   3.292  0.00  0.00           C
ATOM    268  H1' G   X   9       5.239   2.429   3.448  0.00  0.00           H
ATOM    269  N9  G   X   9       3.803   1.342   2.491  0.00  0.00           N
ATOM    270  C8  G   X   9       2.740   0.514   2.677  0.00  0.00           C
ATOM    271  H8  G   X   9       1.942   0.679   3.392  0.00  0.00           H
ATOM    272  N7  G   X   9       2.778  -0.555   1.869  0.00  0.00           N
ATOM    273  C5  G   X   9       3.884  -0.358   1.049  0.00  0.00           C
ATOM    274  C6  G   X   9       4.400  -1.138  -0.085  0.00  0.00           C
ATOM    275  O6  G   X   9       3.896  -2.101  -0.587  0.00  0.00           O
ATOM    276  N1  G   X   9       5.519  -0.590  -0.566  0.00  0.00           N
ATOM    277  H1  G   X   9       6.112  -1.194  -1.118  0.00  0.00           H
ATOM    278  C2  G   X   9       6.105   0.498  -0.065  0.00  0.00           C
ATOM    279  N2  G   X   9       7.219   0.908  -0.653  0.00  0.00           N
ATOM    280  H21 G   X   9       7.627   0.417  -1.433  0.00  0.00           H
ATOM    281  H22 G   X   9       7.462   1.826  -0.319  0.00  0.00           H
ATOM    282  N3  G   X   9       5.574   1.337   0.851  0.00  0.00           N
ATOM    283  C4  G   X   9       4.487   0.832   1.405  0.00  0.00           C
ATOM    284  C3' G   X   9       2.573   4.134   3.009  0.00  0.00           C
ATOM    285  H3' G   X   9       1.933   3.358   2.574  0.00  0.00           H
ATOM    286  C2' G   X   9       3.966   3.763   2.534  0.00  0.00           C
ATOM    287  H2' G   X   9       3.970   3.554   1.461  0.00  0.00           H
ATOM    288  O2' G   X   9       4.968   4.684   2.913  0.00  0.00           O
ATOM    289 HO2' G   X   9       5.655   4.692   2.235  0.00  0.00           H
ATOM    290  O3' G   X   9       2.036   5.401   2.676  0.00  0.00           O
ATOM    291  P   G   X  10       1.466   5.837   1.207  0.00  0.00           P
ATOM    292  OP1 G   X  10       0.741   7.072   1.260  0.00  0.00           O
ATOM    293  OP2 G   X  10       0.648   4.689   0.689  0.00  0.00           O
ATOM    294  O5' G   X  10       2.709   5.960   0.285  0.00  0.00           O
ATOM    295  C5' G   X  10       3.759   6.931   0.447  0.00  0.00           C
ATOM    296  H5' G   X  10       4.253   6.793   1.411  0.00  0.00           H
ATOM    297 H5'' G   X  10       3.447   7.969   0.357  0.00  0.00           H
ATOM    298  C4' G   X  10       4.752   6.635  -0.642  0.00  0.00           C
ATOM    299  H4' G   X  10       5.563   7.331  -0.459  0.00  0.00           H
ATOM    300  O4' G   X  10       5.249   5.345  -0.572  0.00  0.00           O
ATOM    301  C1' G   X  10       5.538   4.797  -1.838  0.00  0.00           C
ATOM    302  H1' G   X  10       6.582   4.496  -1.844  0.00  0.00           H
ATOM    303  N9  G   X  10       4.768   3.478  -1.993  0.00  0.00           N
ATOM    304  C8  G   X  10       3.569   3.035  -1.449  0.00  0.00           C
ATOM    305  H8  G   X  10       2.930   3.594  -0.780  0.00  0.00           H
ATOM    306  N7  G   X  10       3.352   1.774  -1.731  0.00  0.00           N
ATOM    307  C5  G   X  10       4.318   1.426  -2.663  0.00  0.00           C
ATOM    308  C6  G   X  10       4.519   0.215  -3.356  0.00  0.00           C
ATOM    309  O6  G   X  10       3.862  -0.829  -3.374  0.00  0.00           O
ATOM    310  N1  G   X  10       5.516   0.288  -4.294  0.00  0.00           N
ATOM    311  H1  G   X  10       5.511  -0.557  -4.851  0.00  0.00           H
ATOM    312  C2  G   X  10       6.227   1.354  -4.524  0.00  0.00           C
ATOM    313  N2  G   X  10       7.202   1.381  -5.436  0.00  0.00           N
ATOM    314  H21 G   X  10       7.370   0.598  -6.056  0.00  0.00           H
ATOM    315  H22 G   X  10       7.562   2.295  -5.650  0.00  0.00           H
ATOM    316  N3  G   X  10       6.112   2.477  -3.825  0.00  0.00           N
ATOM    317  C4  G   X  10       5.116   2.516  -2.900  0.00  0.00           C
ATOM    318  C3' G   X  10       4.182   6.704  -2.081  0.00  0.00           C
ATOM    319  H3' G   X  10       3.238   6.158  -2.068  0.00  0.00           H
ATOM    320  C2' G   X  10       5.238   5.902  -2.796  0.00  0.00           C
ATOM    321  H2' G   X  10       4.833   5.506  -3.726  0.00  0.00           H
ATOM    322  O2' G   X  10       6.403   6.664  -2.943  0.00  0.00           O
ATOM    323 HO2' G   X  10       6.282   7.493  -2.470  0.00  0.00           H
ATOM    324  O3' G   X  10       4.114   7.988  -2.614  0.00  0.00           O
ATOM    325  P   G   X  11       3.050   8.353  -3.726  0.00  0.00           P
ATOM    326  OP1 G   X  11       3.030   9.781  -3.920  0.00  0.00           O
ATOM    327  OP2 G   X  11       1.852   7.470  -3.506  0.00  0.00           O
ATOM    328  O5' G   X  11       3.721   7.771  -5.037  0.00  0.00           O
ATOM    329  C5' G   X  11       4.873   8.367  -5.555  0.00  0.00           C
ATOM    330  H5' G   X  11       5.599   8.376  -4.739  0.00  0.00           H
ATOM    331 H5'' G   X  11       4.527   9.341  -5.889  0.00  0.00           H
ATOM    332  C4' G   X  11       5.327   7.476  -6.706  0.00  0.00           C
ATOM    333  H4' G   X  11       6.101   8.133  -7.097  0.00  0.00           H
ATOM    334  O4' G   X  11       5.983   6.278  -6.337  0.00  0.00           O
ATOM    335  C1' G   X  11       5.650   5.291  -7.398  0.00  0.00           C
ATOM    336  H1' G   X  11       6.482   4.689  -7.786  0.00  0.00           H
ATOM    337  N9  G   X  11       4.580   4.291  -7.051  0.00  0.00           N
ATOM    338  C8  G   X  11       3.624   4.507  -6.066  0.00  0.00           C
ATOM    339  H8  G   X  11       3.596   5.439  -5.526  0.00  0.00           H
ATOM    340  N7  G   X  11       2.901   3.447  -5.786  0.00  0.00           N
ATOM    341  C5  G   X  11       3.352   2.470  -6.652  0.00  0.00           C
ATOM    342  C6  G   X  11       3.100   1.070  -6.712  0.00  0.00           C
ATOM    343  O6  G   X  11       2.441   0.378  -5.860  0.00  0.00           O
ATOM    344  N1  G   X  11       3.858   0.393  -7.655  0.00  0.00           N
ATOM    345  H1  G   X  11       3.682  -0.593  -7.812  0.00  0.00           H
ATOM    346  C2  G   X  11       4.828   1.018  -8.355  0.00  0.00           C
ATOM    347  N2  G   X  11       5.550   0.286  -9.142  0.00  0.00           N
ATOM    348  H21 G   X  11       5.484  -0.722  -9.107  0.00  0.00           H
ATOM    349  H22 G   X  11       6.242   0.736  -9.726  0.00  0.00           H
ATOM    350  N3  G   X  11       5.114   2.272  -8.302  0.00  0.00           N
ATOM    351  C4  G   X  11       4.387   3.018  -7.404  0.00  0.00           C
ATOM    352  C3' G   X  11       4.410   7.281  -7.915  0.00  0.00           C
ATOM    353  H3' G   X  11       3.454   7.036  -7.446  0.00  0.00           H
ATOM    354  C2' G   X  11       5.134   6.145  -8.544  0.00  0.00           C
ATOM    355  H2' G   X  11       4.435   5.572  -9.169  0.00  0.00           H
ATOM    356  O2' G   X  11       6.297   6.439  -9.468  0.00  0.00           O
ATOM    357 HO2' G   X  11       5.858   6.879 -10.194  0.00  0.00           H
ATOM    358  O3' G   X  11       4.376   8.462  -8.694  0.00  0.00           O
ATOM    359  P   U3  X  12       3.000   8.867  -9.429  0.00  0.00           P
ATOM    360  OP1 U3  X  12       2.935   8.202 -10.748  0.00  0.00           O
ATOM    361  OP2 U3  X  12       2.921  10.331  -9.532  0.00  0.00           O
ATOM    362  O5' U3  X  12       1.813   8.404  -8.445  0.00  0.00           O
ATOM    363  C5' U3  X  12       0.575   9.127  -8.379  0.00  0.00           C
ATOM    364  H5' U3  X  12       0.252   9.347  -9.395  0.00  0.00           H
ATOM    365 H5'' U3  X  12       0.681  10.118  -7.943  0.00  0.00           H
ATOM    366  C4' U3  X  12      -0.470   8.395  -7.627  0.00  0.00           C
ATOM    367  H4' U3  X  12      -1.388   8.970  -7.593  0.00  0.00           H
ATOM    368  O4' U3  X  12      -0.730   7.208  -8.306  0.00  0.00           O
ATOM    369  C1' U3  X  12      -0.493   6.078  -7.471  0.00  0.00           C
ATOM    370  H1' U3  X  12      -1.386   5.917  -6.856  0.00  0.00           H
ATOM    371  N1  U3  X  12       0.052   4.848  -8.038  0.00  0.00           N
ATOM    372  C6  U3  X  12       1.169   4.915  -8.855  0.00  0.00           C
ATOM    373  H6  U3  X  12       1.532   5.850  -9.258  0.00  0.00           H
ATOM    374  C5  U3  X  12       1.740   3.753  -9.267  0.00  0.00           C
ATOM    375  H5  U3  X  12       2.656   3.702  -9.834  0.00  0.00           H
ATOM    376  C4  U3  X  12       1.206   2.457  -8.916  0.00  0.00           C
ATOM    377  O4  U3  X  12       1.638   1.394  -9.346  0.00  0.00           O
ATOM    378  N3  U3  X  12      -0.033   2.542  -8.284  0.00  0.00           N
ATOM    379  H3  U3  X  12      -0.417   1.641  -8.009  0.00  0.00           H
ATOM    380  C2  U3  X  12      -0.620   3.666  -7.774  0.00  0.00           C
ATOM    381  O2  U3  X  12      -1.673   3.547  -7.119  0.00  0.00           O
ATOM    382  C3' U3  X  12      -0.017   8.052  -6.174  0.00  0.00           C
ATOM    383  H3' U3  X  12       0.811   8.694  -5.874  0.00  0.00           H
ATOM    384  C2' U3  X  12       0.426   6.582  -6.345  0.00  0.00           C
ATOM    385  H2' U3  X  12       1.412   6.394  -6.777  0.00  0.00           H
ATOM    386  O2' U3  X  12       0.349   5.855  -5.063  0.00  0.00           O
ATOM    387 HO2' U3  X  12       1.015   6.200  -4.461  0.00  0.00           H
ATOM    388  O3' U3  X  12      -1.200   8.014  -5.337  0.00  0.00           O
ATOM    389 HO3' U3  X  12      -0.982   7.771  -4.434  0.00  0.00           H
ATOM    390 HO5' U5  X  13       7.600   0.912   4.943  0.00  0.00           H
ATOM    391  O5' U5  X  13       8.066   0.546   5.703  0.00  0.00           O
ATOM    392  C5' U5  X  13       8.661   1.544   6.429  0.00  0.00           C
ATOM    393  H5' U5  X  13       8.411   1.408   7.479  0.00  0.00           H
ATOM    394 H5'' U5  X  13       8.185   2.491   6.191  0.00  0.00           H
ATOM    395  C4' U5  X  13      10.080   1.580   6.218  0.00  0.00           C
ATOM    396  H4' U5  X  13      10.648   2.125   6.959  0.00  0.00           H
ATOM    397  O4' U5  X  13      10.615   0.243   6.326  0.00  0.00           O
ATOM    398  C1' U5  X  13      11.739   0.074   5.577  0.00  0.00           C
ATOM    399  H1' U5  X  13      12.596  -0.009   6.249  0.00  0.00           H
ATOM    400  N1  U5  X  13      11.710  -1.138   4.750  0.00  0.00           N
ATOM    401  C6  U5  X  13      10.603  -1.869   4.479  0.00  0.00           C
ATOM    402  H6  U5  X  13       9.693  -1.476   4.924  0.00  0.00           H
ATOM    403  C5  U5  X  13      10.669  -2.909   3.593  0.00  0.00           C
ATOM    404  H5  U5  X  13       9.865  -3.580   3.332  0.00  0.00           H
ATOM    405  C4  U5  X  13      11.932  -3.326   2.993  0.00  0.00           C
ATOM    406  O4  U5  X  13      12.078  -4.258   2.235  0.00  0.00           O
ATOM    407  N3  U5  X  13      12.888  -2.464   3.168  0.00  0.00           N
ATOM    408  H3  U5  X  13      13.846  -2.561   2.870  0.00  0.00           H
ATOM    409  C2  U5  X  13      12.923  -1.415   4.026  0.00  0.00           C
ATOM    410  O2  U5  X  13      13.934  -0.680   4.095  0.00  0.00           O
ATOM    411  C3' U5  X  13      10.536   2.111   4.872  0.00  0.00           C
ATOM    412  H3' U5  X  13       9.809   1.792   4.130  0.00  0.00           H
ATOM    413  C2' U5  X  13      11.857   1.384   4.758  0.00  0.00           C
ATOM    414  H2' U5  X  13      11.953   1.047   3.720  0.00  0.00           H
ATOM    415  O2' U5  X  13      13.007   2.146   5.161  0.00  0.00           O
ATOM    416 HO2' U5  X  13      13.006   2.486   6.061  0.00  0.00           H
ATOM    417  O3' U5  X  13      10.651   3.600   4.925  0.00  0.00           O
ATOM    418  P   A   X  14      10.453   4.408   3.542  0.00  0.00           P
ATOM    419  OP1 A   X  14      10.887   5.791   3.735  0.00  0.00           O
ATOM    420  OP2 A   X  14       9.039   4.248   3.196  0.00  0.00           O
ATOM    421  O5' A   X  14      11.284   3.767   2.321  0.00  0.00           O
ATOM    422  C5' A   X  14      12.670   3.816   2.140  0.00  0.00           C
ATOM    423  H5' A   X  14      13.252   3.706   3.046  0.00  0.00           H
ATOM    424 H5'' A   X  14      12.860   4.767   1.643  0.00  0.00           H
ATOM    425  C4' A   X  14      13.176   2.774   1.142  0.00  0.00           C
ATOM    426  H4' A   X  14      14.232   2.922   0.929  0.00  0.00           H
ATOM    427  O4' A   X  14      13.025   1.522   1.702  0.00  0.00           O
ATOM    428  C1' A   X  14      12.733   0.518   0.721  0.00  0.00           C
ATOM    429  H1' A   X  14      13.484  -0.266   0.653  0.00  0.00           H
ATOM    430  N9  A   X  14      11.326  -0.024   0.936  0.00  0.00           N
ATOM    431  C8  A   X  14      10.263   0.448   1.703  0.00  0.00           C
ATOM    432  H8  A   X  14      10.324   1.309   2.351  0.00  0.00           H
ATOM    433  N7  A   X  14       9.255  -0.320   1.703  0.00  0.00           N
ATOM    434  C5  A   X  14       9.564  -1.362   0.851  0.00  0.00           C
ATOM    435  C6  A   X  14       8.932  -2.479   0.358  0.00  0.00           C
ATOM    436  N6  A   X  14       7.656  -2.766   0.570  0.00  0.00           N
ATOM    437  H61 A   X  14       7.246  -3.585   0.147  0.00  0.00           H
ATOM    438  H62 A   X  14       7.069  -2.130   1.094  0.00  0.00           H
ATOM    439  N1  A   X  14       9.499  -3.354  -0.529  0.00  0.00           N
ATOM    440  C2  A   X  14      10.735  -3.109  -0.864  0.00  0.00           C
ATOM    441  H2  A   X  14      11.204  -3.872  -1.477  0.00  0.00           H
ATOM    442  N3  A   X  14      11.516  -2.083  -0.483  0.00  0.00           N
ATOM    443  C4  A   X  14      10.862  -1.221   0.372  0.00  0.00           C
ATOM    444  C3' A   X  14      12.370   2.713  -0.129  0.00  0.00           C
ATOM    445  H3' A   X  14      11.315   2.724   0.162  0.00  0.00           H
ATOM    446  C2' A   X  14      12.785   1.274  -0.609  0.00  0.00           C
ATOM    447  H2' A   X  14      12.112   0.874  -1.365  0.00  0.00           H
ATOM    448  O2' A   X  14      14.082   1.259  -1.207  0.00  0.00           O
ATOM    449 HO2' A   X  14      14.373   0.434  -1.606  0.00  0.00           H
ATOM    450  O3' A   X  14      12.786   3.665  -1.112  0.00  0.00           O
ATOM    451  P   G   X  15      11.829   3.954  -2.376  0.00  0.00           P
ATOM    452  OP1 G   X  15      12.244   5.132  -3.196  0.00  0.00           O
ATOM    453  OP2 G   X  15      10.389   3.867  -1.837  0.00  0.00           O
ATOM    454  O5' G   X  15      11.957   2.671  -3.274  0.00  0.00           O
ATOM    455  C5' G   X  15      13.057   2.545  -4.152  0.00  0.00           C
ATOM    456  H5' G   X  15      14.011   2.701  -3.655  0.00  0.00           H
ATOM    457 H5'' G   X  15      12.873   3.236  -4.979  0.00  0.00           H
ATOM    458  C4' G   X  15      13.147   1.126  -4.707  0.00  0.00           C
ATOM    459  H4' G   X  15      14.089   0.841  -5.155  0.00  0.00           H
ATOM    460  O4' G   X  15      12.887   0.102  -3.785  0.00  0.00           O
ATOM    461  C1' G   X  15      12.125  -0.892  -4.344  0.00  0.00           C
ATOM    462  H1' G   X  15      12.602  -1.804  -3.993  0.00  0.00           H
ATOM    463  N9  G   X  15      10.751  -0.958  -3.792  0.00  0.00           N
ATOM    464  C8  G   X  15      10.080   0.032  -3.121  0.00  0.00           C
ATOM    465  H8  G   X  15      10.504   0.958  -2.752  0.00  0.00           H
ATOM    466  N7  G   X  15       8.873  -0.244  -2.888  0.00  0.00           N
ATOM    467  C5  G   X  15       8.713  -1.529  -3.300  0.00  0.00           C
ATOM    468  C6  G   X  15       7.595  -2.366  -3.306  0.00  0.00           C
ATOM    469  O6  G   X  15       6.493  -2.098  -2.842  0.00  0.00           O
ATOM    470  N1  G   X  15       7.808  -3.690  -3.734  0.00  0.00           N
ATOM    471  H1  G   X  15       7.107  -4.387  -3.515  0.00  0.00           H
ATOM    472  C2  G   X  15       9.111  -4.081  -4.101  0.00  0.00           C
ATOM    473  N2  G   X  15       9.242  -5.376  -4.359  0.00  0.00           N
ATOM    474  H21 G   X  15       8.442  -6.002  -4.287  0.00  0.00           H
ATOM    475  H22 G   X  15      10.132  -5.665  -4.728  0.00  0.00           H
ATOM    476  N3  G   X  15      10.123  -3.239  -4.348  0.00  0.00           N
ATOM    477  C4  G   X  15       9.860  -1.987  -3.875  0.00  0.00           C
ATOM    478  C3' G   X  15      12.045   0.928  -5.850  0.00  0.00           C
ATOM    479  H3' G   X  15      11.131   1.351  -5.424  0.00  0.00           H
ATOM    480  C2' G   X  15      12.043  -0.635  -5.874  0.00  0.00           C
ATOM    481  H2' G   X  15      11.183  -1.111  -6.357  0.00  0.00           H
ATOM    482  O2' G   X  15      13.145  -1.044  -6.567  0.00  0.00           O
ATOM    483 HO2' G   X  15      13.103  -2.004  -6.589  0.00  0.00           H
ATOM    484  O3' G   X  15      12.453   1.547  -7.101  0.00  0.00           O
ATOM    485  P   G   X  16      11.427   1.761  -8.311  0.00  0.00           P
ATOM    486  OP1 G   X  16      12.113   2.449  -9.403  0.00  0.00           O
ATOM    487  OP2 G   X  16      10.253   2.451  -7.795  0.00  0.00           O
ATOM    488  O5' G   X  16      11.013   0.302  -8.748  0.00  0.00           O
ATOM    489  C5' G   X  16      11.912  -0.661  -9.404  0.00  0.00           C
ATOM    490  H5' G   X  16      12.758  -0.857  -8.747  0.00  0.00           H
ATOM    491 H5'' G   X  16      12.286  -0.366 -10.383  0.00  0.00           H
ATOM    492  C4' G   X  16      11.312  -2.009  -9.648  0.00  0.00           C
ATOM    493  H4' G   X  16      12.039  -2.708 -10.062  0.00  0.00           H
ATOM    494  O4' G   X  16      10.971  -2.715  -8.460  0.00  0.00           O
ATOM    495  C1' G   X  16       9.805  -3.529  -8.696  0.00  0.00           C
ATOM    496  H1' G   X  16       9.923  -4.577  -8.460  0.00  0.00           H
ATOM    497  N9  G   X  16       8.690  -2.935  -7.884  0.00  0.00           N
ATOM    498  C8  G   X  16       8.364  -1.599  -7.488  0.00  0.00           C
ATOM    499  H8  G   X  16       9.063  -0.819  -7.743  0.00  0.00           H
ATOM    500  N7  G   X  16       7.265  -1.502  -6.842  0.00  0.00           N
ATOM    501  C5  G   X  16       6.818  -2.836  -6.842  0.00  0.00           C
ATOM    502  C6  G   X  16       5.646  -3.375  -6.302  0.00  0.00           C
ATOM    503  O6  G   X  16       4.807  -2.781  -5.595  0.00  0.00           O
ATOM    504  N1  G   X  16       5.342  -4.720  -6.630  0.00  0.00           N
ATOM    505  H1  G   X  16       4.966  -5.160  -5.800  0.00  0.00           H
ATOM    506  C2  G   X  16       6.177  -5.464  -7.406  0.00  0.00           C
ATOM    507  N2  G   X  16       5.864  -6.777  -7.573  0.00  0.00           N
ATOM    508  H21 G   X  16       5.080  -7.208  -7.080  0.00  0.00           H
ATOM    509  H22 G   X  16       6.413  -7.355  -8.174  0.00  0.00           H
ATOM    510  N3  G   X  16       7.325  -5.034  -7.872  0.00  0.00           N
ATOM    511  C4  G   X  16       7.592  -3.705  -7.555  0.00  0.00           C
ATOM    512  C3' G   X  16      10.058  -1.939 -10.569  0.00  0.00           C
ATOM    513  H3' G   X  16       9.484  -1.123 -10.145  0.00  0.00           H
ATOM    514  C2' G   X  16       9.343  -3.307 -10.195  0.00  0.00           C
ATOM    515  H2' G   X  16       8.270  -3.177 -10.309  0.00  0.00           H
ATOM    516  O2' G   X  16       9.811  -4.260 -11.089  0.00  0.00           O
ATOM    517 HO2' G   X  16      10.505  -3.892 -11.627  0.00  0.00           H
ATOM    518  O3' G   X  16      10.299  -1.698 -11.924  0.00  0.00           O
ATOM    519  P   G   X  17       9.192  -1.214 -12.930  0.00  0.00           P
ATOM    520  OP1 G   X  17       9.827  -0.983 -14.188  0.00  0.00           O
ATOM    521  OP2 G   X  17       8.469  -0.087 -12.322  0.00  0.00           O
ATOM    522  O5' G   X  17       8.176  -2.499 -13.189  0.00  0.00           O
ATOM    523  C5' G   X  17       8.457  -3.617 -14.045  0.00  0.00           C
ATOM    524  H5' G   X  17       9.407  -4.024 -13.668  0.00  0.00           H
ATOM    525 H5'' G   X  17       8.571  -3.392 -15.102  0.00  0.00           H
ATOM    526  C4' G   X  17       7.451  -4.683 -13.781  0.00  0.00           C
ATOM    527  H4' G   X  17       7.706  -5.564 -14.374  0.00  0.00           H
ATOM    528  O4' G   X  17       7.462  -5.035 -12.407  0.00  0.00           O
ATOM    529  C1' G   X  17       6.166  -5.245 -11.952  0.00  0.00           C
ATOM    530  H1' G   X  17       6.099  -6.206 -11.444  0.00  0.00           H
ATOM    531  N9  G   X  17       5.534  -4.218 -11.087  0.00  0.00           N
ATOM    532  C8  G   X  17       5.901  -2.915 -10.930  0.00  0.00           C
ATOM    533  H8  G   X  17       6.715  -2.476 -11.492  0.00  0.00           H
ATOM    534  N7  G   X  17       5.218  -2.252 -10.046  0.00  0.00           N
ATOM    535  C5  G   X  17       4.284  -3.235  -9.595  0.00  0.00           C
ATOM    536  C6  G   X  17       3.149  -3.147  -8.680  0.00  0.00           C
ATOM    537  O6  G   X  17       2.736  -2.259  -7.939  0.00  0.00           O
ATOM    538  N1  G   X  17       2.509  -4.391  -8.489  0.00  0.00           N
ATOM    539  H1  G   X  17       1.813  -4.353  -7.759  0.00  0.00           H
ATOM    540  C2  G   X  17       2.860  -5.523  -9.224  0.00  0.00           C
ATOM    541  N2  G   X  17       2.169  -6.572  -9.063  0.00  0.00           N
ATOM    542  H21 G   X  17       1.574  -6.783  -8.275  0.00  0.00           H
ATOM    543  H22 G   X  17       2.442  -7.393  -9.583  0.00  0.00           H
ATOM    544  N3  G   X  17       3.778  -5.573 -10.211  0.00  0.00           N
ATOM    545  C4  G   X  17       4.540  -4.478 -10.248  0.00  0.00           C
ATOM    546  C3' G   X  17       6.056  -4.278 -14.186  0.00  0.00           C
ATOM    547  H3' G   X  17       5.865  -3.236 -13.933  0.00  0.00           H
ATOM    548  C2' G   X  17       5.189  -5.143 -13.207  0.00  0.00           C
ATOM    549  H2' G   X  17       4.217  -4.699 -12.981  0.00  0.00           H
ATOM    550  O2' G   X  17       4.956  -6.472 -13.613  0.00  0.00           O
ATOM    551 HO2' G   X  17       4.786  -6.452 -14.557  0.00  0.00           H
ATOM    552  O3' G   X  17       5.514  -4.588 -15.465  0.00  0.00           O
ATOM    553  P   U   X  18       5.869  -3.715 -16.693  0.00  0.00           P
ATOM    554  OP1 U   X  18       5.910  -2.253 -16.363  0.00  0.00           O
ATOM    555  OP2 U   X  18       5.035  -4.124 -17.802  0.00  0.00           O
ATOM    556  O5' U   X  18       7.353  -4.232 -16.983  0.00  0.00           O
ATOM    557  C5' U   X  18       7.554  -5.306 -17.769  0.00  0.00           C
ATOM    558  H5' U   X  18       6.993  -5.313 -18.701  0.00  0.00           H
ATOM    559 H5'' U   X  18       7.222  -6.201 -17.242  0.00  0.00           H
ATOM    560  C4' U   X  18       9.032  -5.659 -18.110  0.00  0.00           C
ATOM    561  H4' U   X  18       8.944  -6.546 -18.741  0.00  0.00           H
ATOM    562  O4' U   X  18       9.621  -4.710 -19.070  0.00  0.00           O
ATOM    563  C1' U   X  18      11.064  -4.625 -18.948  0.00  0.00           C
ATOM    564  H1' U   X  18      11.592  -4.969 -19.838  0.00  0.00           H
ATOM    565  N1  U   X  18      11.541  -3.296 -18.557  0.00  0.00           N
ATOM    566  C6  U   X  18      10.717  -2.363 -17.861  0.00  0.00           C
ATOM    567  H6  U   X  18       9.724  -2.609 -17.503  0.00  0.00           H
ATOM    568  C5  U   X  18      11.316  -1.216 -17.468  0.00  0.00           C
ATOM    569  H5  U   X  18      10.726  -0.435 -17.006  0.00  0.00           H
ATOM    570  C4  U   X  18      12.694  -0.825 -17.601  0.00  0.00           C
ATOM    571  O4  U   X  18      13.159   0.309 -17.401  0.00  0.00           O
ATOM    572  N3  U   X  18      13.458  -1.832 -18.232  0.00  0.00           N
ATOM    573  H3  U   X  18      14.442  -1.674 -18.085  0.00  0.00           H
ATOM    574  C2  U   X  18      12.959  -3.067 -18.759  0.00  0.00           C
ATOM    575  O2  U   X  18      13.730  -3.821 -19.356  0.00  0.00           O
ATOM    576  C3' U   X  18      10.020  -5.742 -17.015  0.00  0.00           C
ATOM    577  H3' U   X  18       9.880  -4.820 -16.437  0.00  0.00           H
ATOM    578  C2' U   X  18      11.359  -5.668 -17.827  0.00  0.00           C
ATOM    579  H2' U   X  18      12.229  -5.326 -17.271  0.00  0.00           H
ATOM    580  O2' U   X  18      11.623  -6.913 -18.420  0.00  0.00           O
ATOM    581 HO2' U   X  18      11.798  -7.529 -17.708  0.00  0.00           H
ATOM    582  O3' U   X  18       9.937  -6.905 -16.167  0.00  0.00           O
ATOM    583  P   U   X  19      10.835  -7.095 -14.858  0.00  0.00           P
ATOM    584  OP1 U   X  19      10.050  -8.013 -13.961  0.00  0.00           O
ATOM    585  OP2 U   X  19      11.223  -5.795 -14.361  0.00  0.00           O
ATOM    586  O5' U   X  19      12.165  -7.809 -15.373  0.00  0.00           O
ATOM    587  C5' U   X  19      12.117  -9.157 -15.787  0.00  0.00           C
ATOM    588  H5' U   X  19      11.268  -9.430 -16.418  0.00  0.00           H
ATOM    589 H5'' U   X  19      12.027  -9.795 -14.911  0.00  0.00           H
ATOM    590  C4' U   X  19      13.536  -9.464 -16.438  0.00  0.00           C
ATOM    591  H4' U   X  19      13.526 -10.506 -16.754  0.00  0.00           H
ATOM    592  O4' U   X  19      13.768  -8.608 -17.539  0.00  0.00           O
ATOM    593  C1' U   X  19      15.220  -8.299 -17.605  0.00  0.00           C
ATOM    594  H1' U   X  19      15.689  -8.651 -18.527  0.00  0.00           H
ATOM    595  N1  U   X  19      15.417  -6.818 -17.532  0.00  0.00           N
ATOM    596  C6  U   X  19      14.813  -6.109 -16.494  0.00  0.00           C
ATOM    597  H6  U   X  19      14.048  -6.553 -15.871  0.00  0.00           H
ATOM    598  C5  U   X  19      15.062  -4.748 -16.466  0.00  0.00           C
ATOM    599  H5  U   X  19      14.529  -4.101 -15.790  0.00  0.00           H
ATOM    600  C4  U   X  19      16.071  -4.088 -17.323  0.00  0.00           C
ATOM    601  O4  U   X  19      16.341  -2.871 -17.212  0.00  0.00           O
ATOM    602  N3  U   X  19      16.695  -4.883 -18.215  0.00  0.00           N
ATOM    603  H3  U   X  19      17.278  -4.543 -18.967  0.00  0.00           H
ATOM    604  C2  U   X  19      16.340  -6.192 -18.402  0.00  0.00           C
ATOM    605  O2  U   X  19      16.907  -6.760 -19.334  0.00  0.00           O
ATOM    606  C3' U   X  19      14.678  -9.288 -15.525  0.00  0.00           C
ATOM    607  H3' U   X  19      14.504  -8.415 -14.891  0.00  0.00           H
ATOM    608  C2' U   X  19      15.923  -9.062 -16.451  0.00  0.00           C
ATOM    609  H2' U   X  19      16.747  -8.553 -15.938  0.00  0.00           H
ATOM    610  O2' U   X  19      16.422 -10.323 -16.961  0.00  0.00           O
ATOM    611 HO2' U   X  19      15.918 -10.971 -16.464  0.00  0.00           H
ATOM    612  O3' U   X  19      14.958 -10.428 -14.740  0.00  0.00           O
ATOM    613  P   A   X  20      15.339 -10.300 -13.173  0.00  0.00           P
ATOM    614  OP1 A   X  20      15.609  -8.870 -12.851  0.00  0.00           O
ATOM    615  OP2 A   X  20      16.392 -11.256 -12.855  0.00  0.00           O
ATOM    616  O5' A   X  20      14.010 -10.725 -12.420  0.00  0.00           O
ATOM    617  C5' A   X  20      13.058  -9.741 -12.165  0.00  0.00           C
ATOM    618  H5' A   X  20      12.849  -9.132 -13.047  0.00  0.00           H
ATOM    619 H5'' A   X  20      13.518  -9.102 -11.410  0.00  0.00           H
ATOM    620  C4' A   X  20      11.760 -10.322 -11.619  0.00  0.00           C
ATOM    621  H4' A   X  20      11.178  -9.530 -11.137  0.00  0.00           H
ATOM    622  O4' A   X  20      11.036 -10.721 -12.746  0.00  0.00           O
ATOM    623  C1' A   X  20      10.974 -12.100 -12.801  0.00  0.00           C
ATOM    624  H1' A   X  20       9.973 -12.463 -12.559  0.00  0.00           H
ATOM    625  N9  A   X  20      11.258 -12.541 -14.162  0.00  0.00           N
ATOM    626  C8  A   X  20      12.437 -13.016 -14.696  0.00  0.00           C
ATOM    627  H8  A   X  20      13.347 -13.096 -14.113  0.00  0.00           H
ATOM    628  N7  A   X  20      12.292 -13.332 -15.958  0.00  0.00           N
ATOM    629  C5  A   X  20      11.088 -12.805 -16.343  0.00  0.00           C
ATOM    630  C6  A   X  20      10.374 -12.579 -17.556  0.00  0.00           C
ATOM    631  N6  A   X  20      10.707 -13.104 -18.720  0.00  0.00           N
ATOM    632  H61 A   X  20      10.069 -12.859 -19.470  0.00  0.00           H
ATOM    633  H62 A   X  20      11.573 -13.592 -18.830  0.00  0.00           H
ATOM    634  N1  A   X  20       9.081 -12.237 -17.582  0.00  0.00           N
ATOM    635  C2  A   X  20       8.484 -11.948 -16.446  0.00  0.00           C
ATOM    636  H2  A   X  20       7.439 -11.696 -16.482  0.00  0.00           H
ATOM    637  N3  A   X  20       9.068 -11.941 -15.253  0.00  0.00           N
ATOM    638  C4  A   X  20      10.361 -12.394 -15.243  0.00  0.00           C
ATOM    639  C3' A   X  20      11.899 -11.538 -10.791  0.00  0.00           C
ATOM    640  H3' A   X  20      12.874 -11.439 -10.306  0.00  0.00           H
ATOM    641  C2' A   X  20      11.950 -12.694 -11.863  0.00  0.00           C
ATOM    642  H2' A   X  20      12.977 -12.839 -12.193  0.00  0.00           H
ATOM    643  O2' A   X  20      11.624 -13.888 -11.223  0.00  0.00           O
ATOM    644 HO2' A   X  20      11.086 -13.713 -10.442  0.00  0.00           H
ATOM    645  O3' A   X  20      10.835 -11.754  -9.861  0.00  0.00           O
ATOM    646  P   G   X  21      10.792 -11.073  -8.413  0.00  0.00           P
ATOM    647  OP1 G   X  21      10.914  -9.626  -8.713  0.00  0.00           O
ATOM    648  OP2 G   X  21      11.827 -11.643  -7.562  0.00  0.00           O
ATOM    649  O5' G   X  21       9.395 -11.369  -7.824  0.00  0.00           O
ATOM    650  C5' G   X  21       9.151 -12.663  -7.327  0.00  0.00           C
ATOM    651  H5' G   X  21       9.949 -13.048  -6.702  0.00  0.00           H
ATOM    652 H5'' G   X  21       9.066 -13.146  -8.296  0.00  0.00           H
ATOM    653  C4' G   X  21       7.811 -12.530  -6.594  0.00  0.00           C
ATOM    654  H4' G   X  21       7.523 -13.572  -6.415  0.00  0.00           H
ATOM    655  O4' G   X  21       7.986 -11.706  -5.444  0.00  0.00           O
ATOM    656  C1' G   X  21       6.693 -11.265  -5.004  0.00  0.00           C
ATOM    657  H1' G   X  21       6.443 -11.801  -4.086  0.00  0.00           H
ATOM    658  N9  G   X  21       6.767  -9.803  -4.774  0.00  0.00           N
ATOM    659  C8  G   X  21       7.716  -8.910  -5.209  0.00  0.00           C
ATOM    660  H8  G   X  21       8.443  -9.197  -5.952  0.00  0.00           H
ATOM    661  N7  G   X  21       7.546  -7.706  -4.887  0.00  0.00           N
ATOM    662  C5  G   X  21       6.363  -7.717  -4.188  0.00  0.00           C
ATOM    663  C6  G   X  21       5.682  -6.743  -3.428  0.00  0.00           C
ATOM    664  O6  G   X  21       5.898  -5.504  -3.317  0.00  0.00           O
ATOM    665  N1  G   X  21       4.570  -7.253  -2.685  0.00  0.00           N
ATOM    666  H1  G   X  21       3.958  -6.575  -2.249  0.00  0.00           H
ATOM    667  C2  G   X  21       4.155  -8.543  -2.632  0.00  0.00           C
ATOM    668  N2  G   X  21       3.042  -8.841  -2.048  0.00  0.00           N
ATOM    669  H21 G   X  21       2.409  -8.143  -1.711  0.00  0.00           H
ATOM    670  H22 G   X  21       2.707  -9.784  -2.195  0.00  0.00           H
ATOM    671  N3  G   X  21       4.855  -9.531  -3.263  0.00  0.00           N
ATOM    672  C4  G   X  21       5.920  -9.052  -3.968  0.00  0.00           C
ATOM    673  C3' G   X  21       6.685 -11.858  -7.370  0.00  0.00           C
ATOM    674  H3' G   X  21       7.170 -10.983  -7.795  0.00  0.00           H
ATOM    675  C2' G   X  21       5.808 -11.598  -6.191  0.00  0.00           C
ATOM    676  H2' G   X  21       5.212 -10.689  -6.273  0.00  0.00           H
ATOM    677  O2' G   X  21       4.988 -12.759  -5.838  0.00  0.00           O
ATOM    678 HO2' G   X  21       5.109 -13.435  -6.513  0.00  0.00           H
ATOM    679  O3' G   X  21       6.125 -12.716  -8.318  0.00  0.00           O
ATOM    680  P   G   X  22       5.036 -12.264  -9.446  0.00  0.00           P
ATOM    681  OP1 G   X  22       4.881 -13.522 -10.178  0.00  0.00           O
ATOM    682  OP2 G   X  22       5.529 -11.087 -10.185  0.00  0.00           O
ATOM    683  O5' G   X  22       3.625 -11.885  -8.771  0.00  0.00           O
ATOM    684  C5' G   X  22       2.733 -12.976  -8.436  0.00  0.00           C
ATOM    685  H5' G   X  22       3.369 -13.660  -7.870  0.00  0.00           H
ATOM    686 H5'' G   X  22       2.240 -13.401  -9.309  0.00  0.00           H
ATOM    687  C4' G   X  22       1.619 -12.516  -7.601  0.00  0.00           C
ATOM    688  H4' G   X  22       1.096 -13.440  -7.330  0.00  0.00           H
ATOM    689  O4' G   X  22       2.105 -12.050  -6.355  0.00  0.00           O
ATOM    690  C1' G   X  22       1.286 -10.920  -5.928  0.00  0.00           C
ATOM    691  H1' G   X  22       0.842 -11.095  -4.955  0.00  0.00           H
ATOM    692  N9  G   X  22       2.019  -9.614  -5.834  0.00  0.00           N
ATOM    693  C8  G   X  22       3.121  -9.167  -6.591  0.00  0.00           C
ATOM    694  H8  G   X  22       3.714  -9.679  -7.339  0.00  0.00           H
ATOM    695  N7  G   X  22       3.450  -7.955  -6.359  0.00  0.00           N
ATOM    696  C5  G   X  22       2.624  -7.546  -5.351  0.00  0.00           C
ATOM    697  C6  G   X  22       2.510  -6.313  -4.626  0.00  0.00           C
ATOM    698  O6  G   X  22       3.233  -5.298  -4.628  0.00  0.00           O
ATOM    699  N1  G   X  22       1.394  -6.193  -3.889  0.00  0.00           N
ATOM    700  H1  G   X  22       1.164  -5.308  -3.475  0.00  0.00           H
ATOM    701  C2  G   X  22       0.414  -7.130  -3.868  0.00  0.00           C
ATOM    702  N2  G   X  22      -0.604  -6.859  -3.191  0.00  0.00           N
ATOM    703  H21 G   X  22      -0.638  -5.931  -2.781  0.00  0.00           H
ATOM    704  H22 G   X  22      -1.414  -7.457  -3.299  0.00  0.00           H
ATOM    705  N3  G   X  22       0.518  -8.396  -4.385  0.00  0.00           N
ATOM    706  C4  G   X  22       1.689  -8.550  -5.082  0.00  0.00           C
ATOM    707  C3' G   X  22       0.724 -11.427  -8.210  0.00  0.00           C
ATOM    708  H3' G   X  22       1.417 -10.757  -8.712  0.00  0.00           H
ATOM    709  C2' G   X  22       0.114 -10.829  -7.017  0.00  0.00           C
ATOM    710  H2' G   X  22      -0.309  -9.846  -7.183  0.00  0.00           H
ATOM    711  O2' G   X  22      -0.881 -11.798  -6.627  0.00  0.00           O
ATOM    712 HO2' G   X  22      -1.216 -12.075  -7.490  0.00  0.00           H
ATOM    713  O3' G   X  22      -0.322 -11.946  -9.069  0.00  0.00           O
ATOM    714  P   G   X  23      -0.835 -11.051 -10.192  0.00  0.00           P
ATOM    715  OP1 G   X  23      -1.582 -11.965 -11.067  0.00  0.00           O
ATOM    716  OP2 G   X  23       0.238 -10.211 -10.788  0.00  0.00           O
ATOM    717  O5' G   X  23      -1.910 -10.155  -9.403  0.00  0.00           O
ATOM    718  C5' G   X  23      -3.096 -10.847  -8.911  0.00  0.00           C
ATOM    719  H5' G   X  23      -2.762 -11.722  -8.351  0.00  0.00           H
ATOM    720 H5'' G   X  23      -3.734 -11.073  -9.777  0.00  0.00           H
ATOM    721  C4' G   X  23      -3.959  -9.964  -7.959  0.00  0.00           C
ATOM    722  H4' G   X  23      -4.772 -10.614  -7.638  0.00  0.00           H
ATOM    723  O4' G   X  23      -3.200  -9.479  -6.787  0.00  0.00           O
ATOM    724  C1' G   X  23      -3.660  -8.095  -6.570  0.00  0.00           C
ATOM    725  H1' G   X  23      -4.009  -7.942  -5.547  0.00  0.00           H
ATOM    726  N9  G   X  23      -2.486  -7.122  -6.847  0.00  0.00           N
ATOM    727  C8  G   X  23      -1.283  -7.427  -7.461  0.00  0.00           C
ATOM    728  H8  G   X  23      -1.109  -8.389  -7.931  0.00  0.00           H
ATOM    729  N7  G   X  23      -0.443  -6.443  -7.463  0.00  0.00           N
ATOM    730  C5  G   X  23      -1.056  -5.522  -6.624  0.00  0.00           C
ATOM    731  C6  G   X  23      -0.601  -4.251  -6.166  0.00  0.00           C
ATOM    732  O6  G   X  23       0.517  -3.733  -6.458  0.00  0.00           O
ATOM    733  N1  G   X  23      -1.425  -3.665  -5.228  0.00  0.00           N
ATOM    734  H1  G   X  23      -1.193  -2.740  -4.884  0.00  0.00           H
ATOM    735  C2  G   X  23      -2.688  -4.090  -5.035  0.00  0.00           C
ATOM    736  N2  G   X  23      -3.360  -3.377  -4.117  0.00  0.00           N
ATOM    737  H21 G   X  23      -2.911  -2.537  -3.773  0.00  0.00           H
ATOM    738  H22 G   X  23      -4.124  -3.853  -3.667  0.00  0.00           H
ATOM    739  N3  G   X  23      -3.210  -5.188  -5.544  0.00  0.00           N
ATOM    740  C4  G   X  23      -2.304  -5.943  -6.279  0.00  0.00           C
ATOM    741  C3' G   X  23      -4.518  -8.741  -8.695  0.00  0.00           C
ATOM    742  H3' G   X  23      -3.742  -8.197  -9.242  0.00  0.00           H
ATOM    743  C2' G   X  23      -4.833  -7.837  -7.550  0.00  0.00           C
ATOM    744  H2' G   X  23      -4.915  -6.765  -7.734  0.00  0.00           H
ATOM    745  O2' G   X  23      -6.173  -8.237  -6.916  0.00  0.00           O
ATOM    746 HO2' G   X  23      -6.572  -8.766  -7.623  0.00  0.00           H
ATOM    747  O3' G   X  23      -5.552  -9.220  -9.501  0.00  0.00           O
ATOM    748  P   U3  X  24      -6.100  -8.300 -10.644  0.00  0.00           P
ATOM    749  OP1 U3  X  24      -6.633  -7.001 -10.183  0.00  0.00           O
ATOM    750  OP2 U3  X  24      -6.946  -9.158 -11.537  0.00  0.00           O
ATOM    751  O5' U3  X  24      -4.770  -7.968 -11.563  0.00  0.00           O
ATOM    752  C5' U3  X  24      -4.801  -8.108 -12.913  0.00  0.00           C
ATOM    753  H5' U3  X  24      -5.562  -7.435 -13.302  0.00  0.00           H
ATOM    754 H5'' U3  X  24      -4.974  -9.148 -13.212  0.00  0.00           H
ATOM    755  C4' U3  X  24      -3.435  -7.565 -13.489  0.00  0.00           C
ATOM    756  H4' U3  X  24      -3.565  -7.644 -14.567  0.00  0.00           H
ATOM    757  O4' U3  X  24      -3.391  -6.136 -13.091  0.00  0.00           O
ATOM    758  C1' U3  X  24      -2.115  -5.937 -12.375  0.00  0.00           C
ATOM    759  H1' U3  X  24      -1.551  -5.417 -13.158  0.00  0.00           H
ATOM    760  N1  U3  X  24      -2.227  -5.028 -11.246  0.00  0.00           N
ATOM    761  C6  U3  X  24      -3.380  -5.108 -10.501  0.00  0.00           C
ATOM    762  H6  U3  X  24      -4.163  -5.772 -10.822  0.00  0.00           H
ATOM    763  C5  U3  X  24      -3.557  -4.289  -9.419  0.00  0.00           C
ATOM    764  H5  U3  X  24      -4.458  -4.216  -8.841  0.00  0.00           H
ATOM    765  C4  U3  X  24      -2.539  -3.346  -9.008  0.00  0.00           C
ATOM    766  O4  U3  X  24      -2.592  -2.656  -7.971  0.00  0.00           O
ATOM    767  N3  U3  X  24      -1.463  -3.276  -9.836  0.00  0.00           N
ATOM    768  H3  U3  X  24      -1.018  -2.371  -9.769  0.00  0.00           H
ATOM    769  C2  U3  X  24      -1.297  -4.083 -10.978  0.00  0.00           C
ATOM    770  O2  U3  X  24      -0.320  -3.862 -11.699  0.00  0.00           O
ATOM    771  C3' U3  X  24      -2.165  -8.271 -12.972  0.00  0.00           C
ATOM    772  H3' U3  X  24      -2.511  -9.274 -12.752  0.00  0.00           H
ATOM    773  C2' U3  X  24      -1.755  -7.274 -11.839  0.00  0.00           C
ATOM    774  H2' U3  X  24      -2.366  -7.462 -10.959  0.00  0.00           H
ATOM    775  O2' U3  X  24      -0.379  -7.288 -11.604  0.00  0.00           O
ATOM    776 HO2' U3  X  24      -0.120  -8.071 -11.120  0.00  0.00           H
ATOM    777  O3' U3  X  24      -1.189  -8.237 -14.014  0.00  0.00           O
ATOM    778 HO3' U3  X  24      -0.531  -8.881 -13.746  0.00  0.00           H
ATOM    779  K+  K+  X  25       2.356  -2.167  -5.397  0.00  0.00           K
ATOM    780  K+  K+  X  26       4.292  -3.479  -2.938  0.00  0.00           K
END
