# Supplementary material for: Can We Ever Develop an Ideal RNA Force Field? Lessons Learned from Simulations of the UUCG RNA Tetraloop and Other Systems
Source: J Chem Theory Comput. 2025 Jan 15;21(8):4183–202. doi: 10.1021/acs.jctc.4c01357 (PMC12020377; doi:10.1021/acs.jctc.4c01357)
Supplement: Supplementary file 2 — ct4c01357_si_002.zip [file ct4c01357_si_002.zip › pdbs-GQs/figureS28bottom.pdb]

ATOM      1 HO5' DA5 X   1       0.735 -10.655   3.830  0.00  0.00           H
ATOM      2  O5' DA5 X   1       0.947 -11.146   4.620  0.00  0.00           O
ATOM      3  C5' DA5 X   1       1.261 -12.398   4.099  0.00  0.00           C
ATOM      4  H5' DA5 X   1       0.364 -12.975   3.880  0.00  0.00           H
ATOM      5 H5'' DA5 X   1       1.742 -13.050   4.833  0.00  0.00           H
ATOM      6  C4' DA5 X   1       2.104 -12.405   2.817  0.00  0.00           C
ATOM      7  H4' DA5 X   1       2.277 -13.396   2.398  0.00  0.00           H
ATOM      8  O4' DA5 X   1       1.463 -11.485   1.853  0.00  0.00           O
ATOM      9  C1' DA5 X   1       2.561 -10.784   1.201  0.00  0.00           C
ATOM     10  H1' DA5 X   1       3.049 -11.474   0.515  0.00  0.00           H
ATOM     11  N9  DA5 X   1       1.820  -9.611   0.563  0.00  0.00           N
ATOM     12  C8  DA5 X   1       1.815  -9.164  -0.714  0.00  0.00           C
ATOM     13  H8  DA5 X   1       2.525  -9.584  -1.412  0.00  0.00           H
ATOM     14  N7  DA5 X   1       0.884  -8.244  -0.985  0.00  0.00           N
ATOM     15  C5  DA5 X   1       0.287  -8.048   0.263  0.00  0.00           C
ATOM     16  C6  DA5 X   1      -0.794  -7.250   0.823  0.00  0.00           C
ATOM     17  N6  DA5 X   1      -1.438  -6.366   0.028  0.00  0.00           N
ATOM     18  H61 DA5 X   1      -2.145  -5.787   0.467  0.00  0.00           H
ATOM     19  H62 DA5 X   1      -1.278  -6.383  -0.968  0.00  0.00           H
ATOM     20  N1  DA5 X   1      -1.190  -7.298   2.076  0.00  0.00           N
ATOM     21  C2  DA5 X   1      -0.486  -8.173   2.812  0.00  0.00           C
ATOM     22  H2  DA5 X   1      -0.723  -8.122   3.872  0.00  0.00           H
ATOM     23  N3  DA5 X   1       0.524  -8.984   2.536  0.00  0.00           N
ATOM     24  C4  DA5 X   1       0.899  -8.817   1.234  0.00  0.00           C
ATOM     25  C3' DA5 X   1       3.470 -11.733   3.058  0.00  0.00           C
ATOM     26  H3' DA5 X   1       3.732 -11.708   4.113  0.00  0.00           H
ATOM     27  C2' DA5 X   1       3.391 -10.434   2.385  0.00  0.00           C
ATOM     28  H2' DA5 X   1       2.951  -9.638   2.985  0.00  0.00           H
ATOM     29 H2'' DA5 X   1       4.394 -10.169   2.049  0.00  0.00           H
ATOM     30  O3' DA5 X   1       4.334 -12.619   2.412  0.00  0.00           O
ATOM     31  P   DG  X   2       5.861 -12.841   2.771  0.00  0.00           P
ATOM     32  OP1 DG  X   2       6.058 -14.303   2.680  0.00  0.00           O
ATOM     33  OP2 DG  X   2       6.093 -12.050   4.050  0.00  0.00           O
ATOM     34  O5' DG  X   2       6.752 -12.101   1.664  0.00  0.00           O
ATOM     35  C5' DG  X   2       6.381 -12.104   0.257  0.00  0.00           C
ATOM     36  H5' DG  X   2       5.360 -12.461   0.134  0.00  0.00           H
ATOM     37 H5'' DG  X   2       7.001 -12.774  -0.341  0.00  0.00           H
ATOM     38  C4' DG  X   2       6.451 -10.690  -0.246  0.00  0.00           C
ATOM     39  H4' DG  X   2       6.404 -10.784  -1.333  0.00  0.00           H
ATOM     40  O4' DG  X   2       5.239  -9.890   0.094  0.00  0.00           O
ATOM     41  C1' DG  X   2       5.635  -8.534  -0.066  0.00  0.00           C
ATOM     42  H1' DG  X   2       5.749  -8.246  -1.111  0.00  0.00           H
ATOM     43  N9  DG  X   2       4.712  -7.638   0.593  0.00  0.00           N
ATOM     44  C8  DG  X   2       4.498  -7.423   1.936  0.00  0.00           C
ATOM     45  H8  DG  X   2       4.972  -7.903   2.782  0.00  0.00           H
ATOM     46  N7  DG  X   2       3.443  -6.672   2.208  0.00  0.00           N
ATOM     47  C5  DG  X   2       3.044  -6.262   0.936  0.00  0.00           C
ATOM     48  C6  DG  X   2       2.018  -5.264   0.596  0.00  0.00           C
ATOM     49  O6  DG  X   2       1.234  -4.639   1.311  0.00  0.00           O
ATOM     50  N1  DG  X   2       1.988  -5.018  -0.741  0.00  0.00           N
ATOM     51  H1  DG  X   2       1.236  -4.492  -1.145  0.00  0.00           H
ATOM     52  C2  DG  X   2       2.642  -5.766  -1.661  0.00  0.00           C
ATOM     53  N2  DG  X   2       2.568  -5.428  -2.951  0.00  0.00           N
ATOM     54  H21 DG  X   2       2.019  -4.620  -3.181  0.00  0.00           H
ATOM     55  H22 DG  X   2       3.317  -5.859  -3.470  0.00  0.00           H
ATOM     56  N3  DG  X   2       3.695  -6.537  -1.379  0.00  0.00           N
ATOM     57  C4  DG  X   2       3.824  -6.803   0.018  0.00  0.00           C
ATOM     58  C3' DG  X   2       7.646  -9.894   0.202  0.00  0.00           C
ATOM     59  H3' DG  X   2       8.133 -10.464   1.001  0.00  0.00           H
ATOM     60  C2' DG  X   2       7.064  -8.611   0.618  0.00  0.00           C
ATOM     61  H2' DG  X   2       6.973  -8.614   1.704  0.00  0.00           H
ATOM     62 H2'' DG  X   2       7.759  -7.796   0.399  0.00  0.00           H
ATOM     63  O3' DG  X   2       8.540  -9.746  -0.887  0.00  0.00           O
ATOM     64  P   DG  X   3       9.864  -8.853  -0.806  0.00  0.00           P
ATOM     65  OP1 DG  X   3      10.695  -9.263  -1.950  0.00  0.00           O
ATOM     66  OP2 DG  X   3      10.475  -8.980   0.501  0.00  0.00           O
ATOM     67  O5' DG  X   3       9.542  -7.318  -1.002  0.00  0.00           O
ATOM     68  C5' DG  X   3       9.331  -6.807  -2.292  0.00  0.00           C
ATOM     69  H5' DG  X   3       8.506  -7.355  -2.756  0.00  0.00           H
ATOM     70 H5'' DG  X   3      10.175  -6.921  -2.970  0.00  0.00           H
ATOM     71  C4' DG  X   3       8.984  -5.342  -2.313  0.00  0.00           C
ATOM     72  H4' DG  X   3       9.049  -5.022  -3.347  0.00  0.00           H
ATOM     73  O4' DG  X   3       7.629  -5.227  -1.834  0.00  0.00           O
ATOM     74  C1' DG  X   3       7.564  -3.996  -1.228  0.00  0.00           C
ATOM     75  H1' DG  X   3       7.551  -3.266  -2.033  0.00  0.00           H
ATOM     76  N9  DG  X   3       6.300  -3.867  -0.536  0.00  0.00           N
ATOM     77  C8  DG  X   3       6.134  -4.060   0.817  0.00  0.00           C
ATOM     78  H8  DG  X   3       6.844  -4.604   1.429  0.00  0.00           H
ATOM     79  N7  DG  X   3       5.005  -3.608   1.277  0.00  0.00           N
ATOM     80  C5  DG  X   3       4.381  -3.129   0.092  0.00  0.00           C
ATOM     81  C6  DG  X   3       3.200  -2.330  -0.129  0.00  0.00           C
ATOM     82  O6  DG  X   3       2.407  -1.944   0.640  0.00  0.00           O
ATOM     83  N1  DG  X   3       3.024  -1.889  -1.359  0.00  0.00           N
ATOM     84  H1  DG  X   3       2.182  -1.359  -1.516  0.00  0.00           H
ATOM     85  C2  DG  X   3       3.806  -2.279  -2.410  0.00  0.00           C
ATOM     86  N2  DG  X   3       3.375  -2.022  -3.594  0.00  0.00           N
ATOM     87  H21 DG  X   3       2.710  -1.289  -3.803  0.00  0.00           H
ATOM     88  H22 DG  X   3       3.810  -2.494  -4.377  0.00  0.00           H
ATOM     89  N3  DG  X   3       4.864  -2.984  -2.264  0.00  0.00           N
ATOM     90  C4  DG  X   3       5.105  -3.367  -1.029  0.00  0.00           C
ATOM     91  C3' DG  X   3       9.834  -4.468  -1.487  0.00  0.00           C
ATOM     92  H3' DG  X   3      10.717  -4.984  -1.107  0.00  0.00           H
ATOM     93  C2' DG  X   3       8.901  -3.956  -0.467  0.00  0.00           C
ATOM     94  H2' DG  X   3       8.819  -4.748   0.267  0.00  0.00           H
ATOM     95 H2'' DG  X   3       9.056  -2.986   0.018  0.00  0.00           H
ATOM     96  O3' DG  X   3      10.302  -3.354  -2.262  0.00  0.00           O
ATOM     97  P   DG  X   4      11.747  -3.347  -2.764  0.00  0.00           P
ATOM     98  OP1 DG  X   4      12.249  -4.757  -3.040  0.00  0.00           O
ATOM     99  OP2 DG  X   4      12.489  -2.442  -1.941  0.00  0.00           O
ATOM    100  O5' DG  X   4      11.551  -2.652  -4.269  0.00  0.00           O
ATOM    101  C5' DG  X   4      10.733  -3.241  -5.269  0.00  0.00           C
ATOM    102  H5' DG  X   4      10.147  -4.063  -4.844  0.00  0.00           H
ATOM    103 H5'' DG  X   4      11.469  -3.585  -6.001  0.00  0.00           H
ATOM    104  C4' DG  X   4       9.724  -2.288  -5.821  0.00  0.00           C
ATOM    105  H4' DG  X   4       9.304  -2.664  -6.754  0.00  0.00           H
ATOM    106  O4' DG  X   4       8.640  -2.163  -4.887  0.00  0.00           O
ATOM    107  C1' DG  X   4       8.477  -0.777  -4.589  0.00  0.00           C
ATOM    108  H1' DG  X   4       7.972  -0.317  -5.433  0.00  0.00           H
ATOM    109  N9  DG  X   4       7.837  -0.488  -3.293  0.00  0.00           N
ATOM    110  C8  DG  X   4       8.367  -0.762  -2.059  0.00  0.00           C
ATOM    111  H8  DG  X   4       9.372  -1.125  -1.894  0.00  0.00           H
ATOM    112  N7  DG  X   4       7.528  -0.590  -1.077  0.00  0.00           N
ATOM    113  C5  DG  X   4       6.397  -0.047  -1.713  0.00  0.00           C
ATOM    114  C6  DG  X   4       5.127   0.524  -1.198  0.00  0.00           C
ATOM    115  O6  DG  X   4       4.645   0.645  -0.052  0.00  0.00           O
ATOM    116  N1  DG  X   4       4.396   1.179  -2.132  0.00  0.00           N
ATOM    117  H1  DG  X   4       3.549   1.636  -1.844  0.00  0.00           H
ATOM    118  C2  DG  X   4       4.655   1.148  -3.432  0.00  0.00           C
ATOM    119  N2  DG  X   4       3.926   1.834  -4.256  0.00  0.00           N
ATOM    120  H21 DG  X   4       3.098   2.278  -3.886  0.00  0.00           H
ATOM    121  H22 DG  X   4       4.402   2.013  -5.129  0.00  0.00           H
ATOM    122  N3  DG  X   4       5.762   0.675  -4.021  0.00  0.00           N
ATOM    123  C4  DG  X   4       6.624   0.164  -3.067  0.00  0.00           C
ATOM    124  C3' DG  X   4      10.287  -0.857  -6.064  0.00  0.00           C
ATOM    125  H3' DG  X   4      11.361  -0.980  -6.177  0.00  0.00           H
ATOM    126  C2' DG  X   4       9.885  -0.087  -4.771  0.00  0.00           C
ATOM    127  H2' DG  X   4      10.554  -0.386  -3.953  0.00  0.00           H
ATOM    128 H2'' DG  X   4       9.879   1.000  -4.805  0.00  0.00           H
ATOM    129  O3' DG  X   4       9.692  -0.384  -7.241  0.00  0.00           O
ATOM    130  P   DT  X   5      10.547  -0.360  -8.575  0.00  0.00           P
ATOM    131  OP1 DT  X   5      11.960  -0.121  -8.314  0.00  0.00           O
ATOM    132  OP2 DT  X   5       9.909   0.592  -9.537  0.00  0.00           O
ATOM    133  O5' DT  X   5      10.348  -1.763  -9.292  0.00  0.00           O
ATOM    134  C5' DT  X   5      11.233  -2.886  -9.018  0.00  0.00           C
ATOM    135  H5' DT  X   5      11.506  -2.724  -7.982  0.00  0.00           H
ATOM    136 H5'' DT  X   5      12.066  -2.879  -9.723  0.00  0.00           H
ATOM    137  C4' DT  X   5      10.523  -4.283  -9.068  0.00  0.00           C
ATOM    138  H4' DT  X   5      11.308  -5.018  -8.877  0.00  0.00           H
ATOM    139  O4' DT  X   5       9.481  -4.385  -8.117  0.00  0.00           O
ATOM    140  C1' DT  X   5       8.317  -4.660  -8.838  0.00  0.00           C
ATOM    141  H1' DT  X   5       8.005  -5.700  -8.860  0.00  0.00           H
ATOM    142  N1  DT  X   5       7.191  -4.039  -8.103  0.00  0.00           N
ATOM    143  C6  DT  X   5       6.977  -2.674  -8.063  0.00  0.00           C
ATOM    144  H6  DT  X   5       7.746  -2.063  -8.514  0.00  0.00           H
ATOM    145  C5  DT  X   5       5.822  -2.171  -7.485  0.00  0.00           C
ATOM    146  C7  DT  X   5       5.714  -0.726  -7.474  0.00  0.00           C
ATOM    147  H71 DT  X   5       6.644  -0.240  -7.755  0.00  0.00           H
ATOM    148  H72 DT  X   5       4.860  -0.484  -8.116  0.00  0.00           H
ATOM    149  H73 DT  X   5       5.422  -0.349  -6.488  0.00  0.00           H
ATOM    150  C4  DT  X   5       4.812  -3.030  -7.046  0.00  0.00           C
ATOM    151  O4  DT  X   5       3.727  -2.659  -6.660  0.00  0.00           O
ATOM    152  N3  DT  X   5       5.091  -4.345  -7.009  0.00  0.00           N
ATOM    153  H3  DT  X   5       4.424  -5.049  -6.723  0.00  0.00           H
ATOM    154  C2  DT  X   5       6.332  -4.897  -7.431  0.00  0.00           C
ATOM    155  O2  DT  X   5       6.474  -6.034  -7.219  0.00  0.00           O
ATOM    156  C3' DT  X   5       9.974  -4.511 -10.420  0.00  0.00           C
ATOM    157  H3' DT  X   5      10.582  -4.047 -11.194  0.00  0.00           H
ATOM    158  C2' DT  X   5       8.552  -4.087 -10.260  0.00  0.00           C
ATOM    159  H2' DT  X   5       8.303  -3.035 -10.349  0.00  0.00           H
ATOM    160 H2'' DT  X   5       7.834  -4.430 -11.006  0.00  0.00           H
ATOM    161  O3' DT  X   5       9.949  -5.865 -10.733  0.00  0.00           O
ATOM    162  P   DT  X   6       9.539  -6.497 -12.104  0.00  0.00           P
ATOM    163  OP1 DT  X   6       9.991  -7.906 -12.187  0.00  0.00           O
ATOM    164  OP2 DT  X   6       9.999  -5.481 -13.113  0.00  0.00           O
ATOM    165  O5' DT  X   6       7.995  -6.491 -12.194  0.00  0.00           O
ATOM    166  C5' DT  X   6       7.218  -7.319 -11.400  0.00  0.00           C
ATOM    167  H5' DT  X   6       7.653  -7.393 -10.401  0.00  0.00           H
ATOM    168 H5'' DT  X   6       7.361  -8.315 -11.799  0.00  0.00           H
ATOM    169  C4' DT  X   6       5.784  -6.921 -11.305  0.00  0.00           C
ATOM    170  H4' DT  X   6       5.321  -7.712 -10.713  0.00  0.00           H
ATOM    171  O4' DT  X   6       5.663  -5.643 -10.779  0.00  0.00           O
ATOM    172  C1' DT  X   6       4.598  -5.023 -11.458  0.00  0.00           C
ATOM    173  H1' DT  X   6       3.642  -5.453 -11.177  0.00  0.00           H
ATOM    174  N1  DT  X   6       4.594  -3.531 -11.186  0.00  0.00           N
ATOM    175  C6  DT  X   6       5.534  -2.664 -11.658  0.00  0.00           C
ATOM    176  H6  DT  X   6       6.399  -3.024 -12.187  0.00  0.00           H
ATOM    177  C5  DT  X   6       5.401  -1.275 -11.400  0.00  0.00           C
ATOM    178  C7  DT  X   6       6.537  -0.345 -11.904  0.00  0.00           C
ATOM    179  H71 DT  X   6       7.175  -0.919 -12.581  0.00  0.00           H
ATOM    180  H72 DT  X   6       6.225   0.536 -12.463  0.00  0.00           H
ATOM    181  H73 DT  X   6       7.015   0.003 -10.991  0.00  0.00           H
ATOM    182  C4  DT  X   6       4.260  -0.731 -10.686  0.00  0.00           C
ATOM    183  O4  DT  X   6       4.039   0.426 -10.375  0.00  0.00           O
ATOM    184  N3  DT  X   6       3.442  -1.700 -10.199  0.00  0.00           N
ATOM    185  H3  DT  X   6       2.548  -1.460  -9.795  0.00  0.00           H
ATOM    186  C2  DT  X   6       3.493  -3.105 -10.455  0.00  0.00           C
ATOM    187  O2  DT  X   6       2.628  -3.782  -9.958  0.00  0.00           O
ATOM    188  C3' DT  X   6       5.118  -6.851 -12.648  0.00  0.00           C
ATOM    189  H3' DT  X   6       5.824  -7.198 -13.392  0.00  0.00           H
ATOM    190  C2' DT  X   6       4.784  -5.350 -12.891  0.00  0.00           C
ATOM    191  H2' DT  X   6       5.593  -4.744 -13.310  0.00  0.00           H
ATOM    192 H2'' DT  X   6       3.830  -5.109 -13.353  0.00  0.00           H
ATOM    193  O3' DT  X   6       4.053  -7.779 -12.508  0.00  0.00           O
ATOM    194  P   DA  X   7       2.978  -8.061 -13.629  0.00  0.00           P
ATOM    195  OP1 DA  X   7       2.126  -9.088 -13.047  0.00  0.00           O
ATOM    196  OP2 DA  X   7       3.622  -8.298 -14.892  0.00  0.00           O
ATOM    197  O5' DA  X   7       2.130  -6.709 -13.647  0.00  0.00           O
ATOM    198  C5' DA  X   7       1.303  -6.378 -12.577  0.00  0.00           C
ATOM    199  H5' DA  X   7       1.833  -6.660 -11.671  0.00  0.00           H
ATOM    200 H5'' DA  X   7       0.430  -7.027 -12.653  0.00  0.00           H
ATOM    201  C4' DA  X   7       0.889  -4.876 -12.596  0.00  0.00           C
ATOM    202  H4' DA  X   7       0.508  -4.737 -11.591  0.00  0.00           H
ATOM    203  O4' DA  X   7       1.848  -3.886 -12.736  0.00  0.00           O
ATOM    204  C1' DA  X   7       1.141  -2.663 -13.158  0.00  0.00           C
ATOM    205  H1' DA  X   7       0.612  -2.249 -12.294  0.00  0.00           H
ATOM    206  N9  DA  X   7       2.110  -1.560 -13.575  0.00  0.00           N
ATOM    207  C8  DA  X   7       2.156  -0.197 -13.128  0.00  0.00           C
ATOM    208  H8  DA  X   7       1.448   0.252 -12.450  0.00  0.00           H
ATOM    209  N7  DA  X   7       3.226   0.411 -13.549  0.00  0.00           N
ATOM    210  C5  DA  X   7       3.816  -0.525 -14.364  0.00  0.00           C
ATOM    211  C6  DA  X   7       4.960  -0.514 -15.165  0.00  0.00           C
ATOM    212  N6  DA  X   7       5.811   0.499 -15.288  0.00  0.00           N
ATOM    213  H61 DA  X   7       6.563   0.487 -15.960  0.00  0.00           H
ATOM    214  H62 DA  X   7       5.610   1.400 -14.885  0.00  0.00           H
ATOM    215  N1  DA  X   7       5.403  -1.530 -15.866  0.00  0.00           N
ATOM    216  C2  DA  X   7       4.699  -2.717 -15.690  0.00  0.00           C
ATOM    217  H2  DA  X   7       4.964  -3.558 -16.304  0.00  0.00           H
ATOM    218  N3  DA  X   7       3.614  -2.864 -15.018  0.00  0.00           N
ATOM    219  C4  DA  X   7       3.250  -1.739 -14.335  0.00  0.00           C
ATOM    220  C3' DA  X   7      -0.225  -4.496 -13.687  0.00  0.00           C
ATOM    221  H3' DA  X   7      -0.079  -5.329 -14.377  0.00  0.00           H
ATOM    222  C2' DA  X   7       0.192  -3.135 -14.233  0.00  0.00           C
ATOM    223  H2' DA  X   7       0.829  -3.203 -15.115  0.00  0.00           H
ATOM    224 H2'' DA  X   7      -0.606  -2.433 -14.448  0.00  0.00           H
ATOM    225  O3' DA  X   7      -1.542  -4.276 -13.283  0.00  0.00           O
ATOM    226  P   DG  X   8      -2.170  -4.860 -11.974  0.00  0.00           P
ATOM    227  OP1 DG  X   8      -1.532  -6.208 -11.659  0.00  0.00           O
ATOM    228  OP2 DG  X   8      -3.608  -4.649 -11.978  0.00  0.00           O
ATOM    229  O5' DG  X   8      -1.570  -3.985 -10.758  0.00  0.00           O
ATOM    230  C5' DG  X   8      -2.155  -2.738 -10.410  0.00  0.00           C
ATOM    231  H5' DG  X   8      -3.207  -2.846 -10.132  0.00  0.00           H
ATOM    232 H5'' DG  X   8      -2.149  -2.148 -11.326  0.00  0.00           H
ATOM    233  C4' DG  X   8      -1.349  -2.044  -9.401  0.00  0.00           C
ATOM    234  H4' DG  X   8      -1.701  -1.017  -9.276  0.00  0.00           H
ATOM    235  O4' DG  X   8      -1.437  -2.520  -8.085  0.00  0.00           O
ATOM    236  C1' DG  X   8      -0.479  -1.814  -7.293  0.00  0.00           C
ATOM    237  H1' DG  X   8      -0.800  -0.782  -7.133  0.00  0.00           H
ATOM    238  N9  DG  X   8      -0.347  -2.559  -6.025  0.00  0.00           N
ATOM    239  C8  DG  X   8       0.675  -3.344  -5.783  0.00  0.00           C
ATOM    240  H8  DG  X   8       1.363  -3.655  -6.557  0.00  0.00           H
ATOM    241  N7  DG  X   8       0.728  -3.691  -4.464  0.00  0.00           N
ATOM    242  C5  DG  X   8      -0.399  -2.965  -3.881  0.00  0.00           C
ATOM    243  C6  DG  X   8      -0.799  -2.806  -2.523  0.00  0.00           C
ATOM    244  O6  DG  X   8      -0.359  -3.333  -1.503  0.00  0.00           O
ATOM    245  N1  DG  X   8      -1.800  -1.879  -2.297  0.00  0.00           N
ATOM    246  H1  DG  X   8      -2.161  -1.624  -1.395  0.00  0.00           H
ATOM    247  C2  DG  X   8      -2.252  -1.248  -3.437  0.00  0.00           C
ATOM    248  N2  DG  X   8      -3.331  -0.547  -3.252  0.00  0.00           N
ATOM    249  H21 DG  X   8      -3.697  -0.353  -2.332  0.00  0.00           H
ATOM    250  H22 DG  X   8      -3.827  -0.220  -4.064  0.00  0.00           H
ATOM    251  N3  DG  X   8      -2.021  -1.384  -4.684  0.00  0.00           N
ATOM    252  C4  DG  X   8      -0.983  -2.217  -4.859  0.00  0.00           C
ATOM    253  C3' DG  X   8       0.137  -1.887  -9.722  0.00  0.00           C
ATOM    254  H3' DG  X   8       0.612  -2.744 -10.206  0.00  0.00           H
ATOM    255  C2' DG  X   8       0.684  -1.821  -8.317  0.00  0.00           C
ATOM    256  H2' DG  X   8       1.202  -2.768  -8.167  0.00  0.00           H
ATOM    257 H2'' DG  X   8       1.399  -1.014  -8.204  0.00  0.00           H
ATOM    258  O3' DG  X   8       0.624  -0.666 -10.366  0.00  0.00           O
ATOM    259  P   DG  X   9      -0.123   0.692 -10.497  0.00  0.00           P
ATOM    260  OP1 DG  X   9      -1.264   0.456 -11.374  0.00  0.00           O
ATOM    261  OP2 DG  X   9       0.875   1.787 -10.797  0.00  0.00           O
ATOM    262  O5' DG  X   9      -0.677   0.930  -9.014  0.00  0.00           O
ATOM    263  C5' DG  X   9      -1.620   1.960  -8.863  0.00  0.00           C
ATOM    264  H5' DG  X   9      -2.617   1.515  -8.936  0.00  0.00           H
ATOM    265 H5'' DG  X   9      -1.600   2.597  -9.738  0.00  0.00           H
ATOM    266  C4' DG  X   9      -1.478   2.875  -7.764  0.00  0.00           C
ATOM    267  H4' DG  X   9      -2.329   3.550  -7.743  0.00  0.00           H
ATOM    268  O4' DG  X   9      -1.407   2.124  -6.522  0.00  0.00           O
ATOM    269  C1' DG  X   9      -0.348   2.711  -5.829  0.00  0.00           C
ATOM    270  H1' DG  X   9      -0.732   3.584  -5.293  0.00  0.00           H
ATOM    271  N9  DG  X   9      -0.037   1.562  -4.904  0.00  0.00           N
ATOM    272  C8  DG  X   9       0.930   0.586  -4.978  0.00  0.00           C
ATOM    273  H8  DG  X   9       1.446   0.499  -5.925  0.00  0.00           H
ATOM    274  N7  DG  X   9       1.255   0.126  -3.783  0.00  0.00           N
ATOM    275  C5  DG  X   9       0.254   0.662  -2.917  0.00  0.00           C
ATOM    276  C6  DG  X   9      -0.024   0.444  -1.535  0.00  0.00           C
ATOM    277  O6  DG  X   9       0.522  -0.261  -0.681  0.00  0.00           O
ATOM    278  N1  DG  X   9      -1.070   1.184  -1.052  0.00  0.00           N
ATOM    279  H1  DG  X   9      -1.315   1.012  -0.082  0.00  0.00           H
ATOM    280  C2  DG  X   9      -1.834   2.062  -1.810  0.00  0.00           C
ATOM    281  N2  DG  X   9      -2.845   2.735  -1.223  0.00  0.00           N
ATOM    282  H21 DG  X   9      -3.222   2.533  -0.313  0.00  0.00           H
ATOM    283  H22 DG  X   9      -3.410   3.341  -1.805  0.00  0.00           H
ATOM    284  N3  DG  X   9      -1.582   2.336  -3.084  0.00  0.00           N
ATOM    285  C4  DG  X   9      -0.497   1.582  -3.593  0.00  0.00           C
ATOM    286  C3' DG  X   9      -0.195   3.638  -7.888  0.00  0.00           C
ATOM    287  H3' DG  X   9       0.206   3.632  -8.903  0.00  0.00           H
ATOM    288  C2' DG  X   9       0.682   2.933  -6.937  0.00  0.00           C
ATOM    289  H2' DG  X   9       1.014   2.042  -7.472  0.00  0.00           H
ATOM    290 H2'' DG  X   9       1.525   3.585  -6.732  0.00  0.00           H
ATOM    291  O3' DG  X   9      -0.334   4.948  -7.382  0.00  0.00           O
ATOM    292  P   DG  X  10      -0.794   6.122  -8.367  0.00  0.00           P
ATOM    293  OP1 DG  X  10      -2.231   5.832  -8.628  0.00  0.00           O
ATOM    294  OP2 DG  X  10       0.196   6.335  -9.393  0.00  0.00           O
ATOM    295  O5' DG  X  10      -0.559   7.467  -7.435  0.00  0.00           O
ATOM    296  C5' DG  X  10      -1.653   7.856  -6.588  0.00  0.00           C
ATOM    297  H5' DG  X  10      -2.338   7.040  -6.369  0.00  0.00           H
ATOM    298 H5'' DG  X  10      -2.234   8.631  -7.102  0.00  0.00           H
ATOM    299  C4' DG  X  10      -1.003   8.349  -5.266  0.00  0.00           C
ATOM    300  H4' DG  X  10      -1.789   8.819  -4.679  0.00  0.00           H
ATOM    301  O4' DG  X  10      -0.604   7.158  -4.496  0.00  0.00           O
ATOM    302  C1' DG  X  10       0.606   7.508  -3.861  0.00  0.00           C
ATOM    303  H1' DG  X  10       0.346   8.031  -2.944  0.00  0.00           H
ATOM    304  N9  DG  X  10       1.247   6.207  -3.527  0.00  0.00           N
ATOM    305  C8  DG  X  10       2.009   5.292  -4.295  0.00  0.00           C
ATOM    306  H8  DG  X  10       2.169   5.418  -5.351  0.00  0.00           H
ATOM    307  N7  DG  X  10       2.284   4.187  -3.580  0.00  0.00           N
ATOM    308  C5  DG  X  10       1.776   4.501  -2.237  0.00  0.00           C
ATOM    309  C6  DG  X  10       1.621   3.673  -1.056  0.00  0.00           C
ATOM    310  O6  DG  X  10       2.056   2.563  -0.834  0.00  0.00           O
ATOM    311  N1  DG  X  10       0.861   4.220  -0.049  0.00  0.00           N
ATOM    312  H1  DG  X  10       0.820   3.696   0.817  0.00  0.00           H
ATOM    313  C2  DG  X  10       0.207   5.361  -0.200  0.00  0.00           C
ATOM    314  N2  DG  X  10      -0.617   5.728   0.754  0.00  0.00           N
ATOM    315  H21 DG  X  10      -0.825   5.121   1.538  0.00  0.00           H
ATOM    316  H22 DG  X  10      -1.069   6.626   0.737  0.00  0.00           H
ATOM    317  N3  DG  X  10       0.290   6.159  -1.320  0.00  0.00           N
ATOM    318  C4  DG  X  10       1.130   5.606  -2.274  0.00  0.00           C
ATOM    319  C3' DG  X  10       0.186   9.318  -5.374  0.00  0.00           C
ATOM    320  H3' DG  X  10       0.389   9.739  -6.363  0.00  0.00           H
ATOM    321  C2' DG  X  10       1.349   8.413  -4.917  0.00  0.00           C
ATOM    322  H2' DG  X  10       1.689   7.749  -5.716  0.00  0.00           H
ATOM    323 H2'' DG  X  10       2.137   8.869  -4.328  0.00  0.00           H
ATOM    324  O3' DG  X  10       0.033  10.320  -4.379  0.00  0.00           O
ATOM    325  P   DT  X  11       0.166  11.905  -4.810  0.00  0.00           P
ATOM    326  OP1 DT  X  11       1.078  11.885  -5.967  0.00  0.00           O
ATOM    327  OP2 DT  X  11       0.494  12.634  -3.554  0.00  0.00           O
ATOM    328  O5' DT  X  11      -1.257  12.300  -5.268  0.00  0.00           O
ATOM    329  C5' DT  X  11      -2.372  12.024  -4.379  0.00  0.00           C
ATOM    330  H5' DT  X  11      -2.420  12.835  -3.651  0.00  0.00           H
ATOM    331 H5'' DT  X  11      -2.109  11.156  -3.762  0.00  0.00           H
ATOM    332  C4' DT  X  11      -3.717  11.876  -5.087  0.00  0.00           C
ATOM    333  H4' DT  X  11      -3.639  11.079  -5.829  0.00  0.00           H
ATOM    334  O4' DT  X  11      -4.772  11.734  -4.087  0.00  0.00           O
ATOM    335  C1' DT  X  11      -5.470  12.940  -4.257  0.00  0.00           C
ATOM    336  H1' DT  X  11      -6.337  12.760  -4.897  0.00  0.00           H
ATOM    337  N1  DT  X  11      -5.984  13.305  -2.905  0.00  0.00           N
ATOM    338  C6  DT  X  11      -5.055  13.776  -1.982  0.00  0.00           C
ATOM    339  H6  DT  X  11      -4.078  14.088  -2.321  0.00  0.00           H
ATOM    340  C5  DT  X  11      -5.317  13.893  -0.680  0.00  0.00           C
ATOM    341  C7  DT  X  11      -4.157  14.236   0.220  0.00  0.00           C
ATOM    342  H71 DT  X  11      -3.581  15.066  -0.169  0.00  0.00           H
ATOM    343  H72 DT  X  11      -4.612  14.450   1.189  0.00  0.00           H
ATOM    344  H73 DT  X  11      -3.587  13.310   0.338  0.00  0.00           H
ATOM    345  C4  DT  X  11      -6.657  13.558  -0.189  0.00  0.00           C
ATOM    346  O4  DT  X  11      -7.099  13.818   0.929  0.00  0.00           O
ATOM    347  N3  DT  X  11      -7.442  12.880  -1.083  0.00  0.00           N
ATOM    348  H3  DT  X  11      -8.391  12.673  -0.820  0.00  0.00           H
ATOM    349  C2  DT  X  11      -7.178  12.786  -2.441  0.00  0.00           C
ATOM    350  O2  DT  X  11      -8.065  12.215  -3.101  0.00  0.00           O
ATOM    351  C3' DT  X  11      -3.974  13.085  -6.008  0.00  0.00           C
ATOM    352  H3' DT  X  11      -3.082  13.595  -6.366  0.00  0.00           H
ATOM    353  C2' DT  X  11      -4.677  13.986  -4.951  0.00  0.00           C
ATOM    354  H2' DT  X  11      -3.913  14.388  -4.278  0.00  0.00           H
ATOM    355 H2'' DT  X  11      -5.141  14.844  -5.427  0.00  0.00           H
ATOM    356  O3' DT  X  11      -4.874  12.861  -7.066  0.00  0.00           O
ATOM    357  P   DT  X  12      -4.465  11.923  -8.374  0.00  0.00           P
ATOM    358  OP1 DT  X  12      -3.000  12.184  -8.653  0.00  0.00           O
ATOM    359  OP2 DT  X  12      -5.478  12.184  -9.402  0.00  0.00           O
ATOM    360  O5' DT  X  12      -4.625  10.384  -8.075  0.00  0.00           O
ATOM    361  C5' DT  X  12      -5.785   9.918  -7.535  0.00  0.00           C
ATOM    362  H5' DT  X  12      -6.459   9.886  -8.390  0.00  0.00           H
ATOM    363 H5'' DT  X  12      -6.018  10.534  -6.666  0.00  0.00           H
ATOM    364  C4' DT  X  12      -5.526   8.476  -7.076  0.00  0.00           C
ATOM    365  H4' DT  X  12      -5.037   7.934  -7.885  0.00  0.00           H
ATOM    366  O4' DT  X  12      -4.547   8.432  -6.123  0.00  0.00           O
ATOM    367  C1' DT  X  12      -4.889   7.393  -5.184  0.00  0.00           C
ATOM    368  H1' DT  X  12      -4.548   6.491  -5.691  0.00  0.00           H
ATOM    369  N1  DT  X  12      -4.119   7.621  -3.901  0.00  0.00           N
ATOM    370  C6  DT  X  12      -4.204   8.848  -3.255  0.00  0.00           C
ATOM    371  H6  DT  X  12      -4.891   9.559  -3.700  0.00  0.00           H
ATOM    372  C5  DT  X  12      -3.467   9.176  -2.158  0.00  0.00           C
ATOM    373  C7  DT  X  12      -3.626  10.488  -1.522  0.00  0.00           C
ATOM    374  H71 DT  X  12      -4.347  11.140  -2.026  0.00  0.00           H
ATOM    375  H72 DT  X  12      -4.063  10.287  -0.549  0.00  0.00           H
ATOM    376  H73 DT  X  12      -2.646  10.965  -1.470  0.00  0.00           H
ATOM    377  C4  DT  X  12      -2.666   8.125  -1.566  0.00  0.00           C
ATOM    378  O4  DT  X  12      -1.943   8.275  -0.586  0.00  0.00           O
ATOM    379  N3  DT  X  12      -2.722   6.898  -2.185  0.00  0.00           N
ATOM    380  H3  DT  X  12      -2.077   6.157  -1.925  0.00  0.00           H
ATOM    381  C2  DT  X  12      -3.378   6.577  -3.341  0.00  0.00           C
ATOM    382  O2  DT  X  12      -3.399   5.404  -3.753  0.00  0.00           O
ATOM    383  C3' DT  X  12      -6.727   7.746  -6.493  0.00  0.00           C
ATOM    384  H3' DT  X  12      -7.600   8.386  -6.541  0.00  0.00           H
ATOM    385  C2' DT  X  12      -6.370   7.437  -5.063  0.00  0.00           C
ATOM    386  H2' DT  X  12      -6.809   8.113  -4.327  0.00  0.00           H
ATOM    387 H2'' DT  X  12      -6.733   6.507  -4.653  0.00  0.00           H
ATOM    388  O3' DT  X  12      -6.827   6.460  -7.223  0.00  0.00           O
ATOM    389  P   DA  X  13      -8.257   5.737  -7.249  0.00  0.00           P
ATOM    390  OP1 DA  X  13      -8.216   4.840  -8.455  0.00  0.00           O
ATOM    391  OP2 DA  X  13      -9.344   6.719  -7.220  0.00  0.00           O
ATOM    392  O5' DA  X  13      -8.397   4.838  -5.978  0.00  0.00           O
ATOM    393  C5' DA  X  13      -7.483   3.828  -5.614  0.00  0.00           C
ATOM    394  H5' DA  X  13      -6.496   3.881  -6.090  0.00  0.00           H
ATOM    395 H5'' DA  X  13      -7.956   2.908  -5.949  0.00  0.00           H
ATOM    396  C4' DA  X  13      -7.348   3.761  -4.071  0.00  0.00           C
ATOM    397  H4' DA  X  13      -6.943   2.787  -3.806  0.00  0.00           H
ATOM    398  O4' DA  X  13      -6.539   4.750  -3.384  0.00  0.00           O
ATOM    399  C1' DA  X  13      -7.224   4.976  -2.137  0.00  0.00           C
ATOM    400  H1' DA  X  13      -7.048   4.024  -1.644  0.00  0.00           H
ATOM    401  N9  DA  X  13      -6.714   6.126  -1.287  0.00  0.00           N
ATOM    402  C8  DA  X  13      -7.342   7.332  -1.228  0.00  0.00           C
ATOM    403  H8  DA  X  13      -8.271   7.515  -1.766  0.00  0.00           H
ATOM    404  N7  DA  X  13      -6.808   8.142  -0.396  0.00  0.00           N
ATOM    405  C5  DA  X  13      -5.749   7.440   0.087  0.00  0.00           C
ATOM    406  C6  DA  X  13      -4.752   7.633   1.148  0.00  0.00           C
ATOM    407  N6  DA  X  13      -4.568   8.711   1.894  0.00  0.00           N
ATOM    408  H61 DA  X  13      -3.867   8.698   2.613  0.00  0.00           H
ATOM    409  H62 DA  X  13      -5.116   9.530   1.690  0.00  0.00           H
ATOM    410  N1  DA  X  13      -3.800   6.715   1.410  0.00  0.00           N
ATOM    411  C2  DA  X  13      -3.870   5.559   0.755  0.00  0.00           C
ATOM    412  H2  DA  X  13      -3.090   4.878   1.054  0.00  0.00           H
ATOM    413  N3  DA  X  13      -4.796   5.120  -0.090  0.00  0.00           N
ATOM    414  C4  DA  X  13      -5.689   6.145  -0.361  0.00  0.00           C
ATOM    415  C3' DA  X  13      -8.682   3.774  -3.320  0.00  0.00           C
ATOM    416  H3' DA  X  13      -9.519   3.835  -4.024  0.00  0.00           H
ATOM    417  C2' DA  X  13      -8.704   4.905  -2.397  0.00  0.00           C
ATOM    418  H2' DA  X  13      -9.040   5.868  -2.783  0.00  0.00           H
ATOM    419 H2'' DA  X  13      -9.314   4.548  -1.568  0.00  0.00           H
ATOM    420  O3' DA  X  13      -8.874   2.589  -2.555  0.00  0.00           O
ATOM    421  P   DG  X  14      -9.251   1.224  -3.359  0.00  0.00           P
ATOM    422  OP1 DG  X  14      -8.137   0.849  -4.242  0.00  0.00           O
ATOM    423  OP2 DG  X  14     -10.622   1.388  -3.897  0.00  0.00           O
ATOM    424  O5' DG  X  14      -9.278   0.106  -2.259  0.00  0.00           O
ATOM    425  C5' DG  X  14     -10.500  -0.253  -1.547  0.00  0.00           C
ATOM    426  H5' DG  X  14     -10.799  -1.256  -1.845  0.00  0.00           H
ATOM    427 H5'' DG  X  14     -11.344   0.375  -1.837  0.00  0.00           H
ATOM    428  C4' DG  X  14     -10.487  -0.213   0.024  0.00  0.00           C
ATOM    429  H4' DG  X  14     -11.478  -0.563   0.326  0.00  0.00           H
ATOM    430  O4' DG  X  14      -9.280  -0.939   0.351  0.00  0.00           O
ATOM    431  C1' DG  X  14      -8.360  -0.068   0.907  0.00  0.00           C
ATOM    432  H1' DG  X  14      -8.329  -0.180   1.996  0.00  0.00           H
ATOM    433  N9  DG  X  14      -6.936  -0.331   0.457  0.00  0.00           N
ATOM    434  C8  DG  X  14      -6.484  -0.201  -0.847  0.00  0.00           C
ATOM    435  H8  DG  X  14      -7.121   0.118  -1.667  0.00  0.00           H
ATOM    436  N7  DG  X  14      -5.195  -0.396  -0.907  0.00  0.00           N
ATOM    437  C5  DG  X  14      -4.831  -0.740   0.423  0.00  0.00           C
ATOM    438  C6  DG  X  14      -3.586  -1.229   0.933  0.00  0.00           C
ATOM    439  O6  DG  X  14      -2.551  -1.463   0.353  0.00  0.00           O
ATOM    440  N1  DG  X  14      -3.660  -1.402   2.243  0.00  0.00           N
ATOM    441  H1  DG  X  14      -2.886  -1.893   2.662  0.00  0.00           H
ATOM    442  C2  DG  X  14      -4.662  -1.267   3.032  0.00  0.00           C
ATOM    443  N2  DG  X  14      -4.417  -1.332   4.310  0.00  0.00           N
ATOM    444  H21 DG  X  14      -3.494  -1.590   4.634  0.00  0.00           H
ATOM    445  H22 DG  X  14      -5.168  -1.055   4.916  0.00  0.00           H
ATOM    446  N3  DG  X  14      -5.937  -0.894   2.679  0.00  0.00           N
ATOM    447  C4  DG  X  14      -5.920  -0.683   1.286  0.00  0.00           C
ATOM    448  C3' DG  X  14     -10.405   1.234   0.442  0.00  0.00           C
ATOM    449  H3' DG  X  14     -10.737   1.993  -0.265  0.00  0.00           H
ATOM    450  C2' DG  X  14      -8.841   1.348   0.527  0.00  0.00           C
ATOM    451  H2' DG  X  14      -8.468   1.765  -0.404  0.00  0.00           H
ATOM    452 H2'' DG  X  14      -8.644   2.090   1.299  0.00  0.00           H
ATOM    453  O3' DG  X  14     -11.066   1.514   1.711  0.00  0.00           O
ATOM    454  P   DG  X  15     -11.239   3.031   2.193  0.00  0.00           P
ATOM    455  OP1 DG  X  15     -12.297   2.964   3.222  0.00  0.00           O
ATOM    456  OP2 DG  X  15     -11.388   3.948   1.038  0.00  0.00           O
ATOM    457  O5' DG  X  15      -9.853   3.310   2.944  0.00  0.00           O
ATOM    458  C5' DG  X  15      -9.467   2.734   4.147  0.00  0.00           C
ATOM    459  H5' DG  X  15      -9.350   1.652   4.122  0.00  0.00           H
ATOM    460 H5'' DG  X  15     -10.149   2.988   4.953  0.00  0.00           H
ATOM    461  C4' DG  X  15      -8.101   3.143   4.768  0.00  0.00           C
ATOM    462  H4' DG  X  15      -8.213   2.873   5.821  0.00  0.00           H
ATOM    463  O4' DG  X  15      -6.979   2.484   4.233  0.00  0.00           O
ATOM    464  C1' DG  X  15      -5.854   3.272   4.211  0.00  0.00           C
ATOM    465  H1' DG  X  15      -5.330   3.314   5.174  0.00  0.00           H
ATOM    466  N9  DG  X  15      -4.808   2.663   3.328  0.00  0.00           N
ATOM    467  C8  DG  X  15      -4.616   2.680   1.872  0.00  0.00           C
ATOM    468  H8  DG  X  15      -5.384   2.992   1.175  0.00  0.00           H
ATOM    469  N7  DG  X  15      -3.449   2.209   1.503  0.00  0.00           N
ATOM    470  C5  DG  X  15      -2.883   1.749   2.629  0.00  0.00           C
ATOM    471  C6  DG  X  15      -1.610   1.097   2.815  0.00  0.00           C
ATOM    472  O6  DG  X  15      -0.741   0.785   2.036  0.00  0.00           O
ATOM    473  N1  DG  X  15      -1.386   0.760   4.154  0.00  0.00           N
ATOM    474  H1  DG  X  15      -0.601   0.139   4.305  0.00  0.00           H
ATOM    475  C2  DG  X  15      -2.172   1.104   5.133  0.00  0.00           C
ATOM    476  N2  DG  X  15      -1.799   0.735   6.334  0.00  0.00           N
ATOM    477  H21 DG  X  15      -0.913   0.272   6.477  0.00  0.00           H
ATOM    478  H22 DG  X  15      -2.349   1.146   7.077  0.00  0.00           H
ATOM    479  N3  DG  X  15      -3.323   1.769   5.075  0.00  0.00           N
ATOM    480  C4  DG  X  15      -3.604   2.149   3.773  0.00  0.00           C
ATOM    481  C3' DG  X  15      -7.813   4.654   4.462  0.00  0.00           C
ATOM    482  H3' DG  X  15      -8.598   5.010   3.793  0.00  0.00           H
ATOM    483  C2' DG  X  15      -6.417   4.669   3.789  0.00  0.00           C
ATOM    484  H2' DG  X  15      -6.525   4.824   2.714  0.00  0.00           H
ATOM    485 H2'' DG  X  15      -5.810   5.519   4.110  0.00  0.00           H
ATOM    486  O3' DG  X  15      -7.860   5.348   5.714  0.00  0.00           O
ATOM    487  P   DG  X  16      -6.854   6.542   6.231  0.00  0.00           P
ATOM    488  OP1 DG  X  16      -7.268   7.033   7.573  0.00  0.00           O
ATOM    489  OP2 DG  X  16      -6.609   7.491   5.134  0.00  0.00           O
ATOM    490  O5' DG  X  16      -5.577   5.677   6.568  0.00  0.00           O
ATOM    491  C5' DG  X  16      -5.475   4.805   7.675  0.00  0.00           C
ATOM    492  H5' DG  X  16      -5.970   3.860   7.459  0.00  0.00           H
ATOM    493 H5'' DG  X  16      -6.091   5.277   8.441  0.00  0.00           H
ATOM    494  C4' DG  X  16      -4.052   4.668   8.270  0.00  0.00           C
ATOM    495  H4' DG  X  16      -4.131   4.041   9.157  0.00  0.00           H
ATOM    496  O4' DG  X  16      -3.238   4.032   7.314  0.00  0.00           O
ATOM    497  C1' DG  X  16      -2.009   4.746   7.081  0.00  0.00           C
ATOM    498  H1' DG  X  16      -1.254   4.520   7.834  0.00  0.00           H
ATOM    499  N9  DG  X  16      -1.340   4.574   5.759  0.00  0.00           N
ATOM    500  C8  DG  X  16      -1.762   4.944   4.535  0.00  0.00           C
ATOM    501  H8  DG  X  16      -2.620   5.525   4.258  0.00  0.00           H
ATOM    502  N7  DG  X  16      -1.023   4.510   3.497  0.00  0.00           N
ATOM    503  C5  DG  X  16       0.006   3.820   4.167  0.00  0.00           C
ATOM    504  C6  DG  X  16       1.170   3.181   3.707  0.00  0.00           C
ATOM    505  O6  DG  X  16       1.593   3.068   2.552  0.00  0.00           O
ATOM    506  N1  DG  X  16       2.045   2.693   4.628  0.00  0.00           N
ATOM    507  H1  DG  X  16       3.012   2.497   4.395  0.00  0.00           H
ATOM    508  C2  DG  X  16       1.746   2.732   5.941  0.00  0.00           C
ATOM    509  N2  DG  X  16       2.622   2.383   6.788  0.00  0.00           N
ATOM    510  H21 DG  X  16       3.417   1.905   6.403  0.00  0.00           H
ATOM    511  H22 DG  X  16       2.524   2.548   7.780  0.00  0.00           H
ATOM    512  N3  DG  X  16       0.583   3.248   6.437  0.00  0.00           N
ATOM    513  C4  DG  X  16      -0.212   3.854   5.556  0.00  0.00           C
ATOM    514  C3' DG  X  16      -3.353   6.046   8.582  0.00  0.00           C
ATOM    515  H3' DG  X  16      -4.159   6.775   8.701  0.00  0.00           H
ATOM    516  C2' DG  X  16      -2.366   6.219   7.388  0.00  0.00           C
ATOM    517  H2' DG  X  16      -2.741   6.805   6.555  0.00  0.00           H
ATOM    518 H2'' DG  X  16      -1.478   6.674   7.827  0.00  0.00           H
ATOM    519  O3' DG  X  16      -2.538   6.076   9.732  0.00  0.00           O
ATOM    520  P   DT  X  17      -3.090   6.337  11.213  0.00  0.00           P
ATOM    521  OP1 DT  X  17      -4.003   7.496  11.093  0.00  0.00           O
ATOM    522  OP2 DT  X  17      -1.883   6.507  12.131  0.00  0.00           O
ATOM    523  O5' DT  X  17      -3.970   5.089  11.704  0.00  0.00           O
ATOM    524  C5' DT  X  17      -5.356   4.928  11.487  0.00  0.00           C
ATOM    525  H5' DT  X  17      -5.618   4.526  10.505  0.00  0.00           H
ATOM    526 H5'' DT  X  17      -5.964   5.759  11.848  0.00  0.00           H
ATOM    527  C4' DT  X  17      -5.926   3.794  12.357  0.00  0.00           C
ATOM    528  H4' DT  X  17      -7.004   3.869  12.429  0.00  0.00           H
ATOM    529  O4' DT  X  17      -5.598   2.463  11.946  0.00  0.00           O
ATOM    530  C1' DT  X  17      -4.724   1.710  12.802  0.00  0.00           C
ATOM    531  H1' DT  X  17      -5.367   0.936  13.201  0.00  0.00           H
ATOM    532  N1  DT  X  17      -3.603   1.173  12.047  0.00  0.00           N
ATOM    533  C6  DT  X  17      -2.809   1.957  11.117  0.00  0.00           C
ATOM    534  H6  DT  X  17      -3.142   2.960  10.898  0.00  0.00           H
ATOM    535  C5  DT  X  17      -1.689   1.522  10.512  0.00  0.00           C
ATOM    536  C7  DT  X  17      -0.873   2.469   9.681  0.00  0.00           C
ATOM    537  H71 DT  X  17      -0.844   2.069   8.666  0.00  0.00           H
ATOM    538  H72 DT  X  17      -1.121   3.532   9.618  0.00  0.00           H
ATOM    539  H73 DT  X  17       0.119   2.453  10.116  0.00  0.00           H
ATOM    540  C4  DT  X  17      -1.252   0.184  10.706  0.00  0.00           C
ATOM    541  O4  DT  X  17      -0.308  -0.326  10.000  0.00  0.00           O
ATOM    542  N3  DT  X  17      -1.958  -0.506  11.656  0.00  0.00           N
ATOM    543  H3  DT  X  17      -1.471  -1.334  11.972  0.00  0.00           H
ATOM    544  C2  DT  X  17      -3.142  -0.131  12.288  0.00  0.00           C
ATOM    545  O2  DT  X  17      -3.725  -0.782  13.118  0.00  0.00           O
ATOM    546  C3' DT  X  17      -5.365   3.791  13.767  0.00  0.00           C
ATOM    547  H3' DT  X  17      -4.893   4.704  14.121  0.00  0.00           H
ATOM    548  C2' DT  X  17      -4.282   2.758  13.890  0.00  0.00           C
ATOM    549  H2' DT  X  17      -3.288   3.153  13.661  0.00  0.00           H
ATOM    550 H2'' DT  X  17      -4.235   2.336  14.886  0.00  0.00           H
ATOM    551  O3' DT  X  17      -6.377   3.417  14.663  0.00  0.00           O
ATOM    552  P   DT  X  18      -6.579   4.054  16.059  0.00  0.00           P
ATOM    553  OP1 DT  X  18      -6.917   5.506  15.937  0.00  0.00           O
ATOM    554  OP2 DT  X  18      -5.535   3.551  17.065  0.00  0.00           O
ATOM    555  O5' DT  X  18      -7.940   3.447  16.558  0.00  0.00           O
ATOM    556  C5' DT  X  18      -9.067   3.527  15.701  0.00  0.00           C
ATOM    557  H5' DT  X  18      -8.759   4.002  14.771  0.00  0.00           H
ATOM    558 H5'' DT  X  18      -9.811   4.159  16.204  0.00  0.00           H
ATOM    559  C4' DT  X  18      -9.600   2.100  15.451  0.00  0.00           C
ATOM    560  H4' DT  X  18      -9.906   1.643  16.389  0.00  0.00           H
ATOM    561  O4' DT  X  18     -10.782   2.237  14.626  0.00  0.00           O
ATOM    562  C1' DT  X  18     -10.536   1.528  13.450  0.00  0.00           C
ATOM    563  H1' DT  X  18     -10.817   0.502  13.683  0.00  0.00           H
ATOM    564  N1  DT  X  18     -11.308   2.048  12.351  0.00  0.00           N
ATOM    565  C6  DT  X  18     -12.220   1.147  11.762  0.00  0.00           C
ATOM    566  H6  DT  X  18     -12.572   0.242  12.215  0.00  0.00           H
ATOM    567  C5  DT  X  18     -12.927   1.605  10.695  0.00  0.00           C
ATOM    568  C7  DT  X  18     -14.094   0.778  10.105  0.00  0.00           C
ATOM    569  H71 DT  X  18     -14.008  -0.180  10.605  0.00  0.00           H
ATOM    570  H72 DT  X  18     -15.025   1.323  10.221  0.00  0.00           H
ATOM    571  H73 DT  X  18     -13.932   0.536   9.051  0.00  0.00           H
ATOM    572  C4  DT  X  18     -12.758   2.997  10.121  0.00  0.00           C
ATOM    573  O4  DT  X  18     -13.336   3.556   9.206  0.00  0.00           O
ATOM    574  N3  DT  X  18     -11.664   3.657  10.683  0.00  0.00           N
ATOM    575  H3  DT  X  18     -11.474   4.544  10.250  0.00  0.00           H
ATOM    576  C2  DT  X  18     -10.982   3.269  11.767  0.00  0.00           C
ATOM    577  O2  DT  X  18     -10.149   4.045  12.120  0.00  0.00           O
ATOM    578  C3' DT  X  18      -8.584   1.227  14.718  0.00  0.00           C
ATOM    579  H3' DT  X  18      -7.571   1.609  14.808  0.00  0.00           H
ATOM    580  C2' DT  X  18      -9.046   1.466  13.213  0.00  0.00           C
ATOM    581  H2' DT  X  18      -8.740   2.432  12.805  0.00  0.00           H
ATOM    582 H2'' DT  X  18      -8.725   0.699  12.512  0.00  0.00           H
ATOM    583  O3' DT  X  18      -8.720  -0.125  15.190  0.00  0.00           O
ATOM    584  P   DA  X  19      -7.421  -1.098  15.150  0.00  0.00           P
ATOM    585  OP1 DA  X  19      -7.755  -2.295  15.916  0.00  0.00           O
ATOM    586  OP2 DA  X  19      -6.231  -0.372  15.558  0.00  0.00           O
ATOM    587  O5' DA  X  19      -7.278  -1.326  13.561  0.00  0.00           O
ATOM    588  C5' DA  X  19      -8.066  -2.301  12.837  0.00  0.00           C
ATOM    589  H5' DA  X  19      -9.133  -2.094  12.931  0.00  0.00           H
ATOM    590 H5'' DA  X  19      -7.986  -3.340  13.163  0.00  0.00           H
ATOM    591  C4' DA  X  19      -7.641  -2.394  11.366  0.00  0.00           C
ATOM    592  H4' DA  X  19      -8.151  -3.279  10.980  0.00  0.00           H
ATOM    593  O4' DA  X  19      -8.206  -1.275  10.777  0.00  0.00           O
ATOM    594  C1' DA  X  19      -7.446  -0.923   9.691  0.00  0.00           C
ATOM    595  H1' DA  X  19      -7.464  -1.667   8.892  0.00  0.00           H
ATOM    596  N9  DA  X  19      -7.863   0.418   9.219  0.00  0.00           N
ATOM    597  C8  DA  X  19      -7.274   1.669   9.411  0.00  0.00           C
ATOM    598  H8  DA  X  19      -6.335   1.749   9.937  0.00  0.00           H
ATOM    599  N7  DA  X  19      -7.980   2.652   9.021  0.00  0.00           N
ATOM    600  C5  DA  X  19      -9.129   2.063   8.454  0.00  0.00           C
ATOM    601  C6  DA  X  19     -10.154   2.552   7.691  0.00  0.00           C
ATOM    602  N6  DA  X  19     -10.478   3.799   7.485  0.00  0.00           N
ATOM    603  H61 DA  X  19     -11.392   3.910   7.069  0.00  0.00           H
ATOM    604  H62 DA  X  19      -9.992   4.508   8.015  0.00  0.00           H
ATOM    605  N1  DA  X  19     -11.021   1.724   7.100  0.00  0.00           N
ATOM    606  C2  DA  X  19     -10.914   0.395   7.309  0.00  0.00           C
ATOM    607  H2  DA  X  19     -11.732  -0.203   6.942  0.00  0.00           H
ATOM    608  N3  DA  X  19      -9.890  -0.234   7.993  0.00  0.00           N
ATOM    609  C4  DA  X  19      -9.004   0.712   8.503  0.00  0.00           C
ATOM    610  C3' DA  X  19      -6.154  -2.353  11.063  0.00  0.00           C
ATOM    611  H3' DA  X  19      -5.533  -2.368  11.962  0.00  0.00           H
ATOM    612  C2' DA  X  19      -6.089  -1.007  10.327  0.00  0.00           C
ATOM    613  H2' DA  X  19      -5.925  -0.195  11.040  0.00  0.00           H
ATOM    614 H2'' DA  X  19      -5.343  -0.969   9.535  0.00  0.00           H
ATOM    615  O3' DA  X  19      -5.801  -3.364  10.103  0.00  0.00           O
ATOM    616  P   DG  X  20      -5.845  -4.959  10.436  0.00  0.00           P
ATOM    617  OP1 DG  X  20      -6.251  -5.670   9.206  0.00  0.00           O
ATOM    618  OP2 DG  X  20      -6.461  -5.272  11.693  0.00  0.00           O
ATOM    619  O5' DG  X  20      -4.268  -5.067  10.561  0.00  0.00           O
ATOM    620  C5' DG  X  20      -3.257  -5.228   9.437  0.00  0.00           C
ATOM    621  H5' DG  X  20      -3.326  -4.310   8.847  0.00  0.00           H
ATOM    622 H5'' DG  X  20      -3.488  -6.134   8.889  0.00  0.00           H
ATOM    623  C4' DG  X  20      -1.826  -5.268   9.952  0.00  0.00           C
ATOM    624  H4' DG  X  20      -1.678  -6.201  10.485  0.00  0.00           H
ATOM    625  O4' DG  X  20      -0.931  -5.244   8.900  0.00  0.00           O
ATOM    626  C1' DG  X  20      -0.456  -3.903   8.736  0.00  0.00           C
ATOM    627  H1' DG  X  20       0.638  -3.901   8.708  0.00  0.00           H
ATOM    628  N9  DG  X  20      -0.969  -3.415   7.428  0.00  0.00           N
ATOM    629  C8  DG  X  20      -1.912  -2.511   7.117  0.00  0.00           C
ATOM    630  H8  DG  X  20      -2.509  -1.934   7.808  0.00  0.00           H
ATOM    631  N7  DG  X  20      -2.123  -2.395   5.840  0.00  0.00           N
ATOM    632  C5  DG  X  20      -1.198  -3.270   5.288  0.00  0.00           C
ATOM    633  C6  DG  X  20      -1.021  -3.708   3.939  0.00  0.00           C
ATOM    634  O6  DG  X  20      -1.476  -3.235   2.896  0.00  0.00           O
ATOM    635  N1  DG  X  20      -0.066  -4.703   3.835  0.00  0.00           N
ATOM    636  H1  DG  X  20       0.019  -5.039   2.891  0.00  0.00           H
ATOM    637  C2  DG  X  20       0.670  -5.171   4.813  0.00  0.00           C
ATOM    638  N2  DG  X  20       1.550  -5.979   4.556  0.00  0.00           N
ATOM    639  H21 DG  X  20       1.728  -6.281   3.618  0.00  0.00           H
ATOM    640  H22 DG  X  20       1.873  -6.596   5.288  0.00  0.00           H
ATOM    641  N3  DG  X  20       0.601  -4.760   6.101  0.00  0.00           N
ATOM    642  C4  DG  X  20      -0.408  -3.816   6.236  0.00  0.00           C
ATOM    643  C3' DG  X  20      -1.506  -4.114  10.831  0.00  0.00           C
ATOM    644  H3' DG  X  20      -2.421  -3.750  11.306  0.00  0.00           H
ATOM    645  C2' DG  X  20      -0.807  -3.122   9.939  0.00  0.00           C
ATOM    646  H2' DG  X  20      -1.488  -2.338   9.609  0.00  0.00           H
ATOM    647 H2'' DG  X  20       0.094  -2.624  10.299  0.00  0.00           H
ATOM    648  O3' DG  X  20      -0.551  -4.592  11.844  0.00  0.00           O
ATOM    649  P   DG  X  21       0.108  -3.594  13.016  0.00  0.00           P
ATOM    650  OP1 DG  X  21       0.672  -4.344  14.187  0.00  0.00           O
ATOM    651  OP2 DG  X  21      -0.784  -2.431  13.254  0.00  0.00           O
ATOM    652  O5' DG  X  21       1.431  -2.846  12.390  0.00  0.00           O
ATOM    653  C5' DG  X  21       2.515  -3.611  12.016  0.00  0.00           C
ATOM    654  H5' DG  X  21       2.138  -4.461  11.465  0.00  0.00           H
ATOM    655 H5'' DG  X  21       3.181  -3.935  12.813  0.00  0.00           H
ATOM    656  C4' DG  X  21       3.205  -2.736  10.936  0.00  0.00           C
ATOM    657  H4' DG  X  21       4.217  -3.131  10.862  0.00  0.00           H
ATOM    658  O4' DG  X  21       2.433  -2.871   9.690  0.00  0.00           O
ATOM    659  C1' DG  X  21       2.986  -1.823   8.903  0.00  0.00           C
ATOM    660  H1' DG  X  21       3.992  -2.041   8.555  0.00  0.00           H
ATOM    661  N9  DG  X  21       2.227  -1.527   7.660  0.00  0.00           N
ATOM    662  C8  DG  X  21       1.159  -0.690   7.458  0.00  0.00           C
ATOM    663  H8  DG  X  21       0.665  -0.197   8.280  0.00  0.00           H
ATOM    664  N7  DG  X  21       0.867  -0.570   6.159  0.00  0.00           N
ATOM    665  C5  DG  X  21       1.757  -1.379   5.556  0.00  0.00           C
ATOM    666  C6  DG  X  21       1.848  -1.636   4.181  0.00  0.00           C
ATOM    667  O6  DG  X  21       1.129  -1.219   3.323  0.00  0.00           O
ATOM    668  N1  DG  X  21       2.922  -2.404   3.816  0.00  0.00           N
ATOM    669  H1  DG  X  21       3.116  -2.495   2.835  0.00  0.00           H
ATOM    670  C2  DG  X  21       3.549  -3.236   4.751  0.00  0.00           C
ATOM    671  N2  DG  X  21       4.386  -4.083   4.175  0.00  0.00           N
ATOM    672  H21 DG  X  21       4.420  -4.160   3.162  0.00  0.00           H
ATOM    673  H22 DG  X  21       4.993  -4.658   4.749  0.00  0.00           H
ATOM    674  N3  DG  X  21       3.526  -3.011   6.062  0.00  0.00           N
ATOM    675  C4  DG  X  21       2.579  -2.035   6.450  0.00  0.00           C
ATOM    676  C3' DG  X  21       3.402  -1.233  11.143  0.00  0.00           C
ATOM    677  H3' DG  X  21       2.743  -0.808  11.899  0.00  0.00           H
ATOM    678  C2' DG  X  21       3.048  -0.635   9.852  0.00  0.00           C
ATOM    679  H2' DG  X  21       2.175   0.010   9.978  0.00  0.00           H
ATOM    680 H2'' DG  X  21       3.678   0.107   9.374  0.00  0.00           H
ATOM    681  O3' DG  X  21       4.766  -0.981  11.645  0.00  0.00           O
ATOM    682  P   DG3 X  22       5.941  -0.059  10.966  0.00  0.00           P
ATOM    683  OP1 DG3 X  22       7.172  -0.095  11.801  0.00  0.00           O
ATOM    684  OP2 DG3 X  22       5.269   1.231  10.615  0.00  0.00           O
ATOM    685  O5' DG3 X  22       6.253  -0.819   9.587  0.00  0.00           O
ATOM    686  C5' DG3 X  22       7.052  -2.029   9.586  0.00  0.00           C
ATOM    687  H5' DG3 X  22       6.530  -2.942   9.296  0.00  0.00           H
ATOM    688 H5'' DG3 X  22       7.238  -2.342  10.609  0.00  0.00           H
ATOM    689  C4' DG3 X  22       8.401  -1.969   8.865  0.00  0.00           C
ATOM    690  H4' DG3 X  22       9.100  -2.774   9.111  0.00  0.00           H
ATOM    691  O4' DG3 X  22       8.180  -1.841   7.506  0.00  0.00           O
ATOM    692  C1' DG3 X  22       8.266  -0.487   7.119  0.00  0.00           C
ATOM    693  H1' DG3 X  22       9.020  -0.472   6.329  0.00  0.00           H
ATOM    694  N9  DG3 X  22       6.934  -0.070   6.512  0.00  0.00           N
ATOM    695  C8  DG3 X  22       5.877   0.519   7.074  0.00  0.00           C
ATOM    696  H8  DG3 X  22       5.668   0.670   8.122  0.00  0.00           H
ATOM    697  N7  DG3 X  22       4.875   0.788   6.234  0.00  0.00           N
ATOM    698  C5  DG3 X  22       5.394   0.367   4.967  0.00  0.00           C
ATOM    699  C6  DG3 X  22       4.877   0.414   3.652  0.00  0.00           C
ATOM    700  O6  DG3 X  22       3.831   0.769   3.245  0.00  0.00           O
ATOM    701  N1  DG3 X  22       5.831   0.043   2.733  0.00  0.00           N
ATOM    702  H1  DG3 X  22       5.511  -0.077   1.789  0.00  0.00           H
ATOM    703  C2  DG3 X  22       7.027  -0.445   3.037  0.00  0.00           C
ATOM    704  N2  DG3 X  22       7.828  -0.853   2.055  0.00  0.00           N
ATOM    705  H21 DG3 X  22       7.704  -0.515   1.119  0.00  0.00           H
ATOM    706  H22 DG3 X  22       8.732  -1.212   2.337  0.00  0.00           H
ATOM    707  N3  DG3 X  22       7.453  -0.635   4.269  0.00  0.00           N
ATOM    708  C4  DG3 X  22       6.625  -0.181   5.226  0.00  0.00           C
ATOM    709  C3' DG3 X  22       9.180  -0.717   9.258  0.00  0.00           C
ATOM    710  H3' DG3 X  22       8.974  -0.393  10.279  0.00  0.00           H
ATOM    711  C2' DG3 X  22       8.692   0.351   8.380  0.00  0.00           C
ATOM    712  H2' DG3 X  22       7.843   0.916   8.777  0.00  0.00           H
ATOM    713 H2'' DG3 X  22       9.456   1.017   7.984  0.00  0.00           H
ATOM    714  O3' DG3 X  22      10.590  -0.906   9.161  0.00  0.00           O
ATOM    715 HO3' DG3 X  22      10.771  -1.293   8.297  0.00  0.00           H
ATOM    716  K+  K+  X  23       2.164   0.731   1.297  0.00  0.00           K
ATOM    717  K+  K+  X  24      -0.124  -2.248   0.965  0.00  0.00           K
END
